# Supplementary material for: DNA-binding protein PfAP2-P regulates parasite pathogenesis during malaria parasite blood stages
Source: Nat Microbiol. 2023 Oct 26;8(11):2154–69. doi: 10.1038/s41564-023-01497-6 (PMC10627835; doi:10.1038/s41564-023-01497-6)
Supplement: Supplementary file 3 — List of differentially expressed genes at 16 h.p.i. and 40 h.p.i. after disruption of first and second peak of pfap2-p expression, respectively. [file 41564_2023_1497_MOESM3_ESM.xlsx]

## Sheet: Read Me
Differentially expressed genes in pfap2-p truncated parasites compared to wild type at 16, 40, 8 and 30 h.p.i. stages. Differentially expressed genes in pfap2-p truncated parasites compared to wild type that uniquely expressed at sprozoite stage. Signigicantly differentially expressed genes are shaded with different colors
Sheet Name
16 hpi	Differentially expressed genes at 16 h.p.i
40 hpi	Differentially expressed genes at 40 h.p.i
8 hpi	Differentially expressed genes at 8 h.p.i
30 hpi	Differentially expressed genes at 30 h.p.i
Sporozoite stage 16 hpi	Differentially expressed sporozoite stage specific genes at 16 hpi
Sporozoite stage 40 hpi	Differentially expressed sporozoite stage specific genes at 40 hpi

## Sheet: 16 h.p.i.
Gene ID	baseMean	log2FoldChange	lfcSE	stat	pvalue	padj	Product
PF3D7_1014100	9.85512	-6.66578	1.28192	-5.19984	1.99e-07	1.08e-06	merozoite surface protein MSA180
PF3D7_1036400	7.07723	-5.19349	1.32268	-3.9265	8.62e-05	0.000304743	liver stage antigen 1
PF3D7_0919200	4.17743	-4.41362	1.41024	-3.1297	0.00174984	0.00475795	PPPDE peptidase, putative
PF3D7_0507400	7.83504	-4.40933	1.16023	-3.8004	0.000144465	0.000492064	subtilisin propeptide-like protein
PF3D7_0919300	32.9444	-4.13411	0.556219	-7.43253	1.07e-13	1.17e-12	thioredoxin-like protein 1, putative
PF3D7_0724900	5.93105	-3.96194	1.22432	-3.23603	0.00121207	0.0034014	kinesin-20, putative
PF3D7_0424200	11.2708	-3.55471	0.791835	-4.48921	7.15e-06	3.09e-05	reticulocyte binding protein homologue 4
PF3D7_1411000	35.2747	-3.52155	0.448669	-7.84889	4.2e-15	5.09e-14	conserved Plasmodium protein, unknown function
PF3D7_0102500	128.391	-3.44617	0.256384	-13.4414	3.46e-41	1.88e-39	erythrocyte binding antigen-181
PF3D7_1231200	8.10073	-3.37952	0.912675	-3.70287	0.000213173	0.00069991	conserved Plasmodium protein, unknown function
PF3D7_0725400	149.944	-3.21947	0.252066	-12.7723	2.34e-37	9.85e-36	conserved Plasmodium protein, unknown function
PF3D7_1310100	5.36432	-3.17593	1.0849	-2.9274	0.0034181	0.00868459	conserved Plasmodium protein, unknown function
PF3D7_0402300	21.0213	-3.14282	0.562978	-5.5825	2.37e-08	1.45e-07	reticulocyte binding protein homologue 1
PF3D7_0900600	5.11936	-3.11043	1.07784	-2.88579	0.00390432	0.00977064	rifin
PF3D7_0731500	940.595	-3.07755	0.138025	-22.297	3.95e-110	1.47e-107	erythrocyte binding antigen-175
PF3D7_0401200	4.92427	-3.04319	1.09248	-2.78557	0.00534333	0.0129225	rifin
PF3D7_0911100	43.69	-2.9139	0.359582	-8.10356	5.34e-16	6.96e-15	conserved protein, unknown function
PF3D7_0414900	42.2793	-2.91244	0.369647	-7.87898	3.3e-15	4.07e-14	armadillo-domain containing rhoptry protein
PF3D7_0222700	14.5035	-2.84368	0.616614	-4.61177	3.99e-06	1.8e-05	rifin
PF3D7_1039700	11.1964	-2.79588	0.686117	-4.07494	4.6e-05	0.000172003	Pfmc-2TM Maurer's cleft two transmembrane protein
PF3D7_0818100	24.9222	-2.77208	0.467965	-5.92368	3.15e-09	2.11e-08	zinc finger protein, putative
PF3D7_0800800	15.9632	-2.71235	0.569384	-4.76365	1.9e-06	8.97e-06	Plasmodium exported protein (hyp7), unknown function
PF3D7_1479500	13.3323	-2.7101	0.623275	-4.34817	1.37e-05	5.69e-05	stevor
PF3D7_0308300	5.20142	-2.67885	0.993927	-2.69522	0.00703417	0.0165105	conserved Plasmodium protein, unknown function
PF3D7_1230400	229.817	-2.63589	0.43684	-6.034	1.6e-09	1.1e-08	ATP-dependent protease subunit ClpQ
PF3D7_0901300	20.0892	-2.51279	0.495368	-5.07257	3.92e-07	2.02e-06	rifin
PF3D7_0421500	29.6739	-2.50825	0.420895	-5.95933	2.53e-09	1.71e-08	rifin, pseudogene
PF3D7_0800400	55.5895	-2.50331	0.313931	-7.97409	1.54e-15	1.92e-14	rifin
PF3D7_1035400	157.831	-2.4871	0.212723	-11.6917	1.41e-31	4.59e-30	merozoite surface protein 3
PF3D7_1040500	59.4954	-2.48154	0.296621	-8.36604	5.96e-17	8.52e-16	rifin
PF3D7_1035500	276.111	-2.47636	0.178797	-13.8501	1.27e-43	7.26e-42	merozoite surface protein 6
PF3D7_0613900	102.915	-2.46975	0.244926	-10.0836	6.53e-24	1.51e-22	myosin E, putative
PF3D7_0632400	85.9691	-2.4281	0.256235	-9.47606	2.64e-21	5.01e-20	rifin
PF3D7_0700200	85.5263	-2.42094	0.256519	-9.43763	3.81e-21	7.03e-20	rifin
PF3D7_0400700	12.2549	-2.41466	0.627436	-3.84846	0.000118863	0.000412096	rifin
PF3D7_1000600	534.827	-2.41372	0.146997	-16.4202	1.37e-60	1.3e-58	rifin
PF3D7_1400400	5.56814	-2.40521	0.929765	-2.5869	0.00968443	0.0218352	rifin
PF3D7_0100600	10.0259	-2.40403	0.719906	-3.33937	0.000839696	0.00243927	rifin
PF3D7_1125800	97.5094	-2.40244	0.240964	-9.97012	2.06e-23	4.64e-22	kelch domain-containing protein, putative
PF3D7_0700500	46.5043	-2.39461	0.352849	-6.78649	1.15e-11	1.01e-10	rifin
PF3D7_1255100	6.48397	-2.37058	0.850239	-2.78814	0.00530123	0.0128555	rifin
PF3D7_0401300	55.5355	-2.37033	0.302138	-7.84519	4.32e-15	5.23e-14	rifin
PF3D7_0832000	1073.93	-2.35723	0.117972	-19.9814	8e-89	1.62e-86	stevor
PF3D7_0100900	63.7942	-2.35234	0.281553	-8.35488	6.55e-17	9.34e-16	rifin
PF3D7_1100400	55.2415	-2.35071	0.317088	-7.41343	1.23e-13	1.34e-12	rifin
PF3D7_0425500	104.415	-2.34206	0.241712	-9.68945	3.34e-22	6.87e-21	stevor
PF3D7_0833400	14.9834	-2.33916	0.579073	-4.0395	5.36e-05	0.000198186	rifin
PF3D7_0900200	22.5376	-2.33697	0.461131	-5.06791	4.02e-07	2.07e-06	rifin
PF3D7_0732500	45.0539	-2.33451	0.357232	-6.535	6.36e-11	5.12e-10	rifin
PF3D7_0400900	76.9248	-2.30854	0.258889	-8.91711	4.79e-19	7.74e-18	rifin
PF3D7_0115600	208.194	-2.30548	0.179181	-12.8667	6.93e-38	3.03e-36	rifin
PF3D7_0519000	28.4028	-2.30363	0.441207	-5.2212	1.78e-07	9.68e-07	histone RNA hairpin-binding protein, putative
PF3D7_1036000	64.9605	-2.30034	0.277062	-8.30263	1.02e-16	1.44e-15	merozoite surface protein 11
PF3D7_0732200	50.9321	-2.28928	0.312951	-7.31513	2.57e-13	2.69e-12	rifin
PF3D7_0832500	28.108	-2.28496	0.409738	-5.57663	2.45e-08	1.5e-07	rifin
PF3D7_0206900	34.9464	-2.27672	0.392534	-5.80005	6.63e-09	4.32e-08	merozoite surface protein 5
PF3D7_1400600	120.942	-2.27591	0.211165	-10.7778	4.38e-27	1.14e-25	rifin
PF3D7_1254800	19.2271	-2.24517	0.500818	-4.48301	7.36e-06	3.18e-05	rifin
PF3D7_0221500	9.05222	-2.24469	0.714874	-3.13998	0.00168957	0.00460528	Pfmc-2TM Maurer's cleft two transmembrane protein, pseudogene
PF3D7_1041200	66.0322	-2.24469	0.273776	-8.19903	2.42e-16	3.26e-15	rifin
PF3D7_0808900	355.918	-2.2418	0.144013	-15.5667	1.23e-54	9.95e-53	rifin
PF3D7_0300200	894.79	-2.23289	0.110611	-20.1868	1.28e-90	3.17e-88	rifin
PF3D7_0100400	127.16	-2.22075	0.202381	-10.9731	5.15e-28	1.45e-26	rifin
PF3D7_0901500	167.652	-2.21768	0.189684	-11.6915	1.41e-31	4.59e-30	rifin
PF3D7_1101100	142.645	-2.21119	0.205149	-10.7784	4.35e-27	1.14e-25	rifin
PF3D7_1040900	54.7283	-2.20988	0.297987	-7.41602	1.21e-13	1.32e-12	rifin
PF3D7_0413200	8.98125	-2.20819	0.745842	-2.96067	0.00306968	0.00786274	rifin
PF3D7_0425900	34.6285	-2.20723	0.36974	-5.96969	2.38e-09	1.61e-08	rifin
PF3D7_0100200	2261.93	-2.19541	0.101213	-21.691	2.49e-104	7.95e-102	rifin
PF3D7_1149800	315.604	-2.19366	0.151137	-14.5144	9.82e-48	6.54e-46	rifin
PF3D7_0900400	61.0875	-2.19254	0.283782	-7.72614	1.11e-14	1.32e-13	rifin
PF3D7_1304700	6.83507	-2.19107	0.805685	-2.71952	0.00653773	0.0154673	cyclin
PF3D7_0308400	211.118	-2.19066	0.179933	-12.1749	4.23e-34	1.59e-32	U4 spliceosomal RNA
PF3D7_1479800	26.5642	-2.19017	0.436513	-5.01743	5.24e-07	2.66e-06	rifin
PF3D7_0400300	49.0361	-2.18944	0.322039	-6.79869	1.06e-11	9.31e-11	rifin
PF3D7_0903600	21.3915	-2.18746	0.481558	-4.54246	5.56e-06	2.45e-05	conserved protein, unknown function
PF3D7_0701100	181.362	-2.1865	0.180655	-12.1032	1.02e-33	3.6e-32	rifin
PF3D7_0532900	67.1831	-2.17704	0.276402	-7.87636	3.37e-15	4.14e-14	rifin
PF3D7_1400200	8.64086	-2.1687	0.745602	-2.90865	0.0036299	0.00915063	rifin
PF3D7_1024100	5.76158	-2.16842	0.881889	-2.45884	0.0139387	0.0302356	conserved Plasmodium protein, unknown function
PF3D7_0600300	57.0164	-2.16066	0.287576	-7.51337	5.76e-14	6.49e-13	rifin
PF3D7_0901400	264.207	-2.15339	0.160591	-13.4092	5.34e-41	2.84e-39	rifin
PF3D7_0529300	6.70265	-2.14248	0.815632	-2.62678	0.00861981	0.0197848	apicoplast TIC22 protein
PF3D7_1036500	51.4989	-2.1326	0.306551	-6.95674	3.48e-12	3.28e-11	conserved Plasmodium protein, unknown function
PF3D7_0413300	5.64263	-2.131	0.919106	-2.31856	0.0204188	0.0417165	rifin
PF3D7_0832900	23.5862	-2.12666	0.440656	-4.82613	1.39e-06	6.72e-06	stevor
PF3D7_1040300	314.254	-2.11531	0.146401	-14.4487	2.55e-47	1.65e-45	rifin
PF3D7_0732900	28.8535	-2.09388	0.401266	-5.21819	1.81e-07	9.82e-07	rifin
PF3D7_1143100	28.4133	-2.07506	0.41708	-4.97521	6.52e-07	3.28e-06	AP2 domain transcription factor AP2-O, putative
PF3D7_0424300	102.72	-2.07197	0.235518	-8.79751	1.4e-18	2.21e-17	erythrocyte binding antigen-165, pseudogene
PF3D7_0223100	4656.81	-2.07031	0.102806	-20.1381	3.43e-90	8.04e-88	rifin
PF3D7_0223400	19.4115	-2.06567	0.523892	-3.94294	8.05e-05	0.000285942	rifin
PF3D7_0901800	67.5217	-2.05706	0.284414	-7.23262	4.74e-13	4.8e-12	Plasmodium exported protein, unknown function
PF3D7_1462200	5.46171	-2.04679	0.912203	-2.24379	0.024846	0.0495618	conserved protein, unknown function
PF3D7_1112300	11.7346	-2.03921	0.616982	-3.30515	0.000949272	0.00272214	conserved Plasmodium protein, unknown function
PF3D7_0300900	78.353	-2.03223	0.248321	-8.18387	2.75e-16	3.67e-15	stevor
PF3D7_0631400	32.4493	-2.02909	0.378677	-5.35837	8.4e-08	4.77e-07	Pfmc-2TM Maurer's cleft two transmembrane protein
PF3D7_1100800	54.3312	-2.01265	0.287668	-6.99645	2.63e-12	2.5e-11	Pfmc-2TM Maurer's cleft two transmembrane protein
PF3D7_1028700	84.3639	-2.0104	0.277456	-7.24586	4.3e-13	4.38e-12	merozoite TRAP-like protein
PF3D7_0617600	63.025	-2.00158	0.29144	-6.8679	6.52e-12	5.96e-11	stevor
PF3D7_0401400	11.5231	-2.00043	0.611203	-3.27294	0.00106436	0.00302881	rifin
PF3D7_1221100	5.34645	-1.99747	0.902624	-2.21296	0.0269006	0.0529935	conserved Plasmodium protein, unknown function
PF3D7_0532600	723.67	-1.96845	0.10624	-18.5284	1.22e-76	1.81e-74	Plasmodium exported protein, unknown function
PF3D7_1117600	24.3437	-1.96711	0.428762	-4.58787	4.48e-06	2e-05	peptidyl-tRNA hydrolase ICT1
PF3D7_1342600	309.212	-1.95975	0.139421	-14.0564	7.04e-45	4.36e-43	myosin A
PF3D7_1200200	32.7211	-1.95133	0.363939	-5.3617	8.24e-08	4.69e-07	rifin
PF3D7_1335400	46.1819	-1.94992	0.313994	-6.21006	5.3e-10	3.86e-09	reticulocyte binding protein 2 homologue a
PF3D7_1254700	84.0626	-1.94824	0.233708	-8.33622	7.67e-17	1.09e-15	rifin
PF3D7_1331500	15.3577	-1.93701	0.520161	-3.72387	0.000196194	0.000649421	conserved Plasmodium protein, unknown function
PF3D7_1253700	13.4659	-1.93659	0.588828	-3.28889	0.00100583	0.00287325	rifin
PF3D7_1203300	5.87863	-1.93604	0.864396	-2.23976	0.0251068	0.0499227	TBCC domain-containing protein, putative
PF3D7_0730100	56.8845	-1.92851	0.288391	-6.68712	2.28e-11	1.92e-10	tRNA pseudouridine synthase D, putative
PF3D7_1245300	16.0716	-1.92697	0.560462	-3.43818	0.000585642	0.0017585	NEDD8-conjugating enzyme UBC12, putative
PF3D7_0822900	34.6692	-1.92661	0.355508	-5.41931	5.98e-08	3.48e-07	conserved Plasmodium protein, unknown function
PF3D7_1372500	706.845	-1.91835	0.119893	-16.0004	1.27e-57	1.13e-55	stevor, pseudogene
PF3D7_1035900	93.8584	-1.90808	0.240665	-7.92838	2.22e-15	2.74e-14	merozoites-associated armadillo repeats protein
PF3D7_0713100	41.9122	-1.90723	0.319616	-5.96726	2.41e-09	1.64e-08	Pfmc-2TM Maurer's cleft two transmembrane protein
PF3D7_0214600	64.8076	-1.89138	0.277688	-6.81115	9.68e-12	8.61e-11	serine/threonine protein kinase STK2, putative
PF3D7_1100500	62.0134	-1.88921	0.288023	-6.55924	5.41e-11	4.39e-10	rifin
PF3D7_0101300	76.0314	-1.88096	0.247744	-7.59237	3.14e-14	3.61e-13	Pfmc-2TM Maurer's cleft two transmembrane protein
PF3D7_1479700	21.5675	-1.87403	0.471846	-3.9717	7.14e-05	0.000256167	rifin
PF3D7_1477100	39.4676	-1.87296	0.341665	-5.48187	4.21e-08	2.5e-07	Plasmodium exported protein (hyp6), unknown function
PF3D7_1373000	72.035	-1.86948	0.262685	-7.11682	1.1e-12	1.08e-11	rifin
PF3D7_1442100	13.0957	-1.86851	0.561867	-3.32554	0.000882471	0.00255356	replication factor A protein 3, putative
PF3D7_0222600	13.8183	-1.86807	0.557419	-3.35129	0.000804369	0.00234888	rifin
PF3D7_1254600	8.94462	-1.86456	0.687528	-2.71198	0.00668819	0.0157814	stevor
PF3D7_0632700	142.426	-1.85973	0.198944	-9.34799	8.93e-21	1.62e-19	rifin
PF3D7_1002600	12.3913	-1.8579	0.610901	-3.04125	0.00235599	0.00617651	conserved Plasmodium protein, unknown function
PF3D7_1400500	55.4563	-1.85446	0.281834	-6.57998	4.71e-11	3.85e-10	rifin
PF3D7_1000200	45.6869	-1.84971	0.318234	-5.81242	6.16e-09	4.03e-08	rifin
PF3D7_1308700	12.257	-1.84798	0.587707	-3.14439	0.00166436	0.00455327	conserved Plasmodium protein, unknown function
PF3D7_1480000	17.1405	-1.83997	0.506762	-3.63083	0.000282509	0.000904272	rifin
PF3D7_1254200	49.236	-1.83987	0.297792	-6.17838	6.48e-10	4.67e-09	rifin
PF3D7_0425600	63.8119	-1.83877	0.282521	-6.50843	7.59e-11	6.03e-10	rifin, pseudogene
PF3D7_0533000	1140.17	-1.83577	0.109784	-16.7217	9.1e-63	9.45e-61	rifin, pseudogene
PF3D7_1373400	19.4054	-1.82166	0.505742	-3.60196	0.00031583	0.00100017	rifin
PF3D7_0324600	16.7698	-1.8175	0.50761	-3.5805	0.000342942	0.0010761	stevor
PF3D7_0832800	16.0774	-1.81482	0.561559	-3.23175	0.00123034	0.00344836	rifin
PF3D7_0204000	15.9203	-1.80429	0.514836	-3.5046	0.000457298	0.00140819	condensin-2 complex subunit H2, putative
PF3D7_1000800	77.6116	-1.80001	0.246219	-7.31061	2.66e-13	2.77e-12	stevor, pseudogene
PF3D7_0324100	10.9879	-1.79506	0.614823	-2.91963	0.00350447	0.00887524	Pfmc-2TM Maurer's cleft two transmembrane protein
PF3D7_0701600	683.239	-1.7933	0.112965	-15.8748	9.47e-57	8.29e-55	Pfmc-2TM Maurer's cleft two transmembrane protein
PF3D7_0115400	27.338	-1.78928	0.410782	-4.35578	1.33e-05	5.52e-05	stevor
PF3D7_0504100	10.295	-1.78916	0.65864	-2.71644	0.00659876	0.0155869	AN1-type zinc finger protein, putative
PF3D7_0500900	6.23462	-1.78213	0.797144	-2.23564	0.0253752	0.0503666	serine/threonine protein kinase, FIKK family
PF3D7_0525600	24.9609	-1.77006	0.409758	-4.31978	1.56e-05	6.39e-05	RNA methyltransferase, putative
PF3D7_1463300	7.74628	-1.76997	0.729461	-2.42641	0.0152492	0.0325716	DNA polymerase alpha subunit B, putative
PF3D7_0532500	111.161	-1.75871	0.214415	-8.20237	2.36e-16	3.18e-15	Plasmodium exported protein, unknown function
PF3D7_0928600	83.5653	-1.75765	0.229683	-7.65252	1.97e-14	2.31e-13	conserved Plasmodium protein, unknown function
PF3D7_0300800	7.84113	-1.7552	0.759464	-2.3111	0.0208271	0.0424535	rifin
PF3D7_0810100	5.46945	-1.74607	0.886807	-1.96894	0.0489594	0.0887315	ribosomal protein L33, apicoplast, putative
PF3D7_1345500	19.0804	-1.74303	0.468139	-3.72332	0.000196618	0.000650342	ubiquitin-conjugating enzyme E2
PF3D7_0709500	6.95109	-1.74205	0.784279	-2.22122	0.0263363	0.0520698	nucleic acid-binding protein, putative
PF3D7_1131400	6.12287	-1.74063	0.8233	-2.11421	0.0344971	0.0659777	conserved Plasmodium protein, unknown function
PF3D7_1301600	112.708	-1.7393	0.211069	-8.24043	1.72e-16	2.35e-15	erythrocyte binding antigen-140
PF3D7_0107200	6.92848	-1.73886	0.760248	-2.28723	0.0221827	0.0449088	CCR4 domain-containing protein 3, putative
PF3D7_0928700	32.9623	-1.73728	0.365501	-4.75314	2e-06	9.41e-06	conserved Plasmodium protein, unknown function
PF3D7_1371800	84.9372	-1.73491	0.251177	-6.9071	4.95e-12	4.62e-11	Plasmodium exported protein, unknown function
PF3D7_0424100	9.90455	-1.73196	0.646468	-2.67911	0.00738186	0.017254	reticulocyte binding protein homologue 5
PF3D7_0900500	30.4078	-1.72482	0.401519	-4.29574	1.74e-05	7.08e-05	rifin
PF3D7_0901700	81.2934	-1.72373	0.229734	-7.50314	6.23e-14	6.97e-13	Plasmodium exported protein (hyp5), unknown function
PF3D7_0401700	1347.09	-1.71981	0.105587	-16.2881	1.2e-59	1.09e-57	Plasmodium exported protein, unknown function, pseudogene
PF3D7_0622400	8.32335	-1.70775	0.72586	-2.35273	0.0186361	0.0385331	conserved protein, unknown function
PF3D7_1425400	41.3347	-1.70736	0.329882	-5.17568	2.27e-07	1.22e-06	DEAD/DEAH box helicase, putative
PF3D7_0815300	35.9554	-1.70495	0.345278	-4.93791	7.9e-07	3.93e-06	FAD-dependent monooxygenase, putative
PF3D7_1460800	16.51	-1.69999	0.535021	-3.17743	0.00148588	0.00411544	snRNA-activating protein complex subunit 3, putative
PF3D7_0716600	10.3812	-1.69629	0.648933	-2.61397	0.0089497	0.0203561	cysteine desulfurase
PF3D7_1130900	13.3901	-1.69292	0.565316	-2.99464	0.00274767	0.00710731	conserved Plasmodium protein, unknown function
PF3D7_0324800	34.93	-1.69015	0.345519	-4.89163	1e-06	4.91e-06	rifin
PF3D7_1226000	18.411	-1.67909	0.483849	-3.47028	0.00051991	0.00157812	conserved protein, unknown function
PF3D7_1317500	6.64146	-1.67806	0.788356	-2.12856	0.0332906	0.0638893	conserved protein, unknown function
PF3D7_0832400	32.3923	-1.67114	0.362968	-4.6041	4.14e-06	1.86e-05	stevor
PF3D7_0212600	46.4165	-1.66071	0.309688	-5.36251	8.21e-08	4.68e-07	secreted protein with altered thrombospondin repeat domain
PF3D7_1223900	21.1216	-1.65946	0.449678	-3.69033	0.000223966	0.000734267	50S ribosomal protein L24, putative
PF3D7_1232500	24.8549	-1.65644	0.410895	-4.03131	5.55e-05	0.000204713	CG2-related protein, putative
PF3D7_0618800	13.8969	-1.64913	0.541807	-3.04375	0.00233648	0.00612896	heptatricopeptide repeat-containing protein, putative
PF3D7_0203900	42.9602	-1.64768	0.321626	-5.12298	3.01e-07	1.58e-06	5'-3' exonuclease, putative
PF3D7_0525800	33.5348	-1.63883	0.362584	-4.51987	6.19e-06	2.7e-05	inner membrane complex protein 1g, putative
PF3D7_0700800	63.7719	-1.63872	0.262859	-6.23423	4.54e-10	3.32e-09	Pfmc-2TM Maurer's cleft two transmembrane protein
PF3D7_0828400	19.6003	-1.63755	0.454456	-3.60332	0.000314182	0.000995654	mitochondrial inner membrane protein OXA1, putative
PF3D7_1306300	9.46546	-1.63549	0.670071	-2.44077	0.0146561	0.0315007	SAM dependent methyltransferase, putative
PF3D7_0715800	27.1686	-1.60929	0.382544	-4.20682	2.59e-05	0.000101724	drug/metabolite transporter DMT1, putative
PF3D7_0215800	7.86282	-1.59408	0.763907	-2.08674	0.0369114	0.0699654	origin recognition complex subunit 5
PF3D7_1342200	28.4631	-1.58691	0.396082	-4.00653	6.16e-05	0.000225177	conserved Plasmodium membrane protein, unknown function
PF3D7_0202700	24.7528	-1.58182	0.414713	-3.81426	0.000136592	0.000467887	octaprenyl pyrophosphate synthase
PF3D7_0503100	63.1848	-1.57804	0.256453	-6.15334	7.59e-10	5.43e-09	4-diphosphocytidyl-2-C-methyl-D-erythritol kinase, putative
PF3D7_0112200	311.289	-1.57543	0.139007	-11.3334	8.96e-30	2.72e-28	multidrug resistance-associated protein 1
PF3D7_0833000	13.2677	-1.56773	0.559258	-2.80322	0.00505947	0.0123633	rifin
PF3D7_0937500	18.9893	-1.56605	0.468145	-3.34522	0.000822178	0.00239462	rifin
PF3D7_1476200	915.701	-1.56526	0.100773	-15.5326	2.09e-54	1.66e-52	Plasmodium exported protein (PHISTb), unknown function
PF3D7_0418600	14.7344	-1.56102	0.56989	-2.73917	0.00615947	0.0146736	regulator of chromosome condensation, putative
PF3D7_0424000	4093.97	-1.55972	0.102057	-15.2828	9.96e-53	7.66e-51	Plasmodium exported protein (PHISTc), unknown function
PF3D7_0801300	6.24744	-1.55701	0.790514	-1.96962	0.0488819	0.088699	von Willebrand factor A domain-related protein
PF3D7_1310700	130.093	-1.55312	0.244881	-6.34233	2.26e-10	1.7e-09	RNA-binding protein, putative
PF3D7_1101300	241.035	-1.55148	0.149369	-10.3869	2.84e-25	7.09e-24	rifin
PF3D7_0308500	1578.58	-1.54879	0.240231	-6.44708	1.14e-10	8.85e-10	activator of Hsp90 ATPase, putative
PF3D7_0323400	21.5475	-1.54704	0.428571	-3.60977	0.000306469	0.000973314	Rh5 interacting protein
PF3D7_1201000	15305.4	-1.54015	0.111066	-13.867	1e-43	5.89e-42	Plasmodium exported protein (PHISTb), unknown function
PF3D7_0826300	31.103	-1.53527	0.372084	-4.12614	3.69e-05	0.000141049	SPRY domain, putative
PF3D7_1312700	231.597	-1.51454	0.156757	-9.66166	4.39e-22	8.94e-21	conserved Plasmodium protein, unknown function
PF3D7_1334500	64.7954	-1.51428	0.276749	-5.47168	4.46e-08	2.63e-07	MSP7-like protein
PF3D7_0632000	49.2354	-1.5129	0.300953	-5.02702	4.98e-07	2.54e-06	rifin
PF3D7_0815700	5.37228	-1.51122	0.953745	-1.58451	0.113078	0.182018	ubiquitin
PF3D7_1372600	294.337	-1.50716	0.139569	-10.7987	3.49e-27	9.22e-26	rifin
PF3D7_1131800	1501.77	-1.50663	0.0872984	-17.2584	9.68e-67	1.17e-64	oxysterol-binding protein, putative
PF3D7_1149400	617.62	-1.49989	0.118558	-12.651	1.1e-36	4.52e-35	Plasmodium exported protein, unknown function
PF3D7_0601200	586.872	-1.49588	0.11579	-12.919	3.52e-38	1.6e-36	Pfmc-2TM Maurer's cleft two transmembrane protein
PF3D7_0107100	17.4253	-1.49248	0.497753	-2.99844	0.00271365	0.00703155	conserved protein, unknown function
PF3D7_0937700	22.1284	-1.48984	0.418691	-3.55832	0.000373229	0.00116621	rifin
PF3D7_0307400	9.94593	-1.48368	0.632187	-2.3469	0.0189303	0.0390871	ATP-dependent Clp protease proteolytic subunit
PF3D7_1470000	13.9414	-1.47454	0.544867	-2.70624	0.00680505	0.015998	autophagy-related protein 12, putative
PF3D7_1442400	1098.81	-1.47392	0.093227	-15.81	2.65e-56	2.28e-54	protein KIC9
PF3D7_1437400	141.108	-1.4569	0.203341	-7.16478	7.79e-13	7.71e-12	pantothenate kinase 2, putative
PF3D7_0730000	11.8878	-1.45451	0.568277	-2.55951	0.0104819	0.0234791	conserved protein, unknown function
PF3D7_0210600	29.0835	-1.45353	0.377759	-3.84775	0.000119205	0.000412962	protein CERLI1
PF3D7_1150000	11.9092	-1.44857	0.564206	-2.56745	0.010245	0.0230178	rifin
PF3D7_1211100	19.7935	-1.4483	0.450146	-3.2174	0.00129357	0.00361301	HSP20-like chaperone, putative
PF3D7_0304500	71.8195	-1.44521	0.247154	-5.84738	4.99e-09	3.31e-08	1-cys-glutaredoxin-like protein-1
PF3D7_1212200	18.1413	-1.43273	0.545115	-2.62831	0.00858108	0.0197263	conserved protein, unknown function
PF3D7_1477200	103.883	-1.4315	0.207958	-6.88364	5.83e-12	5.41e-11	Plasmodium exported protein (hyp15), unknown function
PF3D7_1343500	11.1325	-1.43029	0.584062	-2.44887	0.0143306	0.0309198	conserved protein, unknown function
PF3D7_1329800	9.78739	-1.42735	0.638092	-2.2369	0.0252929	0.0502661	conserved Plasmodium protein, unknown function
PF3D7_0932600	9.07368	-1.42433	0.653595	-2.17923	0.0293149	0.0572192	apicoplast ribosomal protein S6, putative
PF3D7_0504200	94.2512	-1.42253	0.211405	-6.72895	1.71e-11	1.47e-10	ATP-dependent RNA helicase DDX27, putative
PF3D7_1040400	28.5099	-1.41664	0.370634	-3.8222	0.000132267	0.00045468	rifin
PF3D7_0321200	12.2746	-1.41452	0.605703	-2.33533	0.0195262	0.0401872	UDP-N-acetylglucosamine--dolichyl-phosphate N-acetylglucosaminephosphotransferase, putative
PF3D7_1149900	894.56	-1.41114	0.129858	-10.8668	1.66e-27	4.43e-26	stevor
PF3D7_1009600	63.0649	-1.4092	0.25352	-5.55853	2.72e-08	1.65e-07	protein phosphatase PPM10, putative
PF3D7_1117500	43.122	-1.40643	0.314194	-4.47632	7.59e-06	3.27e-05	tyrosine--tRNA ligase
mal_mito_2	12.3592	-1.40116	0.615527	-2.27636	0.0228246	0.0460205	#N/A
PF3D7_0631900	38.7621	-1.40089	0.333589	-4.19945	2.68e-05	0.000104635	stevor
PF3D7_0607800	18.6244	-1.39697	0.543419	-2.57071	0.010149	0.022825	GTP-binding protein, putative
PF3D7_1040600	9.02023	-1.39266	0.669688	-2.07957	0.0375653	0.0709938	rifin
PF3D7_1149000	2228.75	-1.38901	0.110089	-12.6172	1.7e-36	6.88e-35	antigen 332, DBL-like protein
PF3D7_1101700	24.6778	-1.3875	0.410399	-3.38087	0.000722578	0.00213378	Pfmc-2TM Maurer's cleft two transmembrane protein
PF3D7_1040200	300.595	-1.38746	0.14688	-9.44625	3.51e-21	6.58e-20	stevor
PF3D7_0401800	12274.6	-1.37914	0.104622	-13.1821	1.11e-39	5.51e-38	Plasmodium exported protein (PHISTb), unknown function
PF3D7_1440800	85.008	-1.37801	0.237409	-5.80439	6.46e-09	4.23e-08	major facilitator superfamily domain-containing protein, putative
PF3D7_1017000	74.9134	-1.37164	0.247825	-5.53472	3.12e-08	1.87e-07	DNA polymerase delta catalytic subunit
PF3D7_1334300	338.593	-1.37153	0.166348	-8.24495	1.65e-16	2.28e-15	MSP7-like protein
PF3D7_1226900	8.95156	-1.37087	0.65852	-2.08174	0.0373662	0.0706474	parasitophorous vacuolar protein 2
PF3D7_1031300	99.942	-1.36615	0.205722	-6.64077	3.12e-11	2.61e-10	SAE2 domain-containing protein, putative
PF3D7_1252800	269.285	-1.36465	0.138282	-9.86862	5.69e-23	1.25e-21	Plasmodium exported protein (PHISTb), unknown function
PF3D7_0936900	105.953	-1.36294	0.208836	-6.52638	6.74e-11	5.39e-10	Plasmodium exported protein (PHISTb), unknown function, pseudogene
PF3D7_1233300	40.3593	-1.36269	0.326485	-4.17384	3e-05	0.00011611	pentatricopeptide repeat domain-containing protein 2, putative
PF3D7_0530400	34.1476	-1.36252	0.336369	-4.05067	5.11e-05	0.000189114	conserved Plasmodium protein, unknown function
PF3D7_0113200	152.145	-1.35776	0.189888	-7.15034	8.66e-13	8.51e-12	Plasmodium exported protein, unknown function
PF3D7_0211100	29.6322	-1.35667	0.372987	-3.63731	0.000275505	0.000885028	conserved Plasmodium protein, unknown function
PF3D7_0525000	212.461	-1.35499	0.151815	-8.92525	4.45e-19	7.22e-18	zinc finger protein, putative
PF3D7_1231900	62.0174	-1.35482	0.266795	-5.07815	3.81e-07	1.97e-06	WD repeat-containing protein, putative
PF3D7_1304600	78.0454	-1.35467	0.233632	-5.79831	6.7e-09	4.36e-08	conserved Plasmodium protein, unknown function
PF3D7_1123800	9.88735	-1.35357	0.680104	-1.99024	0.0465644	0.085082	structural maintenance of chromosomes protein 5, putative
PF3D7_0826000	78.9172	-1.35109	0.229189	-5.8951	3.74e-09	2.49e-08	conserved Plasmodium protein, unknown function
PF3D7_1470100	137.748	-1.3509	0.183216	-7.37329	1.66e-13	1.77e-12	conserved Plasmodium protein, unknown function
PF3D7_0907900	184.571	-1.34723	0.179085	-7.52287	5.36e-14	6.05e-13	peptide deformylase
PF3D7_1335300	35.6818	-1.3432	0.341969	-3.92786	8.57e-05	0.000303269	reticulocyte binding protein 2 homologue b
PF3D7_1461100	11.8025	-1.34262	0.589647	-2.27699	0.022787	0.0459863	conserved Plasmodium protein, unknown function
PF3D7_1125700	28.6322	-1.33975	0.367794	-3.64267	0.000269823	0.000868024	kelch domain-containing protein, putative
PF3D7_1400300	6.89148	-1.33157	0.815214	-1.63341	0.102384	0.167524	rifin
PF3D7_0824500	74.0557	-1.33054	0.237208	-5.60919	2.03e-08	1.26e-07	conserved protein, unknown function
PF3D7_0620700	7.45147	-1.32878	0.724548	-1.83394	0.0666634	0.116056	DnaJ protein, putative
PF3D7_0810200	17.8019	-1.32255	0.463685	-2.85227	0.00434088	0.0107546	ABC1 family, putative
PF3D7_1401200	686.209	-1.31864	0.144811	-9.10598	8.55e-20	1.44e-18	Plasmodium exported protein, unknown function
PF3D7_1100700	26.94	-1.31715	0.386763	-3.40558	0.000660226	0.00196003	stevor, pseudogene
PF3D7_1339800	6.0475	-1.31611	0.815297	-1.61427	0.106469	0.173128	mitotic-spindle organizing protein 1, putative
PF3D7_0222100	66.3698	-1.3149	0.248622	-5.28875	1.23e-07	6.88e-07	Pfmc-2TM Maurer's cleft two transmembrane protein
PF3D7_1409800	171.395	-1.31192	0.175746	-7.4649	8.34e-14	9.23e-13	CUGBP Elav-like family member 2, putative
PF3D7_0525700	26.755	-1.3058	0.424869	-3.07341	0.00211626	0.0056341	conserved protein, unknown function
PF3D7_1450900	10.3504	-1.30516	0.652149	-2.00132	0.0453574	0.0832516	acetyl-CoA acetyltransferase, putative
PF3D7_1323600	30.5904	-1.30289	0.375886	-3.46619	0.000527881	0.00160123	conserved protein, unknown function
PF3D7_0503200	23.1094	-1.30224	0.418355	-3.11277	0.00185342	0.00500604	cell division control protein 6, putative
PF3D7_1304500	44.792	-1.30215	0.310943	-4.18774	2.82e-05	0.00010989	small heat shock protein, putative
PF3D7_0607900	12.6963	-1.29687	0.569453	-2.27739	0.022763	0.0459587	conserved Plasmodium protein, unknown function
PF3D7_1019800	31.7466	-1.29343	0.355328	-3.6401	0.000272528	0.000876095	tRNA methyltransferase, putative
PF3D7_0402000	9099.88	-1.29182	0.107016	-12.0713	1.5e-33	5.22e-32	Plasmodium exported protein (PHISTa), unknown function
PF3D7_1414900	31.0678	-1.29131	0.370363	-3.48661	0.000489193	0.00149608	ATP-dependent protease, putative
PF3D7_1228500	45.3221	-1.28644	0.315509	-4.07735	4.56e-05	0.000170371	RNA pseudouridylate synthase, putative
PF3D7_1001200	78.4806	-1.28252	0.264209	-4.85416	1.21e-06	5.88e-06	acyl-CoA binding protein, isoform 2, ACBP2
PF3D7_1244400	652.652	-1.2821	0.113909	-11.2554	2.18e-29	6.48e-28	RNA-binding protein, putative
PF3D7_0706600	20.1959	-1.28047	0.463518	-2.76251	0.00573594	0.0137749	conserved Plasmodium protein, unknown function
PF3D7_1469800	49.316	-1.27992	0.298506	-4.28774	1.81e-05	7.3e-05	conserved Plasmodium protein, unknown function
PF3D7_0511900	92.0317	-1.27796	0.219791	-5.81442	6.08e-09	3.99e-08	conserved Plasmodium protein, unknown function
PF3D7_1026200	21.1144	-1.27703	0.433532	-2.94564	0.0032229	0.00822688	conserved protein, unknown function
PF3D7_0810700	94.8976	-1.27653	0.208114	-6.13379	8.58e-10	6.11e-09	conserved Plasmodium protein, unknown function
PF3D7_0718400	622.192	-1.27331	0.109984	-11.5772	5.38e-31	1.73e-29	ribosomal protein S8, mitochondrial, putative
PF3D7_1409700	15.0878	-1.27327	0.501735	-2.53773	0.0111575	0.0247932	conserved protein, unknown function
PF3D7_1456200	7.19245	-1.27082	0.722114	-1.75986	0.0784319	0.133778	conserved Plasmodium protein, unknown function
PF3D7_1115000	46.9984	-1.26945	0.309595	-4.10035	4.13e-05	0.000155858	conserved protein, unknown function
PF3D7_0101600	32.6309	-1.26802	0.353211	-3.58998	0.000330701	0.00103988	rifin
PF3D7_1317600	67.1544	-1.26765	0.251786	-5.03465	4.79e-07	2.44e-06	conserved Plasmodium protein, unknown function
PF3D7_1209800	7.15802	-1.26664	0.720753	-1.75738	0.0788527	0.134311	ATP synthase mitochondrial F1 complex assembly factor 1, putative
PF3D7_1461400	18.7911	-1.2657	0.484514	-2.61232	0.0089931	0.020421	MORN repeat protein, putative
PF3D7_0614900	10.1756	-1.26264	0.658163	-1.91842	0.0550572	0.0982661	conserved Plasmodium membrane protein, unknown function
PF3D7_0720800	111.169	-1.25878	0.228621	-5.50595	3.67e-08	2.19e-07	Ham1-like protein, putative
PF3D7_1371700	11.2207	-1.257	0.616502	-2.03893	0.0414573	0.0775283	serine/threonine protein kinase, FIKK family
PF3D7_1462100	7.70051	-1.25065	0.728103	-1.71768	0.0858547	0.144179	conserved Plasmodium protein, unknown function
PF3D7_0114100	316.804	-1.24791	0.140256	-8.89742	5.72e-19	9.17e-18	Pfmc-2TM Maurer's cleft two transmembrane protein
PF3D7_1241500	82.5157	-1.24545	0.234587	-5.30909	1.1e-07	6.18e-07	conserved Plasmodium protein, unknown function
PF3D7_1341600	7.66914	-1.23771	0.747741	-1.65526	0.0978708	0.161322	GPI mannosyltransferase 3
PF3D7_0824400	361.041	-1.23654	0.129246	-9.56737	1.1e-21	2.17e-20	nucleoside transporter 2
PF3D7_1359600	424.671	-1.23628	0.120845	-10.2304	1.45e-24	3.48e-23	conserved Plasmodium protein, unknown function
PF3D7_1112400	33.2467	-1.23481	0.352409	-3.50391	0.000458479	0.00141085	nucleic acid binding protein, putative
PF3D7_1241600	32.0348	-1.23269	0.347824	-3.544	0.000394105	0.00122434	mitochondrial carrier protein, putative
PF3D7_0611200	26.7312	-1.23245	0.377275	-3.26672	0.00108801	0.00308224	AP2 domain transcription factor, putative
PF3D7_0815000	49.1779	-1.23043	0.287537	-4.27922	1.88e-05	7.55e-05	selenoprotein
PF3D7_1318100	68.1905	-1.22879	0.249685	-4.92136	8.59e-07	4.26e-06	ferredoxin
PF3D7_1328400	104.451	-1.2229	0.206554	-5.9205	3.21e-09	2.15e-08	conserved protein, unknown function
PF3D7_1401900	15.8328	-1.21915	0.485012	-2.51364	0.0119491	0.0264206	conserved protein, unknown function
PF3D7_0709400	15.9422	-1.2151	0.515761	-2.35593	0.0184764	0.0382382	Cg7 protein
PF3D7_0727100	14.4255	-1.21453	0.579386	-2.09624	0.036061	0.0686159	conserved protein, unknown function
PF3D7_0500500	7.63297	-1.21354	0.714457	-1.69855	0.0894044	0.149297	rifin
PF3D7_1041000	45.7035	-1.21343	0.295439	-4.1072	4e-05	0.000151953	rifin
PF3D7_1001000	400.213	-1.21343	0.128291	-9.45835	3.13e-21	5.89e-20	Plasmodium exported protein (hyp12), unknown function
PF3D7_0402500	21.109	-1.2117	0.427487	-2.83447	0.00459025	0.0113221	rifin, pseudogene
PF3D7_0501800	186.03	-1.20772	0.172744	-6.99137	2.72e-12	2.58e-11	chromatin assembly factor 1 subunit A
PF3D7_0216500	7.65339	-1.20713	0.754608	-1.59968	0.109669	0.177426	conserved Plasmodium protein, unknown function
PF3D7_1029100	33.2962	-1.20445	0.339561	-3.54707	0.000389544	0.00121294	conserved Plasmodium protein, unknown function
PF3D7_0620300	18.5778	-1.20385	0.455395	-2.64354	0.00820452	0.0189387	conserved Plasmodium protein, unknown function
PF3D7_1440700	199.825	-1.19862	0.162121	-7.39338	1.43e-13	1.54e-12	AP-3 complex subunit mu, putative
PF3D7_1239600	135.051	-1.19842	0.184555	-6.49355	8.38e-11	6.63e-10	hydroxyethylthiazole kinase
PF3D7_1114400	17.511	-1.19333	0.477994	-2.49654	0.012541	0.0275249	RAP protein, putative
PF3D7_0320500	336.095	-1.18989	0.138104	-8.61589	6.94e-18	1.05e-16	nicotinamidase, putative
PF3D7_0507500	45.3065	-1.1896	0.305936	-3.8884	0.000100909	0.000353419	subtilisin-like protease 1
PF3D7_1406300	195.073	-1.18943	0.154542	-7.69647	1.4e-14	1.65e-13	glycerophosphodiester phosphodiesterase
PF3D7_1244900	71.9063	-1.18537	0.255872	-4.63267	3.61e-06	1.65e-05	conserved Plasmodium protein, unknown function
PF3D7_0202300	20.6983	-1.18113	0.426492	-2.7694	0.00561601	0.0135087	Plasmodium exported protein (hyp11), unknown function
PF3D7_1412100	77.6302	-1.17768	0.230023	-5.11982	3.06e-07	1.6e-06	mini-chromosome maintenance complex-binding protein, putative
PF3D7_0301300	191.339	-1.1767	0.159978	-7.35538	1.9e-13	2e-12	epoxide hydrolase 1
PF3D7_0618100	20.2031	-1.16966	0.441294	-2.65052	0.0080369	0.0185807	conserved Plasmodium protein, unknown function
PF3D7_0608300	71.1344	-1.16213	0.296647	-3.91755	8.95e-05	0.000315781	heptatricopeptide repeat-containing protein, putative
PF3D7_1238700	13.6915	-1.16094	0.538782	-2.15475	0.0311812	0.060308	BTB/POZ domain-containing protein, putative
PF3D7_1443500	95.0392	-1.15303	0.208344	-5.53428	3.13e-08	1.88e-07	poly(A)-specific ribonuclease PARN, putative
PF3D7_1031100	23.7369	-1.14714	0.410409	-2.79511	0.00518825	0.0126227	conserved Plasmodium protein, unknown function
PF3D7_1433600	24.6297	-1.14674	0.430793	-2.66193	0.00776951	0.0180185	signal peptidase complex subunit SPC1, putative
PF3D7_0701200	5.03005	-1.14658	0.89854	-1.27605	0.201939	0.292507	rifin, pseudogene
PF3D7_1209900	44.5073	-1.1395	0.303612	-3.75315	0.000174626	0.000586292	ABC transporter B family member 7, putative
PF3D7_1100600	7.88473	-1.13729	0.680009	-1.67246	0.0944344	0.156351	Plasmodium exported protein (PHISTa), unknown function, pseudogene
PF3D7_1337100	170.857	-1.13608	0.170467	-6.66452	2.66e-11	2.23e-10	protein kinase 6
PF3D7_1371900	42.8488	-1.13511	0.324746	-3.49538	0.000473381	0.0014527	Plasmodium exported protein, unknown function
PF3D7_0910700	8.51927	-1.13048	0.656461	-1.72209	0.0850536	0.143049	actin-like protein, putative
PF3D7_0203100	52.4203	-1.1292	0.282782	-3.99318	6.52e-05	0.000236662	protein kinase, putative
PF3D7_0934400	66.1354	-1.12752	0.276369	-4.07976	4.51e-05	0.000168897	AP2 domain transcription factor, putative
PF3D7_1310600	106.979	-1.12639	0.22392	-5.03032	4.9e-07	2.5e-06	ras-related protein Rab-5B
PF3D7_0805200	190.283	-1.12502	0.182751	-6.15603	7.46e-10	5.35e-09	gamete release protein, putative
PF3D7_1010500	7.81201	-1.12174	0.683294	-1.64166	0.10066	0.165188	ankyrin-repeat protein, putative
PF3D7_0705300	10.6558	-1.12025	0.587634	-1.90638	0.056601	0.100679	origin recognition complex subunit 2
PF3D7_1471300	14.6299	-1.11837	0.504438	-2.21707	0.0266187	0.0525077	RAP protein, putative
PF3D7_0506300	16.8176	-1.11476	0.463229	-2.4065	0.0161062	0.0341081	conserved protein, unknown function
PF3D7_1201100	1425.13	-1.11408	0.0872221	-12.7729	2.32e-37	9.85e-36	RESA-like protein with PHIST and DnaJ domains
PF3D7_0628800	32.956	-1.11352	0.340887	-3.26655	0.00108866	0.00308224	glutamyl-tRNA(Gln) amidotransferase subunit B
PF3D7_0111300	45.9801	-1.1127	0.303065	-3.6715	0.000241135	0.000781937	P-loop containing nucleoside triphosphate hydrolase, putative
PF3D7_0103600	177.726	-1.11251	0.161815	-6.87515	6.19e-12	5.7e-11	ATP-dependent DNA/RNA helicase PSH1
PF3D7_0831400	675.269	-1.11245	0.127099	-8.75264	2.08e-18	3.23e-17	Plasmodium exported protein, unknown function
PF3D7_1465800	30.5913	-1.11008	0.349249	-3.17847	0.00148055	0.00410323	dynein beta chain, putative
PF3D7_1012100	59.854	-1.10422	0.259005	-4.26331	2.01e-05	8.06e-05	conserved protein, unknown function
PF3D7_1302900	40.0245	-1.1038	0.317816	-3.47308	0.000514522	0.00156496	conserved protein, unknown function
PF3D7_0320700	29.2893	-1.10263	0.381648	-2.88912	0.00386322	0.00967865	signal peptidase complex subunit 2
PF3D7_0928800	38.8609	-1.10227	0.3121	-3.53178	0.000412775	0.00127725	serine/threonine protein kinase, putative
PF3D7_1357400	149.22	-1.09894	0.177027	-6.20777	5.37e-10	3.9e-09	conserved Plasmodium protein, unknown function
PF3D7_0417500	190.471	-1.09765	0.163238	-6.72421	1.77e-11	1.51e-10	memo-like protein
PF3D7_0408900	24.5431	-1.09636	0.409669	-2.67622	0.00744581	0.0173671	tRNA N6-adenosine threonylcarbamoyltransferase
PF3D7_1446800	23.1346	-1.09604	0.401916	-2.72704	0.00639048	0.0151753	heme detoxification protein
PF3D7_0409700	41.1791	-1.09531	0.308608	-3.54921	0.000386388	0.00120396	peptide chain release factor 2
PF3D7_0906000	85.8067	-1.09478	0.216854	-5.04848	4.45e-07	2.28e-06	exoribonuclease II
PF3D7_1316200	21.7311	-1.09064	0.45076	-2.41956	0.0155393	0.0330645	ADP-ribosylation factor, putative
PF3D7_1251200	230.211	-1.08472	0.18302	-5.92678	3.09e-09	2.08e-08	coronin
PF3D7_1441700	8.76989	-1.08339	0.645615	-1.67807	0.0933332	0.154758	mitochondrial inner membrane protease ATP23, putative
PF3D7_0423800	11.009	-1.08248	0.574162	-1.88532	0.0593871	0.105028	cysteine-rich protective antigen
PF3D7_1102900	13.1395	-1.07959	0.528018	-2.04461	0.0408937	0.0765386	Plasmodium exported protein (hyp11), unknown function
PF3D7_0628900	24.3363	-1.07736	0.404293	-2.66479	0.00770369	0.0178751	RAP protein, putative
PF3D7_1459500	7.52887	-1.07659	0.751825	-1.43197	0.152152	0.23191	conserved Plasmodium protein, unknown function
PF3D7_0505200	94.8977	-1.07412	0.231985	-4.63014	3.65e-06	1.67e-05	actin-like protein, putative
PF3D7_0411900	144.637	-1.0707	0.184785	-5.79432	6.86e-09	4.45e-08	DNA polymerase alpha catalytic subunit A
PF3D7_0828100	62.1711	-1.06989	0.250141	-4.27716	1.89e-05	7.62e-05	conserved Plasmodium protein, unknown function
PF3D7_0602500	284.793	-1.06439	0.132879	-8.01017	1.15e-15	1.44e-14	geranylgeranyl transferase type-2 subunit beta, putative
PF3D7_0728300	8.23867	-1.06303	0.675122	-1.57458	0.115353	0.184947	conserved protein, unknown function
PF3D7_1209400	78.8576	-1.06233	0.230367	-4.61149	4e-06	1.8e-05	cytosolic iron-sulfur protein assembly protein 1, putative
PF3D7_0316500	37.0619	-1.06042	0.388433	-2.72998	0.00633379	0.0150647	kinetochore protein NUF2, putative
PF3D7_0521400	73.1217	-1.05909	0.240661	-4.40077	1.08e-05	4.57e-05	conserved protein, unknown function
PF3D7_1139700	16.7926	-1.05485	0.466502	-2.26118	0.0237479	0.0476881	adrenodoxin reductase, putative
PF3D7_0313800	25.0286	-1.05482	0.38326	-2.75222	0.00591926	0.014177	conserved Plasmodium protein, unknown function
PF3D7_1002200	1947.23	-1.05466	0.10365	-10.1753	2.56e-24	5.97e-23	tryptophan-rich antigen 3
PF3D7_0618600	22.237	-1.05402	0.400919	-2.62902	0.00856318	0.0197055	rhomboid protease ROM10
PF3D7_1205100	277.514	-1.05375	0.134201	-7.85203	4.09e-15	4.98e-14	O-phosphoseryl-tRNA(Sec) selenium transferase, putative
PF3D7_1242300	14.3273	-1.05199	0.546722	-1.92418	0.0543316	0.0973997	conserved Plasmodium membrane protein, unknown function
PF3D7_1442500	192.411	-1.05199	0.155966	-6.74498	1.53e-11	1.33e-10	geranylgeranyl transferase type-2 subunit alpha, putative
PF3D7_1332600	47.0153	-1.05185	0.287463	-3.65909	0.000253114	0.000817218	DNA-(apurinic or apyrimidinic site) lyase 1
PF3D7_1242500	10.2548	-1.04961	0.624726	-1.68012	0.0929343	0.154383	conserved protein, unknown function
PF3D7_1106300	186.022	-1.04628	0.173499	-6.03046	1.63e-09	1.13e-08	5'-3' exoribonuclease 1, putative
PF3D7_0314200	14.6364	-1.04329	0.515329	-2.02452	0.0429165	0.07959	conserved Plasmodium protein, unknown function
PF3D7_0612500	31.7684	-1.04284	0.372605	-2.79879	0.00512941	0.0125	conserved Plasmodium protein, unknown function
PF3D7_1214900	251.863	-1.04131	0.14058	-7.40724	1.29e-13	1.4e-12	conserved protein, unknown function
PF3D7_1000500	8.04238	-1.04034	0.682645	-1.52399	0.127512	0.201473	rifin
PF3D7_1239700	589.4	-1.03316	0.124508	-8.298	1.06e-16	1.49e-15	ATP-dependent zinc metalloprotease FTSH 1
PF3D7_1115700	4292.88	-1.03243	0.0745213	-13.8541	1.2e-43	6.96e-42	cysteine proteinase falcipain 2a
PF3D7_0509600	485.096	-1.02543	0.109768	-9.34183	9.47e-21	1.7e-19	asparagine--tRNA ligase
PF3D7_0504400	29.1885	-1.02542	0.413521	-2.47972	0.0131485	0.0287029	ATP-dependent helicase, putative
PF3D7_0625700	28.6842	-1.02457	0.39451	-2.59707	0.00940239	0.0212638	conserved protein, unknown function
PF3D7_0902700	72.7302	-1.02064	0.23718	-4.30323	1.68e-05	6.86e-05	Plasmodium exported protein (PHISTb), unknown function, pseudogene
PF3D7_0811900	49.6282	-1.01992	0.283741	-3.59454	0.000324963	0.00102472	RNA-binding protein, putative
PF3D7_0318100	125.058	-1.01653	0.195814	-5.19127	2.09e-07	1.13e-06	stomatin-like protein, putative
PF3D7_0303800	28.2109	-1.01185	0.369043	-2.74184	0.00610968	0.0145627	IBR domain protein, putative
PF3D7_1244000	79.7773	-1.00958	0.227499	-4.43774	9.09e-06	3.87e-05	glucose inhibited division protein a homologue, putative
PF3D7_1325500	12.7313	-1.00522	0.53134	-1.89186	0.0585103	0.103641	conserved Plasmodium protein, unknown function
PF3D7_1325800	128.719	-1.00464	0.181781	-5.52663	3.26e-08	1.95e-07	conserved Plasmodium protein, unknown function
PF3D7_0925500	31.2768	-1.00385	0.348041	-2.88427	0.00392317	0.00980681	thioredoxin-like protein 2
PF3D7_1002500	204.736	-1.00277	0.157509	-6.36644	1.93e-10	1.47e-09	conserved protein, unknown function
PF3D7_1353700	212.138	-1.00199	0.147423	-6.79668	1.07e-11	9.42e-11	reactive oxygen species modulator 1, putative
PF3D7_1313200	25.1319	-1.00012	0.410837	-2.43435	0.0149184	0.0320028	methionyl-tRNA formyltransferase, putative
PF3D7_1225000	43.7451	-0.999201	0.317915	-3.14298	0.00167237	0.00457238	conserved Plasmodium protein, unknown function
PF3D7_1338800	11.1011	-0.998233	0.60117	-1.66048	0.096817	0.15994	CPW-WPC family protein
PF3D7_0810800	1083.03	-0.997567	0.0934771	-10.6718	1.38e-26	3.52e-25	hydroxymethyldihydropterin pyrophosphokinase-dihydropteroate synthase
PF3D7_1406600	63.8376	-0.996417	0.250843	-3.97227	7.12e-05	0.000255755	ATP-dependent Clp protease regulatory subunit ClpC
PF3D7_1012300	10.0385	-0.995152	0.629403	-1.58111	0.113854	0.183003	cytochrome b-c1 complex subunit 7, putative
PF3D7_0526000	49.4959	-0.994998	0.284207	-3.50096	0.000463589	0.00142559	RAP protein, putative
PF3D7_1129500	77.7201	-0.99468	0.234325	-4.24487	2.19e-05	8.71e-05	A/G-specific adenine glycosylase, putative
PF3D7_1313300	10.9923	-0.994148	0.581255	-1.71035	0.0872016	0.146056	peptidyl-prolyl cis-trans isomerase, putative
PF3D7_1308500	11.1361	-0.993515	0.571178	-1.73941	0.081962	0.138633	conserved Plasmodium protein, unknown function
PF3D7_0907300	74.3696	-0.992487	0.232236	-4.27361	1.92e-05	7.7e-05	prefoldin-like protein, putative
PF3D7_0411100	8.50387	-0.991332	0.683323	-1.45075	0.146849	0.225804	mediator of RNA polymerase II transcription subunit 8, putative
PF3D7_1324500	8.91788	-0.986801	0.656275	-1.50364	0.132674	0.207936	DEAD box helicase, putative
PF3D7_0825300	13.6758	-0.986019	0.527611	-1.86884	0.0616453	0.108528	SAYSvFN domain-containing protein, putative
PF3D7_0309900	11.5192	-0.984919	0.558098	-1.76478	0.0776013	0.132636	conserved Plasmodium protein, unknown function
PF3D7_0732400	36.968	-0.984668	0.334141	-2.94686	0.00321014	0.00820369	rifin
PF3D7_1213100	164.638	-0.979449	0.181477	-5.39711	6.77e-08	3.91e-07	U1 spliceosomal RNA
PF3D7_0721100	387.291	-0.977199	0.136612	-7.15307	8.49e-13	8.36e-12	conserved protein, unknown function
PF3D7_1406900	8.43694	-0.975749	0.728788	-1.33887	0.180615	0.266502	radical SAM protein, putative
PF3D7_0813700	350.341	-0.973083	0.141803	-6.86224	6.78e-12	6.17e-11	ABC transporter F family member 1
PF3D7_1007700	10210.3	-0.972254	0.0878652	-11.0653	1.85e-28	5.29e-27	AP2 domain transcription factor AP2-I
PF3D7_0600800	14.5506	-0.971715	0.509271	-1.90805	0.0563848	0.100435	rifin, pseudogene
PF3D7_1222900	7.80423	-0.967708	0.677123	-1.42915	0.152962	0.232861	conserved Plasmodium protein, unknown function
PF3D7_0419100	9.4558	-0.966579	0.649213	-1.48885	0.136527	0.212927	conserved Plasmodium protein, unknown function
PF3D7_0305100	181.591	-0.963395	0.158384	-6.08266	1.18e-09	8.29e-09	conserved Plasmodium protein, unknown function
PF3D7_0208600	60.7421	-0.960218	0.261892	-3.66647	0.000245923	0.000796304	ribosome-recycling factor
PF3D7_1205600	810.325	-0.959965	0.117254	-8.18704	2.68e-16	3.59e-15	tetratricopeptide repeat protein, putative
PF3D7_1314000	15.7715	-0.958131	0.504042	-1.90089	0.0573159	0.101809	conserved protein, unknown function
PF3D7_1348400	47.4506	-0.957748	0.297585	-3.2184	0.00128908	0.00360394	conserved Plasmodium membrane protein, unknown function
PF3D7_0608200	25.9341	-0.957075	0.382062	-2.50502	0.0122443	0.02699	conserved Plasmodium protein, unknown function
PF3D7_1242100	12.1264	-0.956616	0.580753	-1.6472	0.0995173	0.163674	conserved Plasmodium protein, unknown function
PF3D7_1103800	499.971	-0.955642	0.111613	-8.56208	1.11e-17	1.67e-16	CCR4-NOT transcription complex subunit 1, putative
PF3D7_1225100	93.0813	-0.954733	0.21745	-4.39059	1.13e-05	4.76e-05	isoleucine--tRNA ligase, putative
PF3D7_0323200	13.4735	-0.953482	0.523146	-1.82259	0.0683652	0.118649	conserved Plasmodium protein, unknown function
PF3D7_0321500	123.876	-0.952558	0.188115	-5.06369	4.11e-07	2.11e-06	peptidase, putative
PF3D7_0934000	110.23	-0.952259	0.206296	-4.61598	3.91e-06	1.77e-05	histidine--tRNA ligase, putative
PF3D7_0516000	239.259	-0.952111	0.15281	-6.2307	4.64e-10	3.39e-09	RAP protein, putative
PF3D7_0919700	152.322	-0.951055	0.168019	-5.6604	1.51e-08	9.46e-08	pyridoxal phosphate homeostasis protein, putative
PF3D7_1449400	14.9716	-0.94994	0.5014	-1.89457	0.058149	0.103124	crossover junction endonuclease MUS81, putative
PF3D7_0521500	160.339	-0.947689	0.167052	-5.67302	1.4e-08	8.86e-08	ribosomal large subunit pseudouridylate synthase, putative
PF3D7_0312000	9.83557	-0.943958	0.645946	-1.46136	0.143917	0.222124	conserved protein, unknown function
PF3D7_1316600	1258.63	-0.94335	0.096519	-9.77372	1.46e-22	3.07e-21	choline-phosphate cytidylyltransferase
PF3D7_0415600	77.7719	-0.937505	0.225148	-4.16396	3.13e-05	0.000120666	GTP:AMP phosphotransferase
PF3D7_0414100	28.1942	-0.935941	0.374434	-2.49961	0.0124329	0.027301	conserved Plasmodium membrane protein, unknown function
PF3D7_0315400	57.1782	-0.935919	0.265183	-3.52934	0.000416605	0.00128821	conserved Plasmodium protein, unknown function
PF3D7_1209300	581.036	-0.935192	0.111718	-8.37097	5.71e-17	8.2e-16	telomere repeat-binding zinc finger protein
PF3D7_1132900	94.5508	-0.933601	0.209053	-4.46586	7.97e-06	3.42e-05	glycine cleavage system H protein
PF3D7_1249500	13.7488	-0.932463	0.523636	-1.78075	0.074954	0.12864	protein CutA, putative
PF3D7_1309800	38.9677	-0.932106	0.308063	-3.0257	0.00248062	0.006475	conserved protein, unknown function
PF3D7_1418200	25.1324	-0.930711	0.390358	-2.38425	0.017114	0.0359127	conserved Plasmodium protein, unknown function
PF3D7_0501200	11985.3	-0.930254	0.0949845	-9.79375	1.2e-22	2.53e-21	parasite-infected erythrocyte surface protein
PF3D7_1406700	48.0316	-0.92782	0.282243	-3.2873	0.00101152	0.0028858	vacuolar protein sorting-associated protein 29
PF3D7_0308000	32.2289	-0.924277	0.339947	-2.71888	0.00655024	0.0154887	DNA polymerase delta small subunit, putative
PF3D7_0710300	372.272	-0.923857	0.126604	-7.29719	2.94e-13	3.03e-12	conserved protein, unknown function
PF3D7_0815100	11.7865	-0.923387	0.592859	-1.55752	0.119348	0.190107	heptatricopeptide repeat and RAP domain-containing protein, putative
PF3D7_0405700	434.989	-0.922232	0.114585	-8.04847	8.38e-16	1.07e-14	lysine decarboxylase, putative
PF3D7_1122900	8.08138	-0.920076	0.683562	-1.346	0.178302	0.263526	dynein heavy chain, putative
PF3D7_0726900	146.654	-0.919249	0.172178	-5.33893	9.35e-08	5.29e-07	mitochondrial import inner membrane translocase subunit TIM50, putative
PF3D7_1447900	849.309	-0.918626	0.100471	-9.14318	6.06e-20	1.04e-18	multidrug resistance protein 2
PF3D7_0920100	65.5168	-0.918622	0.245869	-3.73622	0.000186809	0.000622977	chaperone, putative
PF3D7_0316400	54.4687	-0.918495	0.280665	-3.27257	0.00106575	0.00303083	CS domain-containing protein, putative
PF3D7_1200500	709.2	-0.918425	0.110954	-8.27753	1.26e-16	1.74e-15	rifin
PF3D7_1320800	20.7391	-0.918294	0.447335	-2.05281	0.0400908	0.0752106	dihydrolipoyllysine-residue succinyltransferase component of 2-oxoglutarate dehydrogenase complex
PF3D7_1337200	401.921	-0.916192	0.121381	-7.54809	4.42e-14	5.03e-13	1-deoxy-D-xylulose 5-phosphate synthase
PF3D7_1428600	45.5772	-0.916038	0.313002	-2.92662	0.0034267	0.00869241	peptide chain release factor 1
PF3D7_0715600	37.3885	-0.914954	0.376227	-2.43192	0.0150189	0.0321566	GTP-binding translation elongation factor tu family protein, putative
PF3D7_1201900	320.872	-0.912332	0.128496	-7.1001	1.25e-12	1.22e-11	conserved protein, unknown function
PF3D7_0932500	9.15539	-0.911694	0.63335	-1.43948	0.150015	0.229128	palmitoyltransferase DHHC6, putative
PF3D7_1450800	8.7442	-0.910281	0.669258	-1.36013	0.173787	0.25805	conserved protein, unknown function
PF3D7_1330600	55.4531	-0.908634	0.26604	-3.4154	0.000636876	0.00189829	elongation factor Tu, putative
PF3D7_1463600	7.12146	-0.907903	0.698997	-1.29887	0.19399	0.28324	conserved Plasmodium protein, unknown function
PF3D7_0220500	304.196	-0.905369	0.135724	-6.67066	2.55e-11	2.14e-10	Plasmodium exported protein (hyp2), unknown function
PF3D7_0414700	44.5292	-0.904947	0.304431	-2.97258	0.00295306	0.0075858	GTP-binding protein, putative
PF3D7_0913500	68.0402	-0.902966	0.242551	-3.72278	0.000197038	0.000651246	protease, putative
PF3D7_0400200	1736.43	-0.902083	0.102551	-8.79646	1.41e-18	2.23e-17	erythrocyte membrane protein 1 (PfEMP1), exon 2, pseudogene
PF3D7_1111100	47.6507	-0.901531	0.28652	-3.14648	0.00165248	0.00453189	replication factor C subunit 5, putative
PF3D7_0216400	13.1246	-0.900673	0.531115	-1.69581	0.089921	0.150104	vacuolar protein sorting-associated protein 45
PF3D7_1119000	143.714	-0.900499	0.174112	-5.17197	2.32e-07	1.24e-06	acyl-CoA-binding protein, putative
PF3D7_0809400	33.5395	-0.899673	0.350278	-2.56845	0.0102153	0.0229626	conserved protein, unknown function
PF3D7_1127600	85.7411	-0.899527	0.218436	-4.11803	3.82e-05	0.000145606	CRAL/TRIO domain-containing protein, putative
PF3D7_1242200	180.552	-0.898894	0.18425	-4.87866	1.07e-06	5.23e-06	queuine tRNA-ribosyltransferase, putative
PF3D7_1403900	1114.56	-0.897148	0.0950071	-9.44296	3.62e-21	6.74e-20	serine/threonine protein phosphatase CPPED1, putative
PF3D7_0917100	125.395	-0.896717	0.190946	-4.69619	2.65e-06	1.23e-05	N-glycosylase/DNA lyase, putative
PF3D7_0920200	13.6551	-0.896695	0.521336	-1.71999	0.0854337	0.143634	CS domain protein, putative
PF3D7_0420600	15.8484	-0.896405	0.496779	-1.80443	0.0711633	0.122958	conserved Plasmodium protein, unknown function
PF3D7_0504000	331.213	-0.89445	0.124542	-7.18189	6.88e-13	6.85e-12	cation transporting P-ATPase
PF3D7_0320800	34.9496	-0.892884	0.329897	-2.70655	0.00679859	0.0159912	ATP-dependent RNA helicase DDX6
PF3D7_1434700	692.845	-0.888198	0.115845	-7.66714	1.76e-14	2.07e-13	mitochondrial import inner membrane translocase subunit TIM17, putative
PF3D7_1112700	19.5481	-0.886046	0.426344	-2.07824	0.037687	0.0711937	conserved Plasmodium protein, unknown function
PF3D7_0819500	556.722	-0.884785	0.114714	-7.71299	1.23e-14	1.46e-13	conserved protein, unknown function
PF3D7_0302600	15.5392	-0.884595	0.484839	-1.82451	0.0680745	0.118282	ABC transporter B family member 4, putative
PF3D7_0305000	151.243	-0.881782	0.167388	-5.26789	1.38e-07	7.66e-07	elongation factor Ts
PF3D7_1448500	133.324	-0.881213	0.190013	-4.63765	3.52e-06	1.61e-05	conserved Plasmodium protein, unknown function
PF3D7_1337000	81.8981	-0.879433	0.223253	-3.93918	8.18e-05	0.000289997	mitochondrial intermediate peptidase, putative
PF3D7_1021700	1451.58	-0.878828	0.0852198	-10.3125	6.19e-25	1.52e-23	conserved Plasmodium membrane protein, unknown function
PF3D7_0518100	223.979	-0.878321	0.152706	-5.7517	8.84e-09	5.68e-08	protein AMR2
PF3D7_0728800	25.5425	-0.87563	0.403831	-2.16831	0.0301351	0.0584367	conserved Plasmodium protein, unknown function
PF3D7_0824200	47.0119	-0.874103	0.282983	-3.08889	0.00200909	0.00537443	conserved Plasmodium protein, unknown function
PF3D7_0512800	183.088	-0.873348	0.159379	-5.4797	4.26e-08	2.52e-07	conserved Plasmodium protein, unknown function
PF3D7_1356700	66.2429	-0.868621	0.243898	-3.56141	0.00036887	0.0011542	DnaJ protein, putative
PF3D7_1345900	38.2618	-0.868225	0.339965	-2.55387	0.0106534	0.0238392	kinetochore protein SPC25, putative
PF3D7_1238900	34.3533	-0.864599	0.33091	-2.61279	0.0089806	0.0204058	protein kinase 2
PF3D7_1350700	36.3628	-0.864406	0.338897	-2.55064	0.0107524	0.0240126	N6-adenine-specific methylase, putative
PF3D7_0717100	438.226	-0.863009	0.130925	-6.59162	4.35e-11	3.58e-10	conserved Plasmodium protein, unknown function
PF3D7_1440200	25.8982	-0.862445	0.370031	-2.33073	0.0197674	0.0406462	stromal-processing peptidase, putative
PF3D7_1452200	14.9636	-0.862086	0.491236	-1.75493	0.0792707	0.134848	aminomethyltransferase, putative
PF3D7_1130700	72.7816	-0.861783	0.247653	-3.47981	0.000501778	0.00153247	structural maintenance of chromosomes protein 1, putative
PF3D7_1443400	182.144	-0.861209	0.154526	-5.57322	2.5e-08	1.52e-07	WD repeat-containing protein
PF3D7_1334800	99.2039	-0.860904	0.219609	-3.92017	8.85e-05	0.000312606	MSP7-like protein
PF3D7_1209700	35.363	-0.860289	0.327262	-2.62875	0.00856998	0.0197109	conserved protein, unknown function
PF3D7_0219500	22.3756	-0.859659	0.399729	-2.15061	0.0315072	0.0609121	pseudouridine synthase, putative
PF3D7_1209100	13.5736	-0.857522	0.54819	-1.56428	0.117752	0.187848	conserved Plasmodium protein, unknown function
PF3D7_1245200	18.2307	-0.853185	0.460427	-1.85303	0.0638781	0.11173	conserved Plasmodium membrane protein, unknown function
PF3D7_1039000	5589.2	-0.852553	0.0758452	-11.2407	2.57e-29	7.61e-28	serine/threonine protein kinase, FIKK family
PF3D7_0107800	202.872	-0.849129	0.152819	-5.55642	2.75e-08	1.66e-07	double-strand break repair protein MRE11
PF3D7_1024000	142.174	-0.848756	0.18786	-4.51801	6.24e-06	2.72e-05	conserved Plasmodium protein, unknown function
PF3D7_1245400	43.0887	-0.848573	0.294798	-2.87849	0.0039958	0.00996048	50S ribosomal protein L3, mitochondrial, putative
PF3D7_1119100	358.263	-0.846975	0.128	-6.61697	3.67e-11	3.05e-10	tRNA m(1)G methyltransferase, putative
PF3D7_1015600	2251.11	-0.84267	0.105729	-7.97009	1.59e-15	1.98e-14	heat shock protein 60
PF3D7_1471100	13541.6	-0.841489	0.0957948	-8.78428	1.57e-18	2.46e-17	exported protein 2
PF3D7_1305900	246.459	-0.841144	0.146719	-5.73301	9.87e-09	6.32e-08	conserved Plasmodium protein, unknown function
PF3D7_1465700	10.7849	-0.841118	0.577743	-1.45587	0.145429	0.223914	plasmepsin VIII, putative
PF3D7_0114500	76.8977	-0.840766	0.232101	-3.62241	0.000291872	0.000930903	Plasmodium exported protein (hyp10), unknown function
PF3D7_0811800	72.6909	-0.839609	0.243942	-3.44185	0.000577759	0.00173717	conserved Plasmodium protein, unknown function
PF3D7_0616200	44.0405	-0.838225	0.304761	-2.75043	0.0059517	0.014247	kinetochore protein NDC80, putative
PF3D7_1140200	1766.95	-0.837185	0.121768	-6.87523	6.19e-12	5.7e-11	conserved Plasmodium protein, unknown function
PF3D7_0515800	22.6382	-0.836696	0.405018	-2.06583	0.038845	0.0731953	BolA-like protein, putative
PF3D7_1452700	548.292	-0.835257	0.108238	-7.71684	1.19e-14	1.42e-13	U1 snRNP-associated protein, putative
PF3D7_1004400	4437.75	-0.835021	0.102801	-8.12272	4.56e-16	5.98e-15	RNA-binding protein, putative
PF3D7_0731600	993.056	-0.833036	0.101063	-8.24272	1.68e-16	2.31e-15	acyl-CoA synthetase
PF3D7_1436600	32.4252	-0.832798	0.339934	-2.44988	0.0142905	0.0308487	cGMP-dependent protein kinase
PF3D7_1006500	77.0443	-0.832616	0.229193	-3.63282	0.000280338	0.000897968	conserved Plasmodium protein, unknown function
PF3D7_0821900	24.0374	-0.83221	0.4121	-2.01944	0.0434419	0.080435	conserved protein, unknown function
PF3D7_0802000	9999.15	-0.830548	0.0700362	-11.8588	1.94e-32	6.6e-31	glutamate dehydrogenase, putative
PF3D7_1015000	24.686	-0.830413	0.452607	-1.83473	0.0665452	0.115941	FAD synthetase, putative
PF3D7_0411400	187.878	-0.830217	0.156948	-5.28978	1.22e-07	6.85e-07	DEAD box ATP-dependent RNA helicase, putative
PF3D7_0614800	263.967	-0.829278	0.147792	-5.61113	2.01e-08	1.24e-07	endonuclease III-like protein 1, putative
PF3D7_0503400	232.955	-0.828822	0.156777	-5.28663	1.25e-07	6.95e-07	actin-depolymerizing factor 1
PF3D7_1232800	26.9715	-0.828685	0.361196	-2.29429	0.0217741	0.0442222	conserved Plasmodium protein, unknown function
PF3D7_0524800	130.128	-0.827758	0.181259	-4.56671	4.95e-06	2.2e-05	ubiquitin fusion degradation protein 1, putative
PF3D7_1430600	17.7625	-0.827628	0.482204	-1.71634	0.0860993	0.144466	endonuclease/exonuclease/phosphatase family protein, putative
PF3D7_1419800	159.213	-0.827562	0.162761	-5.08453	3.69e-07	1.91e-06	glutathione reductase
PF3D7_1338000	151.489	-0.8241	0.173146	-4.75957	1.94e-06	9.13e-06	LMBR1 domain-containing protein, putative
PF3D7_0926700	421.399	-0.822221	0.127922	-6.42751	1.3e-10	9.96e-10	glutamine-dependent NAD(+) synthetase, putative
PF3D7_0312500	304.071	-0.821102	0.13401	-6.12716	8.95e-10	6.35e-09	major facilitator superfamily-related transporter, putative
PF3D7_0409600	335.281	-0.81785	0.131396	-6.22432	4.84e-10	3.53e-09	replication protein A1, large subunit
PF3D7_0210300	71.1527	-0.816073	0.243975	-3.34491	0.000823104	0.00239575	monocarboxylate transporter, putative
PF3D7_1354400	1517.26	-0.815164	0.107085	-7.61232	2.69e-14	3.12e-13	V-type proton ATPase 21 kDa proteolipid subunit, putative
PF3D7_0512200	187.795	-0.814941	0.155955	-5.22548	1.74e-07	9.49e-07	glutathione synthetase
PF3D7_0828200	377.004	-0.813276	0.129922	-6.2597	3.86e-10	2.84e-09	leucine--tRNA ligase, putative
PF3D7_1366200	31.1566	-0.812594	0.340828	-2.38418	0.0171173	0.0359127	conserved protein, unknown function
PF3D7_1408300	9.25896	-0.812444	0.643729	-1.26209	0.206916	0.2985	conserved Plasmodium protein, unknown function
PF3D7_1318300	108.953	-0.811325	0.199342	-4.07002	4.7e-05	0.000175085	conserved Plasmodium protein, unknown function
PF3D7_0930100	84.9432	-0.811223	0.212332	-3.82054	0.000133158	0.000457392	heptatricopeptide repeat-containing protein, putative
PF3D7_0513000	111.684	-0.811199	0.193894	-4.18373	2.87e-05	0.000111651	conserved protein, unknown function
PF3D7_0816600	492.444	-0.809845	0.122866	-6.59131	4.36e-11	3.58e-10	chaperone protein ClpB1
PF3D7_1446700	20.3848	-0.808186	0.440965	-1.83277	0.0668375	0.116314	conserved Plasmodium protein, unknown function
PF3D7_1014700	520.908	-0.807986	0.128575	-6.28417	3.3e-10	2.45e-09	prohibitin 2, putative
PF3D7_1342800	1381.95	-0.807004	0.0972171	-8.30105	1.03e-16	1.45e-15	phosphoenolpyruvate carboxykinase
PF3D7_0923800	192.705	-0.806966	0.173197	-4.65923	3.17e-06	1.46e-05	thioredoxin reductase
PF3D7_1131100	99.8247	-0.806493	0.222334	-3.62739	0.000286302	0.000915099	serpentine receptor, putative
PF3D7_1329900	9.60871	-0.805595	0.607793	-1.32544	0.185024	0.272108	conserved Plasmodium protein, unknown function
PF3D7_1448400	67.5272	-0.803641	0.249786	-3.21732	0.00129395	0.00361301	ubiquitin-protein ligase, putative
PF3D7_1336200	54.4603	-0.802738	0.28795	-2.78777	0.00530724	0.0128631	conserved Plasmodium protein, unknown function
PF3D7_0602400	379.567	-0.802643	0.124812	-6.43081	1.27e-10	9.78e-10	elongation factor G
PF3D7_0706100	45.9995	-0.80164	0.289268	-2.77127	0.00558373	0.0134422	conserved Plasmodium protein, unknown function
PF3D7_1242900	32.9182	-0.80064	0.33687	-2.3767	0.0174681	0.03649	mitochondrial import inner membrane translocase subunit TIM13, putative
PF3D7_1221600	19.4042	-0.800625	0.458556	-1.74597	0.0808158	0.13711	protein TSSC1, putative
PF3D7_0813500	25.661	-0.799774	0.373028	-2.144	0.0320327	0.0618477	PUB domain-containing protein, putative
PF3D7_1432800	279.341	-0.798705	0.134695	-5.92974	3.03e-09	2.04e-08	HP12 protein homolog, putative
PF3D7_1404000	62.4481	-0.797008	0.282423	-2.82204	0.00477194	0.0117378	DNA-directed RNA polymerase II subunit RPB4, putative
PF3D7_1310300	133.957	-0.794327	0.215649	-3.68342	0.000230124	0.000750595	zinc finger protein, putative
PF3D7_1352000	139.571	-0.794012	0.17068	-4.65204	3.29e-06	1.51e-05	GTP-binding protein, putative
PF3D7_1308100	8.6107	-0.793502	0.639032	-1.24172	0.214338	0.307391	CCAAT-binding transcription factor, putative
PF3D7_0710400	80.4786	-0.791583	0.230262	-3.43775	0.000586577	0.00176013	DNA repair protein RAD14, putative
PF3D7_0913800	53.4448	-0.790961	0.282083	-2.804	0.00504725	0.0123402	conserved Plasmodium protein, unknown function
PF3D7_0416400	632.029	-0.788272	0.111871	-7.04624	1.84e-12	1.78e-11	histone acetyltransferase, putative
PF3D7_1311300	55.2206	-0.788006	0.275759	-2.85759	0.00426868	0.0106051	ATP synthase subunit gamma, mitochondrial
PF3D7_0705200	12.5761	-0.787326	0.53422	-1.47379	0.140539	0.218117	conserved Plasmodium protein, unknown function
PF3D7_0803300	8.66543	-0.787235	0.708795	-1.11067	0.266712	0.367305	mitogen-activated protein kinase organizer 1, putative
PF3D7_1221500	8.5418	-0.786866	0.686319	-1.1465	0.251588	0.350917	heptatricopeptide repeat-containing protein, putative
PF3D7_0623300	15.497	-0.785703	0.489717	-1.6044	0.108625	0.175993	EGF-like membrane protein, putative
PF3D7_0218600	2482.44	-0.785655	0.086293	-9.10451	8.67e-20	1.45e-18	patatin-like phospholipase, putative
PF3D7_0512900	37.4728	-0.785557	0.314174	-2.50039	0.0124058	0.0272549	AKAP-like protein
PF3D7_0303600	82.3146	-0.785345	0.219219	-3.58246	0.000340371	0.00106878	plasmoredoxin
PF3D7_1215300	1263.65	-0.784664	0.116915	-6.71137	1.93e-11	1.64e-10	10 kDa chaperonin
PF3D7_1442000	16.8282	-0.784345	0.463204	-1.6933	0.0903978	0.150697	ADP-ribosylation factor, putative
PF3D7_1102400	174.054	-0.784334	0.162892	-4.81505	1.47e-06	7.05e-06	phosphopantothenate--cysteine ligase, putative
PF3D7_1129900	480.662	-0.782343	0.109034	-7.17521	7.22e-13	7.17e-12	major facilitator superfamily-related transporter, putative
PF3D7_1318400	181.113	-0.782188	0.160688	-4.86774	1.13e-06	5.51e-06	structural maintenance of chromosomes protein 2, putative
PF3D7_0307900	42.7046	-0.781607	0.301048	-2.59629	0.00942376	0.0213013	conserved Plasmodium protein, unknown function
PF3D7_1322900	35.4604	-0.781336	0.322618	-2.42186	0.0154413	0.0329346	conserved protein, unknown function
PF3D7_0213400	43.2375	-0.780709	0.304704	-2.56219	0.0104014	0.0233222	protein kinase 7
PF3D7_1003200	11.5452	-0.780451	0.568503	-1.37282	0.169809	0.253747	ribosome-binding factor A, putative
PF3D7_1146600	153.808	-0.780075	0.171786	-4.54098	5.6e-06	2.46e-05	oocyst rupture protein 1, putative
PF3D7_0723700	416.142	-0.777313	0.129749	-5.99088	2.09e-09	1.43e-08	metallo-hydrolase/oxidoreductase, putative
PF3D7_1238500	896.827	-0.774144	0.094824	-8.164	3.24e-16	4.3e-15	conserved Plasmodium protein, unknown function
PF3D7_0817300	1093.6	-0.774015	0.0902306	-8.57818	9.64e-18	1.46e-16	conserved Plasmodium protein, unknown function
PF3D7_1317400	489.573	-0.7737	0.112989	-6.84755	7.51e-12	6.77e-11	zinc finger protein, putative
PF3D7_0211700	54.0668	-0.773697	0.283838	-2.72584	0.00641379	0.0152144	tyrosine kinase-like protein, putative
PF3D7_1208500	44.7726	-0.770336	0.292178	-2.63654	0.00837575	0.0192941	conserved Plasmodium protein, unknown function
PF3D7_1344000	24.4014	-0.770167	0.397986	-1.93516	0.0529702	0.0950737	aminomethyltransferase, putative
PF3D7_1429000	74.3778	-0.769877	0.232175	-3.31593	0.000913372	0.00262764	protein archease, putative
PF3D7_1223700	236.883	-0.768874	0.140944	-5.45517	4.89e-08	2.88e-07	vacuolar iron transporter
PF3D7_1416800	135.402	-0.767818	0.181896	-4.2212	2.43e-05	9.59e-05	lysine--tRNA ligase, putative
PF3D7_0720400	374.402	-0.767574	0.119519	-6.42217	1.34e-10	1.03e-09	apoptosis-inducing factor, putative
PF3D7_1335700	100.009	-0.766751	0.202819	-3.78047	0.000156531	0.000529122	conserved oligomeric Golgi complex subunit 3, putative
PF3D7_1433800	8.54167	-0.766727	0.6392	-1.19951	0.230329	0.326782	conserved Plasmodium protein, unknown function
PF3D7_1330300	271.423	-0.766422	0.156834	-4.88684	1.02e-06	5.03e-06	DnaJ protein, putative
PF3D7_1220900	954.036	-0.76469	0.0922411	-8.29012	1.13e-16	1.57e-15	heterochromatin protein 1
PF3D7_1345200	64.7906	-0.764524	0.244016	-3.13309	0.00172974	0.00470616	rhomboid protease ROM6, putative
PF3D7_1141700	155.68	-0.762835	0.181561	-4.20152	2.65e-05	0.00010377	OTU domain-containing protein, putative
PF3D7_0303700	276.339	-0.760118	0.152848	-4.97304	6.59e-07	3.31e-06	lipoamide acyltransferase component of branched-chain alpha-keto acid dehydrogenase complex
PF3D7_1423600	477.834	-0.759854	0.110517	-6.87544	6.18e-12	5.7e-11	calcium-dependent protein kinase, putative
PF3D7_0519100	16.7519	-0.758172	0.469016	-1.61652	0.105983	0.172464	50S ribosomal protein L14, mitochondrial, putative
PF3D7_1354000	6.63524	-0.75634	0.735328	-1.02857	0.30368	0.407647	conserved Plasmodium protein, unknown function
PF3D7_0216700	224.03	-0.753477	0.14413	-5.22774	1.72e-07	9.41e-07	autophagy-related protein 11, putative
PF3D7_0503500	147.487	-0.752204	0.171567	-4.38432	1.16e-05	4.89e-05	protein kinase, putative
PF3D7_1436400	30.9415	-0.751181	0.357704	-2.10001	0.0357283	0.0680409	conserved Plasmodium protein, unknown function
PF3D7_1149200	2120.86	-0.750007	0.0918817	-8.16275	3.27e-16	4.34e-15	ring-infected erythrocyte surface antigen
PF3D7_1131000	83.2937	-0.749666	0.219095	-3.42165	0.000622427	0.00186144	RNA-binding protein s1, putative
PF3D7_0915500	8.55897	-0.749014	0.654534	-1.14435	0.252479	0.351716	conserved Plasmodium protein, unknown function
PF3D7_0704900	53.5135	-0.748326	0.26632	-2.80987	0.00495614	0.0121574	peptide chain release factor 2
PF3D7_0716900	238.374	-0.74668	0.166139	-4.49431	6.98e-06	3.02e-05	drug/metabolite transporter DMT2
PF3D7_0511600	11.4338	-0.746443	0.569617	-1.31043	0.19005	0.278216	apical rhoptry neck protein
PF3D7_0513800	11.8313	-0.744203	0.561321	-1.32581	0.184904	0.272021	ras-related protein Rab-1A
PF3D7_0511300	85.8367	-0.743836	0.223365	-3.33014	0.000868034	0.00251739	MORN repeat protein, putative
PF3D7_1336600	15.0777	-0.743256	0.533687	-1.39268	0.163716	0.246874	conserved protein, unknown function
PF3D7_0529700	45.7706	-0.740889	0.304837	-2.43044	0.0150804	0.0322534	heptatricopeptide repeat-containing protein, putative
PF3D7_0914000	121.915	-0.740157	0.197723	-3.7434	0.000181548	0.000608159	pseudouridylate synthase, putative
PF3D7_1310900	296.472	-0.739779	0.145505	-5.08423	3.69e-07	1.91e-06	ribosomal protein S15, mitochondrial, putative
PF3D7_1106200	43.6667	-0.738788	0.290103	-2.54664	0.0108765	0.0242533	conserved Plasmodium protein, unknown function
PF3D7_0827600	147.044	-0.738197	0.17929	-4.11735	3.83e-05	0.000145912	conserved Plasmodium protein, unknown function
PF3D7_0532800	578.243	-0.737776	0.113179	-6.51868	7.09e-11	5.66e-10	stevor, pseudogene
PF3D7_1219900	113.679	-0.73738	0.191938	-3.84175	0.000122158	0.000422535	ribulose-phosphate 3-epimerase, putative
PF3D7_1335800	24.832	-0.73691	0.387418	-1.90211	0.0571572	0.101608	conserved Plasmodium protein, unknown function
PF3D7_1470800	37.3275	-0.736644	0.326503	-2.25616	0.0240603	0.0481855	conserved Plasmodium protein, unknown function
PF3D7_0403500	79.6726	-0.736432	0.229436	-3.20975	0.00132848	0.00370155	ubiquitin specific protease, putative
PF3D7_1208300	215.013	-0.733977	0.179875	-4.08049	4.49e-05	0.00016859	acyl carrier protein, mitochondrial, putative
PF3D7_1232100	645.511	-0.732663	0.114719	-6.38657	1.7e-10	1.29e-09	60 kDa chaperonin
PF3D7_0109000	52.3132	-0.732151	0.272408	-2.6877	0.00719462	0.0168428	photosensitized INA-labeled protein PHIL1
PF3D7_1013400	21.0928	-0.73167	0.406632	-1.79934	0.0719644	0.123979	conserved Plasmodium protein, unknown function
PF3D7_0817100	14.4627	-0.731359	0.505128	-1.44787	0.147654	0.226714	tRNA modification GTPase, putative
PF3D7_1347300	34.7454	-0.730174	0.3378	-2.16156	0.0306522	0.0593105	conserved Plasmodium membrane protein, unknown function
PF3D7_1016400	2729.82	-0.729992	0.0859025	-8.49791	1.93e-17	2.85e-16	serine/threonine protein kinase, FIKK family
PF3D7_1232000	54.4876	-0.729638	0.261678	-2.7883	0.00529854	0.0128555	phenylalanine--tRNA ligase
PF3D7_0510400	63.3628	-0.729002	0.255071	-2.85803	0.00426274	0.0105963	PDCD2 domain-containing protein, putative
PF3D7_1127000	124.132	-0.728137	0.181102	-4.02059	5.81e-05	0.000213546	protein phosphatase, putative
PF3D7_1356200	1061.08	-0.728059	0.108079	-6.73636	1.62e-11	1.4e-10	mitochondrial import inner membrane translocase subunit TIM23, putative
PF3D7_1026600	900.13	-0.727531	0.113003	-6.43816	1.21e-10	9.35e-10	conserved Plasmodium protein, unknown function
PF3D7_1224000	369.046	-0.727213	0.125637	-5.78819	7.11e-09	4.61e-08	GTP cyclohydrolase 1
PF3D7_1209500	7.97327	-0.726806	0.663353	-1.09566	0.27323	0.373629	cGMP-specific 3',5'-cyclic phosphodiesterase alpha
PF3D7_0411200	184.128	-0.725657	0.167643	-4.32859	1.5e-05	6.16e-05	PP-loop family protein, putative
PF3D7_0832600	131.962	-0.725031	0.18236	-3.97582	7.01e-05	0.000252584	stevor
PF3D7_1121000	7.54513	-0.724706	0.687113	-1.05471	0.291558	0.394102	palmitoyltransferase DHHC3
PF3D7_0622700	19.3182	-0.723572	0.435503	-1.66147	0.0966201	0.159674	conserved Plasmodium membrane protein, unknown function
PF3D7_1129600	15.4272	-0.722054	0.48519	-1.48819	0.136701	0.213124	phosphatidylinositol-4-phosphate 5-kinase, putative
PF3D7_1354100	36.1871	-0.721972	0.320528	-2.25245	0.0242938	0.0485962	conserved Plasmodium protein, unknown function
PF3D7_1455300	32.2306	-0.721319	0.344656	-2.09287	0.0363609	0.0691318	conserved protein, unknown function
PF3D7_1027600	14.9478	-0.720459	0.490337	-1.46932	0.141747	0.219747	meiotic recombination protein SPO11-2, putative
PF3D7_0603300	1099.52	-0.71863	0.0924686	-7.77161	7.75e-15	9.35e-14	dihydroorotate dehydrogenase
PF3D7_0508800	110.303	-0.718577	0.192702	-3.72896	0.000192268	0.000638319	single-stranded DNA-binding protein
PF3D7_1106600	75.2786	-0.71737	0.234275	-3.06209	0.00219796	0.00580656	DEAD/DEAH box helicase, putative
PF3D7_1338700	72.5066	-0.715808	0.245403	-2.91687	0.00353565	0.00894843	conserved protein, unknown function
PF3D7_1003600	76.3854	-0.715784	0.229764	-3.1153	0.00183759	0.00496929	inner membrane complex protein 1c, putative
PF3D7_1359700	10.2997	-0.715771	0.594775	-1.20343	0.228809	0.325246	conserved Plasmodium protein, unknown function
PF3D7_0621700	220.253	-0.715733	0.154626	-4.62879	3.68e-06	1.67e-05	conserved Plasmodium protein, unknown function
PF3D7_0623000	229.273	-0.715679	0.156712	-4.56685	4.95e-06	2.2e-05	chorismate synthase
PF3D7_0615800	105.98	-0.715528	0.21337	-3.35346	0.000798074	0.00233356	conserved oligomeric Golgi complex subunit 4, putative
PF3D7_0412000	109.469	-0.714254	0.225984	-3.16064	0.00157424	0.0043333	LITAF-like zinc finger protein, putative
PF3D7_0301400	111.13	-0.714	0.205245	-3.47878	0.000503711	0.00153627	Plasmodium exported protein, unknown function
PF3D7_0724600	61.0689	-0.713283	0.256951	-2.77595	0.00550406	0.0132824	protein kinase, putative
PF3D7_1322000	14.9321	-0.712138	0.566789	-1.25644	0.208955	0.300954	nucleoside-diphosphatase, putative
PF3D7_1338600	49.946	-0.711233	0.283117	-2.51215	0.0119998	0.0265196	conserved protein, unknown function
PF3D7_1024700	8.33378	-0.711156	0.646512	-1.09999	0.271337	0.371724	conserved protein, unknown function
PF3D7_0604200	19.9656	-0.710958	0.446511	-1.59225	0.111328	0.179785	ribosomal protein L41, mitochondrial, putative
PF3D7_0603200	28.8724	-0.707154	0.354939	-1.99232	0.0463356	0.0847334	mitochondrial chaperone BCS1, putative
PF3D7_0613500	280.598	-0.705761	0.131696	-5.35903	8.37e-08	4.76e-07	AP-3 complex subunit beta, putative
PF3D7_1203400	39.7116	-0.705589	0.314539	-2.24325	0.0248809	0.0495618	major facilitator superfamily domain-containing protein, putative
PF3D7_0315300	9.67069	-0.705325	0.613003	-1.15061	0.249894	0.349319	conserved Plasmodium protein, unknown function
PF3D7_0708000	203.877	-0.703493	0.157304	-4.47217	7.74e-06	3.33e-05	cytoskeleton associated protein, putative
PF3D7_1320200	10.6655	-0.703438	0.611656	-1.15005	0.250121	0.349418	TBC domain protein, putative
PF3D7_1023400	14.3234	-0.702696	0.523069	-1.34341	0.179139	0.264587	HORMA domain protein, putative
PF3D7_1433300	180.803	-0.700814	0.165953	-4.22296	2.41e-05	9.53e-05	histone-binding protein RBBP7, putative
PF3D7_1434800	763.056	-0.700353	0.113319	-6.18037	6.4e-10	4.62e-09	mitochondrial acidic protein MAM33, putative
PF3D7_1144300	11801.2	-0.699568	0.190663	-3.66914	0.000243371	0.000788613	60S ribosomal protein L41
PF3D7_1015500	21.3875	-0.699219	0.427502	-1.63559	0.101925	0.166956	nucleotidyltransferase, putative
PF3D7_0612700	8.42615	-0.698832	0.647398	-1.07945	0.280388	0.382013	6-cysteine protein P12
PF3D7_0526100	8.21998	-0.698618	0.66784	-1.04609	0.295521	0.398012	conserved Plasmodium membrane protein, unknown function
PF3D7_0407400	193.3	-0.698339	0.175127	-3.98762	6.67e-05	0.000241323	conserved Plasmodium protein, unknown function
PF3D7_1126100	26.73	-0.697967	0.392205	-1.7796	0.0751417	0.128905	autophagy-related protein 7, putative
PF3D7_0628500	19.8803	-0.696864	0.418908	-1.66352	0.0962076	0.159051	conserved Plasmodium protein, unknown function
PF3D7_1024900	30.0158	-0.695499	0.341667	-2.03561	0.0417897	0.0780518	conserved Plasmodium protein, unknown function
PF3D7_0211200	58.6719	-0.695041	0.262348	-2.64931	0.00806568	0.0186279	ras-related protein Rab-5A
PF3D7_0523600	14.3625	-0.694718	0.513019	-1.35418	0.17568	0.2606	conserved protein, unknown function
PF3D7_1443900	286.995	-0.692925	0.135257	-5.12301	3.01e-07	1.58e-06	heat shock protein 90, putative
PF3D7_1238100	2380.96	-0.691603	0.0960127	-7.20324	5.88e-13	5.92e-12	calcyclin binding protein, putative
PF3D7_0515400	19.118	-0.691577	0.447607	-1.54505	0.122333	0.194253	conserved protein, unknown function
PF3D7_0803700	34.93	-0.691544	0.326436	-2.11847	0.0341352	0.0653978	tubulin gamma chain
PF3D7_0414600	16.204	-0.691536	0.492309	-1.40468	0.160117	0.242348	acylated pleckstrin-homology domain-containing protein, putative
PF3D7_1137400	189.866	-0.691479	0.155752	-4.43962	9.01e-06	3.84e-05	UVB-resistance protein UVR8 homologue
PF3D7_0628300	332.382	-0.689653	0.138578	-4.97664	6.47e-07	3.26e-06	choline/ethanolaminephosphotransferase, putative
PF3D7_1236700	126.272	-0.689113	0.185177	-3.72138	0.000198137	0.000653912	S-adenosyl-methyltransferase, putative
PF3D7_1244100	583.782	-0.689097	0.104707	-6.58117	4.67e-11	3.82e-10	N-alpha-acetyltransferase 15, NatA auxiliary subunit, putative
PF3D7_1469400	194.031	-0.688289	0.155928	-4.41416	1.01e-05	4.3e-05	nucleoside transporter 3, putative
PF3D7_1408000	892.953	-0.687194	0.108784	-6.31704	2.67e-10	1.99e-09	plasmepsin II
PF3D7_1420600	451.084	-0.68682	0.123798	-5.54789	2.89e-08	1.74e-07	pantothenate kinase 1, putative
PF3D7_0722000	298.619	-0.684063	0.140056	-4.88422	1.04e-06	5.09e-06	conserved Plasmodium protein, unknown function
PF3D7_1458400	70.4752	-0.684001	0.233114	-2.93419	0.00334424	0.00851225	aminodeoxychorismate lyase
PF3D7_0422900	7.80331	-0.68354	0.721403	-0.947514	0.343377	0.450656	methyltransferase, putative
PF3D7_0106800	51.0023	-0.682913	0.300097	-2.27564	0.0228675	0.0460776	ras-related protein Rab-5C
PF3D7_1444700	8.76308	-0.682098	0.637979	-1.06916	0.285	0.387349	shikimate dehydrogenase, putative
PF3D7_1210000	87.4875	-0.676947	0.218715	-3.09511	0.00196741	0.00527876	50S ribosomal protein L1, apicoplast, putative
PF3D7_0529100	45.2583	-0.676878	0.310115	-2.18267	0.0290601	0.0567716	thioredoxin-like protein, putative
PF3D7_1316700	5.46734	-0.676597	0.880212	-0.768675	0.442086	0.548856	conserved protein, unknown function
PF3D7_1469500	38.5984	-0.676188	0.30782	-2.1967	0.0280421	0.054927	conserved Plasmodium protein, unknown function
PF3D7_0207100	50.275	-0.67508	0.269468	-2.50523	0.0122373	0.02699	conserved Plasmodium protein, unknown function
PF3D7_0832250	18.2508	-0.672738	0.44256	-1.5201	0.128485	0.202579	Plasmodium exported protein, unknown function, pseudogene
PF3D7_0816700	47.5281	-0.672554	0.283226	-2.37462	0.0175672	0.0366456	trafficking protein particle complex subunit 2-like protein, putative
PF3D7_0832200	7030.58	-0.672331	0.0708602	-9.48813	2.35e-21	4.49e-20	Plasmodium exported protein (PHISTa-like), unknown function
PF3D7_1145500	23.4802	-0.671893	0.401224	-1.67461	0.0940109	0.155708	ABC transporter B family member 3, putative
PF3D7_1017300	131.668	-0.670705	0.185922	-3.60746	0.000309205	0.000981276	golgi re-assembly stacking protein 1
PF3D7_1022200	99.6436	-0.670242	0.216838	-3.09097	0.00199501	0.00533997	conserved Plasmodium membrane protein, unknown function
PF3D7_1431500	444.468	-0.670089	0.117151	-5.71989	1.07e-08	6.8e-08	mitogen-activated protein kinase 1
PF3D7_0612600	240.702	-0.668664	0.144264	-4.635	3.57e-06	1.63e-05	cytoplasmic tRNA 2-thiolation protein 1, putative
PF3D7_0104400	195.354	-0.667537	0.170724	-3.91003	9.23e-05	0.000324998	4-hydroxy-3-methylbut-2-enyl diphosphate reductase
PF3D7_0908900	59.9604	-0.666986	0.257543	-2.58981	0.00960291	0.0216624	conserved Plasmodium protein, unknown function
PF3D7_0407900	130.924	-0.665532	0.17865	-3.72534	0.000195054	0.000646127	AAA family ATPase, putative
PF3D7_1126400	136.785	-0.665179	0.170212	-3.90795	9.31e-05	0.000327552	mediator of RNA polymerase II transcription subunit 21, putative
PF3D7_1405400	71.4807	-0.664974	0.236803	-2.80813	0.00498307	0.0121966	DNA mismatch repair protein, putative
PF3D7_1328900	106.72	-0.6645	0.206805	-3.21318	0.00131274	0.0036632	PUB domain-containing protein, putative
PF3D7_1418300	23.4718	-0.66437	0.434089	-1.53049	0.125895	0.199199	calmodulin, putative
PF3D7_1034400	65.0538	-0.663998	0.275024	-2.41433	0.0157642	0.0334632	flavoprotein subunit of succinate dehydrogenase
PF3D7_0618700	98.4698	-0.662205	0.200519	-3.30246	0.000958422	0.00274485	trafficking protein particle complex subunit 6A, putative
PF3D7_0503000	130.025	-0.660082	0.185683	-3.55488	0.000378152	0.00117994	50S ribosomal protein L28, apicoplast, putative
PF3D7_0903200	1116.87	-0.658682	0.107726	-6.1144	9.69e-10	6.85e-09	ras-related protein RAB7
PF3D7_0505500	81.3947	-0.658596	0.241336	-2.72896	0.00635344	0.0150953	DNA mismatch repair protein MSH6, putative
PF3D7_1235400	45.6113	-0.658568	0.292739	-2.24967	0.0244696	0.0488954	tetQ family GTPase, putative
PF3D7_0916200	291.956	-0.658351	0.142457	-4.6214	3.81e-06	1.73e-05	conserved Plasmodium protein, unknown function
PF3D7_0220200	5510.57	-0.657362	0.0781641	-8.41003	4.1e-17	5.92e-16	Plasmodium exported protein, unknown function
PF3D7_1110500	484.483	-0.657019	0.124767	-5.26599	1.39e-07	7.73e-07	vacuolar protein sorting-associated protein 35, putative
PF3D7_1004500	22.3048	-0.656846	0.397813	-1.65114	0.0987092	0.162524	conserved Plasmodium protein, unknown function
PF3D7_1315500	418.386	-0.655233	0.114377	-5.72872	1.01e-08	6.47e-08	conserved protein, unknown function
PF3D7_0822000	20.7796	-0.653765	0.417548	-1.56572	0.117414	0.187449	ribosomal protein L4, mitochondrial, putative
PF3D7_1037100	629.989	-0.653227	0.119992	-5.44391	5.21e-08	3.05e-07	pyruvate kinase 2
PF3D7_1441400	1277.16	-0.653163	0.0853857	-7.64956	2.02e-14	2.36e-13	FACT complex subunit SSRP1, putative
PF3D7_1213600	15.9896	-0.650416	0.47564	-1.36745	0.171483	0.255649	dynein light chain 1, putative
PF3D7_0724800	22.2733	-0.650373	0.405959	-1.60206	0.109142	0.176766	kelch domain-containing protein, putative
PF3D7_0500300	9.00937	-0.649897	0.625049	-1.03975	0.298454	0.401236	rifin, pseudogene
PF3D7_0526200	204.099	-0.647043	0.15861	-4.07945	4.51e-05	0.000168982	ADP-ribosylation factor GTPase-activating protein 2
PF3D7_0716300	624.962	-0.645231	0.11049	-5.83971	5.23e-09	3.45e-08	conserved protein, unknown function
PF3D7_1451800	1141.41	-0.644331	0.110816	-5.81442	6.08e-09	3.99e-08	sortilin
PF3D7_0103400	318.283	-0.644319	0.142023	-4.53673	5.71e-06	2.5e-05	zinc-carboxypeptidase, putative
PF3D7_0210200	144.526	-0.644062	0.198188	-3.24975	0.00115506	0.00325783	conserved Plasmodium protein, unknown function
PF3D7_0511400	18.9521	-0.642741	0.445459	-1.44287	0.149056	0.228326	conserved Plasmodium protein, unknown function
PF3D7_1216200	3752.52	-0.641835	0.0798733	-8.03567	9.31e-16	1.18e-14	glycerol-3-phosphate dehydrogenase [NAD(+)], putative
PF3D7_0727600	24.0856	-0.64138	0.399293	-1.60629	0.10821	0.175449	conserved Plasmodium protein, unknown function
PF3D7_0114300	10.7611	-0.640986	0.583455	-1.0986	0.271941	0.372323	exported protein family 4, pseudogene
PF3D7_0519500	1076.83	-0.640194	0.0933375	-6.85892	6.94e-12	6.31e-11	CCR4 domain-containing protein 1, putative
PF3D7_1147300	103.688	-0.640158	0.195928	-3.26732	0.00108573	0.0030794	conserved Plasmodium protein, unknown function
PF3D7_1011200	94.6142	-0.639906	0.220548	-2.90144	0.00371452	0.0093323	BET1-like protein, putative
PF3D7_1360300	25.4391	-0.639662	0.389533	-1.64212	0.100564	0.165091	conserved Plasmodium protein, unknown function
PF3D7_1006400	15.3206	-0.636533	0.518323	-1.22806	0.219424	0.313402	heptatricopeptide repeat-containing protein, putative
PF3D7_1441800	24.2694	-0.636048	0.388769	-1.63605	0.101828	0.166859	vacuolar protein sorting-associated protein 60, putative
PF3D7_1444100	74.4727	-0.635233	0.234248	-2.7118	0.0066919	0.0157819	conserved Plasmodium protein, unknown function
PF3D7_1103100	24562.1	-0.63505	0.0959322	-6.61978	3.6e-11	2.99e-10	60S acidic ribosomal protein P1, putative
PF3D7_0502900	117.259	-0.634946	0.188481	-3.36875	0.000755094	0.00222098	Tim10/DDP family zinc finger protein, putative
PF3D7_0202600	222.256	-0.634005	0.141991	-4.46509	8e-06	3.43e-05	nucleic acid-binding protein, putative
PF3D7_0216900	21.2075	-0.633513	0.414437	-1.52861	0.126361	0.199866	conserved Plasmodium protein, unknown function
PF3D7_1245100	26.0945	-0.633374	0.380594	-1.66417	0.0960782	0.158896	kinesin-13, putative
PF3D7_1247400	1405.04	-0.633353	0.120216	-5.26845	1.38e-07	7.65e-07	peptidyl-prolyl cis-trans isomerase FKBP35
PF3D7_0422100	695.527	-0.632977	0.101349	-6.24554	4.22e-10	3.1e-09	transmembrane emp24 domain-containing protein, putative
PF3D7_0924500	55.0406	-0.632955	0.275085	-2.30094	0.0213947	0.0435012	conserved Plasmodium membrane protein, unknown function
PF3D7_1419200	105.958	-0.632049	0.193186	-3.27172	0.00106896	0.00303804	thioredoxin-like protein, putative
PF3D7_1402100	134.789	-0.631995	0.177124	-3.5681	0.000359579	0.00112751	pseudouridine synthase, putative
PF3D7_0711000	352.199	-0.630497	0.14381	-4.38425	1.16e-05	4.89e-05	AAA family ATPase, CDC48 subfamily
PF3D7_1407000	10.2657	-0.630392	0.604479	-1.04287	0.297009	0.399654	LCCL domain-containing protein
PF3D7_0631200	85.0125	-0.630033	0.219699	-2.86771	0.00413448	0.0103004	erythrocyte membrane protein 1 (PfEMP1), pseudogene
PF3D7_0514300	226.02	-0.629846	0.146823	-4.28984	1.79e-05	7.26e-05	aspartate--tRNA ligase, putative
PF3D7_0220300	156.492	-0.629046	0.16882	-3.72612	0.000194447	0.000645071	Plasmodium exported protein, unknown function
PF3D7_1137000	93.0611	-0.628257	0.452755	-1.38763	0.165249	0.248431	U2 spliceosomal RNA
PF3D7_1303800	40.6424	-0.626891	0.317121	-1.97682	0.0480618	0.08746	conserved Plasmodium protein, unknown function
PF3D7_1212600	153.846	-0.626767	0.17882	-3.50502	0.000456568	0.00140691	SND2 domain-containing protein, putative
PF3D7_0829200	425.783	-0.625329	0.126377	-4.94813	7.49e-07	3.74e-06	prohibitin 1, putative
PF3D7_0809600	25.6717	-0.624638	0.406467	-1.53675	0.124354	0.197042	peptidase family C50, putative
PF3D7_1320300	85.3685	-0.622472	0.223743	-2.78209	0.00540107	0.013055	conserved protein, unknown function
PF3D7_0323000	1501.05	-0.622403	0.128686	-4.83662	1.32e-06	6.38e-06	translation machinery-associated protein 7, putative
PF3D7_1221800	35.2248	-0.620791	0.327084	-1.89795	0.0577022	0.102413	conserved protein, unknown function
PF3D7_0317400	21.1095	-0.619938	0.411471	-1.50664	0.131904	0.207019	DNA replication complex GINS protein, putative
PF3D7_1254400	24.4778	-0.619858	0.380883	-1.62742	0.103647	0.169218	rifin
PF3D7_0830900	751.22	-0.618262	0.111131	-5.56336	2.65e-08	1.61e-07	Plasmodium exported protein, unknown function
PF3D7_0111400	32.6609	-0.617605	0.335736	-1.83956	0.0658334	0.114835	conserved Plasmodium protein, unknown function
PF3D7_0324000	8.972	-0.615197	0.620118	-0.992064	0.321166	0.427137	exported protein family 1
PF3D7_1407600	112.211	-0.614331	0.200276	-3.06742	0.00215919	0.00572291	conserved Plasmodium protein, unknown function
PF3D7_1127300	225.263	-0.612784	0.153431	-3.99386	6.5e-05	0.0002362	tRNA (guanine-N(7)-)-methyltransferase, putative
PF3D7_1013700	8.4716	-0.612329	0.646051	-0.947802	0.34323	0.450656	conserved Plasmodium protein, unknown function
PF3D7_0323100	765.644	-0.612189	0.0944874	-6.47906	9.23e-11	7.26e-10	conserved Plasmodium protein, unknown function
PF3D7_0110900	103.243	-0.611971	0.194341	-3.14895	0.00163857	0.00449648	adenylate kinase-like protein 1
PF3D7_1032300	44.0391	-0.611244	0.299874	-2.03833	0.0415165	0.0776064	conserved protein, unknown function
PF3D7_1416900	1194.36	-0.608914	0.110596	-5.50577	3.68e-08	2.19e-07	prefoldin subunit 2, putative
PF3D7_0616800	348.235	-0.608482	0.129465	-4.69999	2.6e-06	1.21e-05	malate:quinone oxidoreductase
PF3D7_0313700	13.0048	-0.607055	0.525103	-1.15607	0.247653	0.346838	conserved Plasmodium protein, unknown function
PF3D7_1106500	419.988	-0.60441	0.122623	-4.92901	8.26e-07	4.1e-06	conserved Plasmodium protein, unknown function
PF3D7_1124600	132.07	-0.604121	0.192512	-3.13809	0.0017005	0.00463225	ethanolamine kinase
PF3D7_1475000	9.30084	-0.603819	0.618646	-0.976034	0.329048	0.435671	mediator of RNA polymerase II transcription subunit 31, putative
PF3D7_1343600	45.0591	-0.60365	0.307108	-1.9656	0.0493453	0.0892496	UDP-N-acetylglucosamine pyrophosphorylase, putative
PF3D7_1402000	138.816	-0.602536	0.181325	-3.32297	0.000890651	0.00257056	conserved Plasmodium protein, unknown function
PF3D7_0625300	43.6187	-0.602105	0.292178	-2.06074	0.0393275	0.0740418	DNA polymerase 1, putative
PF3D7_0608800	8022.15	-0.599988	0.0925631	-6.48194	9.06e-11	7.14e-10	ornithine aminotransferase
PF3D7_0933300	18.784	-0.599748	0.445236	-1.34703	0.177969	0.263121	conserved Plasmodium protein, unknown function
PF3D7_1458700	13.355	-0.599633	0.552326	-1.08565	0.277634	0.379419	exonuclease V, mitochondrial, putative
PF3D7_0917000	56.6108	-0.599035	0.265715	-2.25443	0.024169	0.0483814	merozoite organizing protein
PF3D7_1112800	10.606	-0.598162	0.576654	-1.0373	0.299597	0.40253	conserved protein, unknown function
PF3D7_1027500	13.6782	-0.595966	0.500301	-1.19121	0.23357	0.330015	conserved Plasmodium protein, unknown function
PF3D7_0911200	5.41167	-0.595067	0.910307	-0.653699	0.513306	0.615691	conserved Plasmodium protein, unknown function
PF3D7_1202300	17.7009	-0.593962	0.446692	-1.32969	0.183621	0.270312	dynein heavy chain, putative
PF3D7_1320500	391.893	-0.592729	0.123427	-4.80226	1.57e-06	7.49e-06	SNARE protein, putative
PF3D7_1404100	1896.2	-0.591127	0.109521	-5.39736	6.76e-08	3.91e-07	cytochrome c, putative
PF3D7_1307600	191.039	-0.588466	0.155237	-3.79076	0.000150185	0.000509216	DNA-directed RNA polymerase subunit alpha, putative
PF3D7_0516400	155.495	-0.587897	0.181139	-3.24555	0.00117223	0.00330208	phosducin-like protein 1, putative
PF3D7_0409400	1436.89	-0.587495	0.0859272	-6.83713	8.08e-12	7.27e-11	chaperone protein DnaJ
PF3D7_1004800	189.216	-0.587181	0.152743	-3.84424	0.000120928	0.000418605	ADP/ATP carrier protein, putative
PF3D7_0522500	12.3755	-0.58683	0.528641	-1.11007	0.266968	0.367431	50S ribosomal protein L17, apicoplast, putative
PF3D7_1347200	11250.7	-0.585991	0.0777188	-7.53989	4.7e-14	5.34e-13	nucleoside transporter 1
PF3D7_0500800	41613.3	-0.584734	0.114504	-5.10668	3.28e-07	1.71e-06	mature parasite-infected erythrocyte surface antigen
PF3D7_1106900	16.2597	-0.580014	0.483996	-1.19839	0.230766	0.327092	conserved Plasmodium protein, unknown function
PF3D7_1427300	18.4979	-0.579886	0.43738	-1.32582	0.1849	0.272021	conserved Plasmodium protein, unknown function
PF3D7_1426100	9073.72	-0.578579	0.0915604	-6.3191	2.63e-10	1.97e-09	transcription factor BTF3, putative
PF3D7_1125900	420.987	-0.578475	0.125292	-4.617	3.89e-06	1.76e-05	XTBD domain-containing protein, putative
PF3D7_1017800	160.977	-0.57788	0.183747	-3.14498	0.00166101	0.00454968	conserved Plasmodium protein, unknown function
PF3D7_0621200	18519.3	-0.577124	0.0873364	-6.60806	3.89e-11	3.22e-10	pyridoxine biosynthesis protein PDX1
PF3D7_1140700	2147.01	-0.576177	0.0843639	-6.82966	8.51e-12	7.63e-11	chromo domain-containing protein, putative
PF3D7_0915300	102.404	-0.575459	0.206938	-2.78083	0.00542204	0.0130986	heptatricopeptide repeat-containing protein, putative
PF3D7_0921000	1641.5	-0.573994	0.105272	-5.45248	4.97e-08	2.91e-07	ubiquitin-conjugating enzyme E2, putative
PF3D7_0513500	59.7364	-0.572907	0.246119	-2.32776	0.0199248	0.0408848	mitochondrial import inner membrane translocase subunit TIM16, putative
PF3D7_0622100	57.8641	-0.57255	0.258533	-2.21461	0.0267868	0.0527927	conserved Plasmodium protein, unknown function
PF3D7_1348500	12.4332	-0.572496	0.575534	-0.99472	0.319872	0.425924	TBC domain protein, putative
PF3D7_0615900	1426.64	-0.571563	0.0930785	-6.14065	8.22e-10	5.87e-09	protein phosphatase, putative
PF3D7_0104200	238.183	-0.571431	0.161149	-3.54597	0.000391166	0.0012163	StAR-related lipid transfer protein
PF3D7_0532300	18501.5	-0.571357	0.0761154	-7.50646	6.07e-14	6.81e-13	Plasmodium exported protein (PHISTb), unknown function
PF3D7_0508400	83.7183	-0.570461	0.218034	-2.61639	0.00888652	0.0202511	conserved protein, unknown function
PF3D7_1475100	241.568	-0.570438	0.141589	-4.02883	5.61e-05	0.000206539	conserved Plasmodium protein, unknown function
PF3D7_1033300	635.137	-0.570402	0.111082	-5.13497	2.82e-07	1.49e-06	conserved protein, unknown function
PF3D7_0216100	76.6978	-0.569824	0.22931	-2.48495	0.012957	0.0283264	conserved Plasmodium protein, unknown function
PF3D7_0614300	4058.04	-0.569782	0.0935073	-6.09345	1.11e-09	7.78e-09	major facilitator superfamily-related transporter, putative
PF3D7_1345400	158.804	-0.568947	0.16918	-3.36298	0.000771067	0.002262	conserved Plasmodium protein, unknown function
PF3D7_0202400	51828.8	-0.568616	0.108197	-5.25537	1.48e-07	8.17e-07	translation-enhancing factor
PF3D7_0814700	9.94493	-0.568311	0.603737	-0.941321	0.34654	0.453051	conserved Plasmodium protein, unknown function
PF3D7_1126600	241.908	-0.566908	0.141778	-3.99857	6.37e-05	0.000231929	steryl ester hydrolase, putative
PF3D7_1004200	163.576	-0.566677	0.169351	-3.34616	0.000819392	0.00238807	WD repeat-containing protein, putative
PF3D7_0916800	52.7417	-0.565473	0.281178	-2.01109	0.0443163	0.0817781	conserved Plasmodium protein, unknown function
PF3D7_0414000	54.1345	-0.565329	0.279098	-2.02556	0.0428103	0.0794376	structural maintenance of chromosomes protein 3
PF3D7_1314400	17.7378	-0.565104	0.502083	-1.12552	0.260369	0.360015	conserved protein, unknown function
PF3D7_0301700	7178.44	-0.563308	0.086255	-6.53074	6.54e-11	5.24e-10	Plasmodium exported protein, unknown function
PF3D7_0721400	151.113	-0.563049	0.164826	-3.41602	0.00063544	0.00189654	rhoptry protein, putative
PF3D7_0823900	396.538	-0.56274	0.126444	-4.4505	8.57e-06	3.66e-05	dicarboxylate/tricarboxylate carrier
PF3D7_1146200	31.3946	-0.562399	0.358244	-1.56987	0.116444	0.186292	conserved Plasmodium protein, unknown function
PF3D7_0513400	56.9482	-0.561784	0.255514	-2.19865	0.0279031	0.0546789	GTP-binding protein YihA1
PF3D7_0604000	7.10516	-0.561428	0.821591	-0.683343	0.49439	0.59831	conserved Plasmodium protein, unknown function
PF3D7_1470700	355.846	-0.561323	0.144036	-3.89711	9.73e-05	0.000341487	conserved Plasmodium protein, unknown function
PF3D7_0717400	1839.93	-0.559273	0.0834973	-6.69809	2.11e-11	1.79e-10	queuine tRNA-ribosyltransferase, putative
PF3D7_0826600	171.673	-0.558807	0.163202	-3.42401	0.000617037	0.0018478	SNARE protein, putative
PF3D7_0111700	23.2674	-0.558783	0.408758	-1.36703	0.171617	0.255763	conserved protein, unknown function
PF3D7_1427400	131.989	-0.557483	0.179444	-3.10673	0.00189169	0.00509397	conserved Plasmodium membrane protein, unknown function
PF3D7_0420400	98.4758	-0.55744	0.205077	-2.71819	0.00656392	0.0155128	ribosome-recycling factor
PF3D7_0206800	1045.1	-0.556606	0.2741	-2.03067	0.0422883	0.0787522	merozoite surface protein 2
PF3D7_0717200	855.836	-0.554011	0.0956002	-5.79508	6.83e-09	4.44e-08	conserved Plasmodium protein, unknown function
PF3D7_0717800	65.9072	-0.553056	0.254755	-2.17094	0.029936	0.058177	conserved Plasmodium protein, unknown function
PF3D7_0107900	102.869	-0.55107	0.19825	-2.77967	0.00544139	0.0131383	conserved Plasmodium protein, unknown function
PF3D7_0928900	232.012	-0.551054	0.145694	-3.78226	0.000155409	0.000526127	guanylate kinase
PF3D7_1004900	30.4227	-0.550263	0.34784	-1.58194	0.113663	0.182762	conserved protein, unknown function
PF3D7_1411700	153.194	-0.549717	0.183665	-2.99304	0.00276217	0.00713655	methyltransferase, putative
PF3D7_1429400	909.814	-0.549522	0.0977914	-5.61933	1.92e-08	1.19e-07	rRNA (adenosine-2'-O-)-methyltransferase, putative
PF3D7_1474700	52.4415	-0.549508	0.272896	-2.01362	0.0440496	0.0814206	protein kinase, putative
PF3D7_0302700	45.3285	-0.547111	0.291631	-1.87604	0.06065	0.107092	CDGSH iron-sulfur domain-containing protein, putative
PF3D7_1037400	33.2953	-0.54629	0.365744	-1.49364	0.135269	0.211482	conserved Plasmodium protein, unknown function
PF3D7_1010900	92.5581	-0.546198	0.203644	-2.68211	0.00731583	0.0171086	conserved Plasmodium protein, unknown function
PF3D7_0619300	47.1604	-0.546161	0.279732	-1.95244	0.0508855	0.0918121	conserved Plasmodium protein, unknown function
PF3D7_0217900	13.0596	-0.545261	0.540839	-1.00818	0.31337	0.418765	thioesterase/thiol ester dehydrase-isomerase, putative
PF3D7_0720900	52.8439	-0.545227	0.262919	-2.07375	0.0381029	0.0719488	tetratricopeptide repeat protein, putative
PF3D7_1224600	560.341	-0.544755	0.127028	-4.28845	1.8e-05	7.3e-05	cytochrome c heme lyase, putative
PF3D7_1313400	98.9744	-0.544114	0.19627	-2.77227	0.00556668	0.013419	DEAD box helicase, putative
PF3D7_1464500	218.626	-0.544099	0.151623	-3.5885	0.000332591	0.00104509	conserved Plasmodium membrane protein, unknown function
PF3D7_0910800	330.35	-0.543866	0.125045	-4.34936	1.37e-05	5.67e-05	cytosolic Fe-S cluster assembly factor NBP35, putative
PF3D7_0312100	7.41919	-0.543755	0.695617	-0.781687	0.434399	0.541421	E3 ubiquitin-protein ligase
PF3D7_0918600	52.2976	-0.543741	0.280759	-1.93668	0.0527844	0.0948164	ATP-dependent DNA helicase Q1
PF3D7_1421150	38.7637	-0.543189	0.316417	-1.71669	0.0860366	0.14443	C/D small nucleolar RNA
PF3D7_1103400	121.408	-0.54306	0.203493	-2.66868	0.00761492	0.0176968	iron-sulfur cluster assembly protein SufD
PF3D7_1033200	3848.83	-0.542884	0.0777863	-6.97917	2.97e-12	2.81e-11	early transcribed membrane protein 10.2
PF3D7_1011900	58.9491	-0.54265	0.25974	-2.08921	0.036689	0.0696326	heme oxygenase
PF3D7_1472300	149.222	-0.542409	0.183732	-2.95218	0.00315543	0.00807312	conserved protein, unknown function
PF3D7_0703300	155.532	-0.542073	0.167729	-3.23185	0.00122993	0.00344836	conserved Plasmodium protein, unknown function
PF3D7_1028100	10.9047	-0.541856	0.571892	-0.947478	0.343395	0.450656	protoporphyrinogen oxidase
PF3D7_1226600	16.51	-0.541351	0.470451	-1.15071	0.249853	0.349319	proliferating cell nuclear antigen 2
PF3D7_1405100	162.184	-0.541137	0.166072	-3.25845	0.00112024	0.00316563	GTPase-activating protein, putative
PF3D7_0610500	575.731	-0.53993	0.105424	-5.12152	3.03e-07	1.58e-06	peptidyl-tRNA hydrolase PTRHD1, putative
PF3D7_0810400	24.038	-0.53974	0.411075	-1.313	0.189184	0.27713	aquaporin, putative
PF3D7_0414300	245.26	-0.539684	0.146821	-3.6758	0.000237106	0.000770552	Rab5-interacting protein, putative
PF3D7_0308600	1186.16	-0.539097	0.0927011	-5.81543	6.05e-09	3.98e-08	pre-mRNA-processing factor 19, putative
PF3D7_1342300	8.24609	-0.537912	0.657493	-0.818125	0.413286	0.519899	tetratricopeptide repeat protein, putative
PF3D7_1443100	258.221	-0.537619	0.155482	-3.45775	0.000544705	0.0016489	conserved Plasmodium protein, unknown function
PF3D7_0512700	379.271	-0.536345	0.120343	-4.45682	8.32e-06	3.56e-05	orotate phosphoribosyltransferase
PF3D7_1103600	140.355	-0.536172	0.189006	-2.8368	0.00455687	0.011246	actin-like protein, putative
PF3D7_1436000	5935.54	-0.53575	0.0764156	-7.011	2.37e-12	2.26e-11	glucose-6-phosphate isomerase
PF3D7_1221700	135.178	-0.535659	0.189711	-2.82355	0.00474953	0.0116891	FbpA domain protein, putative
PF3D7_0907400	783.597	-0.535381	0.0981794	-5.45309	4.95e-08	2.91e-07	ATP-dependent protease ATPase subunit ClpY
PF3D7_1351700	52.9813	-0.534768	0.285502	-1.87308	0.0610573	0.107683	inner membrane complex protein 1f, putative
PF3D7_1327300	281.324	-0.534669	0.130236	-4.1054	4.04e-05	0.000153014	conserved Plasmodium protein, unknown function
PF3D7_1024200	9.01716	-0.534484	0.615468	-0.868418	0.385165	0.494032	RNA-binding protein, putative
PF3D7_0913900	105.884	-0.534435	0.21533	-2.48193	0.0130672	0.0285532	arginine--tRNA ligase, putative
PF3D7_0822200	97.1271	-0.534433	0.211133	-2.53127	0.0113652	0.0252296	phosphorylated CTD interacting factor 1 WW domain-containing protein, putative
PF3D7_1368600	316.072	-0.53436	0.148826	-3.59049	0.000330057	0.00103859	mitochondrial import inner membrane translocase subunit TIM9, putative
PF3D7_1146100	56.9417	-0.534311	0.264587	-2.01941	0.0434443	0.080435	conserved protein, unknown function
PF3D7_0717300	857.509	-0.534105	0.0965758	-5.53042	3.19e-08	1.91e-07	transcription initiation factor IIE subunit alpha, putative
PF3D7_0628000	35.5789	-0.533091	0.328268	-1.62395	0.104386	0.170175	6-pyruvoyltetrahydropterin synthase
PF3D7_0911700	104.519	-0.532324	0.197714	-2.69239	0.00709411	0.016625	GTP-binding protein, putative
PF3D7_1408900	182.716	-0.532022	0.173476	-3.06683	0.00216345	0.00572897	tRNA-dihydrouridine synthase, putative
PF3D7_0531400	248.254	-0.531497	0.137807	-3.85682	0.000114871	0.000399184	conserved Plasmodium protein, unknown function
PF3D7_1230600	268.806	-0.531461	0.130248	-4.08038	4.5e-05	0.00016859	sun-family protein, putative
PF3D7_1116700	14525.5	-0.531276	0.0773729	-6.86644	6.58e-12	6.01e-11	dipeptidyl aminopeptidase 1
PF3D7_0218000	30.7326	-0.530778	0.370689	-1.43187	0.152181	0.23191	replication factor C subunit 2, putative
PF3D7_1210100	67.4027	-0.529792	0.248271	-2.13392	0.0328492	0.0631508	syntaxin, Qa-SNARE family
PF3D7_1119600	1052.63	-0.528371	0.0991162	-5.33082	9.78e-08	5.52e-07	ATP-dependent zinc metalloprotease FTSH, putative
PF3D7_1243100	324.079	-0.528058	0.127428	-4.14397	3.41e-05	0.00013096	zinc finger protein, putative
PF3D7_1453600	72.3041	-0.527901	0.244023	-2.16332	0.0305163	0.0591493	RAP protein, putative
PF3D7_1249000	90.5096	-0.527217	0.214805	-2.4544	0.0141121	0.0304932	conserved Plasmodium membrane protein, unknown function
PF3D7_1365200	135.569	-0.526926	0.190978	-2.75909	0.00579633	0.0139124	conserved protein, unknown function
PF3D7_1365100	362.353	-0.525754	0.130896	-4.01657	5.91e-05	0.000216625	ribosomal protein S17, mitochondrial
PF3D7_1320700	19.9343	-0.525576	0.461372	-1.13916	0.254638	0.353404	conserved Plasmodium protein, unknown function
PF3D7_0532100	87243.3	-0.525547	0.0913645	-5.75221	8.81e-09	5.67e-08	early transcribed membrane protein 5
PF3D7_0916500	63.6531	-0.525545	0.261632	-2.00872	0.0445672	0.0821052	ubiquitin fusion degradation protein 1
PF3D7_0621000	129.967	-0.524752	0.197197	-2.66105	0.00778969	0.0180559	conserved Plasmodium protein, unknown function
PF3D7_1327600	7.35056	-0.524443	0.705006	-0.743884	0.456946	0.562144	nicotinamide/nicotinic acid mononucleotide adenylyltransferase
PF3D7_0707400	825.224	-0.523677	0.106831	-4.90193	9.49e-07	4.69e-06	AAA family ATPase, putative
PF3D7_0925600	13.8323	-0.523017	0.527586	-0.991339	0.32152	0.427353	zinc binding protein (Yippee), putative
PF3D7_1363700	39.3853	-0.52301	0.319931	-1.63476	0.1021	0.167181	protein AMR1
PF3D7_0204200	913.827	-0.523006	0.0917338	-5.70135	1.19e-08	7.56e-08	conserved Plasmodium protein, unknown function
PF3D7_1428700	216	-0.522936	0.1439	-3.63402	0.000279039	0.000894448	heme/steroid binding domain containing protein, putative
PF3D7_0727500	12.9016	-0.522481	0.554346	-0.942517	0.345928	0.452648	mTERF domain-containing protein, putative
PF3D7_0320000	71.0961	-0.521214	0.280177	-1.8603	0.0628426	0.110193	protein phosphatase inhibitor 2
PF3D7_0111900	101.848	-0.520906	0.206683	-2.52031	0.011725	0.0259767	conserved protein, unknown function
PF3D7_0913700	348.467	-0.520652	0.131489	-3.95968	7.51e-05	0.000268332	conserved Plasmodium protein, unknown function
PF3D7_0628700	97.1653	-0.519409	0.199236	-2.60701	0.00913374	0.0206982	conserved Plasmodium protein, unknown function
PF3D7_0921100	33.6574	-0.519173	0.34323	-1.51261	0.130379	0.204842	conserved Plasmodium protein, unknown function
PF3D7_0931400	1736.11	-0.518753	0.107523	-4.82458	1.4e-06	6.76e-06	PUB domain-containing protein, putative
PF3D7_1013500	126.51	-0.518731	0.19149	-2.70892	0.00675018	0.0159025	phosphoinositide-specific phospholipase C
PF3D7_1104700	1080.05	-0.518709	0.109501	-4.73703	2.17e-06	1.02e-05	DNA-directed RNA polymerase III subunit RPC8, putative
PF3D7_0605000	11.088	-0.518527	0.574232	-0.902992	0.36653	0.474555	50S ribosomal protein L24, putative
PF3D7_1124700	935.378	-0.518464	0.101731	-5.09642	3.46e-07	1.8e-06	GrpE protein homolog, mitochondrial, putative
PF3D7_1243700	53.4697	-0.518317	0.308839	-1.67827	0.0932937	0.15475	ubiquitin-conjugating enzyme E2, putative
PF3D7_1229600	43.8811	-0.51686	0.284816	-1.81471	0.0695679	0.120548	conserved Plasmodium protein, unknown function
PF3D7_1226500	92.9116	-0.516747	0.212011	-2.43736	0.014795	0.0317686	heptatricopeptide repeat and RAP domain-containing protein, putative
PF3D7_1121600	54818.7	-0.516294	0.0890138	-5.80016	6.63e-09	4.32e-08	exported protein 1
PF3D7_1357900	4389.94	-0.5142	0.0733413	-7.01105	2.37e-12	2.26e-11	pyrroline-5-carboxylate reductase, putative
PF3D7_1021000	52.1871	-0.514039	0.265361	-1.93713	0.0527295	0.094756	conserved protein, unknown function
PF3D7_1434000	783.102	-0.513927	0.104987	-4.89514	9.82e-07	4.84e-06	CCR4-associated factor 16, putative
PF3D7_1405700	67.4236	-0.512412	0.235582	-2.17509	0.0296231	0.0577197	RING zinc finger protein, putative
PF3D7_0316200	39.5333	-0.510953	0.316971	-1.61198	0.106965	0.173872	conserved Plasmodium protein, unknown function
PF3D7_1352300	51.5017	-0.509417	0.282967	-1.80027	0.0718175	0.123774	conserved Plasmodium protein, unknown function
PF3D7_0704200	572.437	-0.509286	0.103159	-4.93693	7.94e-07	3.95e-06	tRNA m5C-methyltransferase, putative
PF3D7_1131200	129.235	-0.508684	0.193632	-2.62707	0.00861246	0.0197781	conserved Plasmodium protein, unknown function
PF3D7_1237000	303.998	-0.508558	0.12679	-4.01104	6.05e-05	0.000221276	SUMO-activating enzyme subunit 2
PF3D7_0832700	60.5405	-0.508495	0.258224	-1.9692	0.0489299	0.0887315	Plasmodium exported protein (PHISTa-like), unknown function, pseudogene
PF3D7_0831500	2114.64	-0.508448	0.106676	-4.76627	1.88e-06	8.86e-06	Plasmodium exported protein (PHIST), unknown function
PF3D7_0717900	279.616	-0.50841	0.14306	-3.55383	0.000379667	0.00118384	thioredoxin-like protein
PF3D7_0725300	2692.05	-0.508211	0.0897479	-5.66265	1.49e-08	9.35e-08	conserved protein, unknown function
PF3D7_1408600	35605.7	-0.508168	0.0937388	-5.4211	5.92e-08	3.45e-07	40S ribosomal protein S8e, putative
PF3D7_0524600	15.2743	-0.507276	0.498355	-1.0179	0.308724	0.413424	50S ribosomal protein L12, apicoplast, putative
PF3D7_0728600	59.3461	-0.506994	0.248177	-2.04287	0.0410652	0.0768272	RING zinc finger protein, putative
PF3D7_1252400	6.41888	-0.506852	0.794387	-0.638041	0.523447	0.624675	reticulocyte binding protein homologue 3, pseudogene
PF3D7_0111800	352.663	-0.506524	0.119595	-4.23533	2.28e-05	9.07e-05	eukaryotic translation initiation factor 4E, putative
PF3D7_0523200	137.783	-0.506423	0.182707	-2.77177	0.00557519	0.0134322	heptatricopeptide repeat-containing protein, putative
PF3D7_0823700	132.378	-0.506321	0.188038	-2.69266	0.00708854	0.0166206	mitochondrial import receptor subunit TOM7, putative
PF3D7_0621500	35.8955	-0.505673	0.373604	-1.3535	0.175897	0.260748	ribonuclease P/MRP protein subunit RPP1, putative
PF3D7_0624200	101.842	-0.505614	0.202967	-2.49112	0.0127342	0.0278803	SURP domain-containing protein, putative
PF3D7_1225900	27.9076	-0.505442	0.361206	-1.39932	0.161718	0.24444	conserved Plasmodium protein, unknown function
PF3D7_0608000	608.35	-0.504479	0.101234	-4.98329	6.25e-07	3.16e-06	diphthine methyltransferase, putative
PF3D7_1354500	5933.28	-0.503793	0.0729787	-6.90329	5.08e-12	4.73e-11	adenylosuccinate synthetase
PF3D7_1335100	138.131	-0.503326	0.211199	-2.38319	0.0171633	0.0359435	merozoite surface protein 7
PF3D7_1118200	2201.49	-0.502304	0.109122	-4.60313	4.16e-06	1.87e-05	heat shock protein 90, putative
PF3D7_1011500	168.893	-0.50214	0.15969	-3.14447	0.00166389	0.00455327	conserved protein, unknown function
PF3D7_0904800	86.9177	-0.501656	0.209595	-2.39345	0.0166907	0.0352123	replication protein A1, small fragment
PF3D7_1420200	22.0732	-0.501344	0.433886	-1.15547	0.247896	0.34707	myosin-specific chaperone UNC, putative
PF3D7_0821800	4524.5	-0.499782	0.0949504	-5.26361	1.41e-07	7.82e-07	protein transport protein SEC61 subunit beta, putative
PF3D7_1116100	32.7203	-0.499476	0.329079	-1.5178	0.129065	0.203212	serine esterase, putative
PF3D7_0719600	15216.4	-0.499252	0.0803987	-6.2097	5.31e-10	3.86e-09	60S ribosomal protein L11a, putative
PF3D7_1415600	146.559	-0.498901	0.169364	-2.94573	0.00322195	0.00822688	conserved Plasmodium protein, unknown function
PF3D7_0810300	208.447	-0.498862	0.163772	-3.04609	0.00231842	0.00608802	protein phosphatase PPM5, putative
PF3D7_1414300	18805.4	-0.498744	0.0788889	-6.3221	2.58e-10	1.93e-09	60S ribosomal protein L10, putative
PF3D7_1004700	9.28607	-0.498083	0.637362	-0.781477	0.434522	0.541423	conserved protein, unknown function
PF3D7_0810500	827.857	-0.496677	0.104001	-4.7757	1.79e-06	8.48e-06	protein phosphatase PPM7, putative
PF3D7_1441600	33.5989	-0.495582	0.322417	-1.53708	0.124273	0.196982	acid cluster protein 33 homologue, putative
PF3D7_1448700	107.992	-0.495302	0.188742	-2.62423	0.00868453	0.0199026	HSP20-like chaperone, putative
PF3D7_1402500	1677.46	-0.495002	0.0997554	-4.96215	6.97e-07	3.49e-06	ribosomal protein S27a, putative
PF3D7_0109200	69.0203	-0.493771	0.240324	-2.05461	0.0399167	0.0750246	cleavage and polyadenylation specificity factor subunit 5, putative
PF3D7_0307600	27.8893	-0.493687	0.385108	-1.28194	0.199862	0.290295	conserved Plasmodium protein, unknown function
PF3D7_1210500	22.0731	-0.493302	0.445027	-1.10848	0.267655	0.36815	conserved Plasmodium protein, unknown function
PF3D7_0305500	1248.36	-0.493205	0.106778	-4.61897	3.86e-06	1.75e-05	protein dopey homolog, putative
PF3D7_1403400	10.3576	-0.492773	0.610412	-0.807278	0.419506	0.526388	conserved Plasmodium protein, unknown function
PF3D7_1011100	65.5874	-0.492134	0.251338	-1.95806	0.050223	0.0907052	conserved Plasmodium protein, unknown function
PF3D7_0314600	84.8601	-0.492084	0.217951	-2.25777	0.02396	0.0480277	conserved protein, unknown function
PF3D7_1427500	34.3238	-0.492065	0.323111	-1.5229	0.127784	0.201689	DNA mismatch repair protein MSH2, putative
PF3D7_0625200	8.38678	-0.4919	0.658612	-0.746874	0.45514	0.560384	conserved Plasmodium protein, unknown function
PF3D7_1463200	44.9581	-0.491881	0.296453	-1.65922	0.0970716	0.160301	replication factor C subunit 3, putative
PF3D7_1407200	152.823	-0.491681	0.167805	-2.93008	0.00338875	0.00862065	conserved Plasmodium protein, unknown function
PF3D7_1013600	17.8488	-0.491501	0.442636	-1.11039	0.266829	0.367353	conserved Plasmodium protein, unknown function
PF3D7_0514700	9.7628	-0.490368	0.597031	-0.821345	0.41145	0.51832	MORN repeat protein, putative
PF3D7_0932700	31.6721	-0.490231	0.344098	-1.42469	0.154248	0.234659	conserved Plasmodium protein, unknown function
PF3D7_0618300	18192	-0.490078	0.0928655	-5.27729	1.31e-07	7.29e-07	60S ribosomal protein L27a, putative
PF3D7_0514600	1164.58	-0.48925	0.101647	-4.81324	1.49e-06	7.11e-06	ribose-5-phosphate isomerase, putative
PF3D7_1130200	31335.3	-0.48918	0.0770214	-6.35123	2.14e-10	1.61e-09	60S ribosomal protein P0
PF3D7_1028000	1791.66	-0.487561	0.0812526	-6.00056	1.97e-09	1.35e-08	methyltransferase, putative
PF3D7_1107500	505.266	-0.486667	0.121238	-4.01414	5.97e-05	0.000218572	prefoldin, putative
PF3D7_0820800	26.2624	-0.485191	0.366851	-1.32258	0.185974	0.273056	conserved Plasmodium protein, unknown function
PF3D7_1349400	522.245	-0.48476	0.11328	-4.2793	1.87e-05	7.55e-05	cytidine and deoxycytidylate deaminase, putative
PF3D7_0910300	689.931	-0.484443	0.104538	-4.63414	3.58e-06	1.64e-05	conserved protein, unknown function
PF3D7_0218800	173.622	-0.483843	0.177636	-2.72379	0.00645377	0.015293	ribonuclease P
PF3D7_1208700	14.8549	-0.483137	0.498884	-0.968437	0.332826	0.43963	conserved protein, unknown function
PF3D7_0405500	282.781	-0.481355	0.135926	-3.54129	0.000398172	0.0012355	conserved Plasmodium protein, unknown function
PF3D7_1311200	116.253	-0.480224	0.196795	-2.44023	0.014678	0.0315325	alternative splicing regulator, putative
PF3D7_0815800	739.964	-0.47996	0.112739	-4.25727	2.07e-05	8.27e-05	vacuolar protein sorting-associated protein 9, putative
PF3D7_0916400	199.821	-0.479587	0.153408	-3.12622	0.0017707	0.00480003	conserved Plasmodium protein, unknown function
PF3D7_0413700	61.2844	-0.479086	0.295852	-1.61934	0.105374	0.171535	lysine decarboxylase-like protein, putative
PF3D7_0517100	52.9432	-0.478942	0.270771	-1.76881	0.0769264	0.131764	conserved protein, unknown function
PF3D7_0220600	775.301	-0.478608	0.105439	-4.53921	5.65e-06	2.48e-05	Plasmodium exported protein (hyp9), unknown function
PF3D7_1144000	21531.8	-0.478195	0.0917095	-5.21424	1.85e-07	1e-06	40S ribosomal protein S21
PF3D7_0501000	6341.27	-0.477848	0.200954	-2.3779	0.0174115	0.036406	Plasmodium exported protein, unknown function
PF3D7_1250300	326.145	-0.47679	0.130067	-3.66574	0.000246626	0.000797822	vacuolar protein sorting-associated protein 26, putative
PF3D7_1314600	150.457	-0.47678	0.167068	-2.85381	0.00431983	0.0107105	lipoate-protein ligase 1
PF3D7_1013200	464.426	-0.476508	0.119958	-3.97228	7.12e-05	0.000255755	conserved Plasmodium protein, unknown function
PF3D7_1025300	27.0934	-0.47636	0.360522	-1.32131	0.186399	0.273589	conserved protein, unknown function
PF3D7_1421200	12507.5	-0.476188	0.0863028	-5.51764	3.44e-08	2.05e-07	40S ribosomal protein S25
PF3D7_1232900	81.1483	-0.476126	0.217641	-2.18766	0.028694	0.056081	nucleotidyltransferase, putative
PF3D7_0913100	21.5899	-0.475	0.398992	-1.1905	0.23385	0.330307	heptatricopeptide repeat-containing protein, putative
PF3D7_0508300	416.87	-0.474852	0.127187	-3.7335	0.000188839	0.000629276	triose phosphate transporter
PF3D7_0314000	103.342	-0.473995	0.200186	-2.36777	0.0178958	0.0371919	HSP20-like chaperone, putative
PF3D7_1251400	37.9314	-0.473423	0.3069	-1.54259	0.122929	0.19506	conserved Plasmodium protein, unknown function
PF3D7_0605200	11.3162	-0.473401	0.589603	-0.802914	0.422024	0.528507	acylphosphatase, putative
PF3D7_1116600	211.305	-0.470636	0.156127	-3.01445	0.00257442	0.0067019	dolichyl-diphosphooligosaccharide--protein glycosyltransferase subunit STT3, putative
PF3D7_0727800	771.447	-0.469927	0.107759	-4.3609	1.3e-05	5.4e-05	cation transporting ATPase, putative
PF3D7_0819600	343.781	-0.469915	0.121345	-3.87255	0.000107703	0.000375151	conserved protein, unknown function
PF3D7_0407500	67.9559	-0.469857	0.25327	-1.85516	0.0635734	0.111241	mitochondrial carrier protein, putative
PF3D7_0932300	1415.01	-0.469225	0.0880833	-5.32706	9.98e-08	5.63e-07	M18 aspartyl aminopeptidase
PF3D7_0816200	14.7835	-0.46871	0.500481	-0.936519	0.349006	0.455984	vacuolar protein sorting-associated protein 2, putative
PF3D7_1323100	7521.48	-0.46776	0.0882677	-5.29933	1.16e-07	6.51e-07	60S ribosomal protein L6, putative
PF3D7_1405600	30.9689	-0.467087	0.340148	-1.37319	0.169694	0.253744	ribonucleoside-diphosphate reductase small chain, putative
PF3D7_1438400	544.616	-0.465516	0.11176	-4.16534	3.11e-05	0.000120105	metacaspase-2
PF3D7_0810000	153.534	-0.465271	0.166843	-2.78867	0.00529249	0.0128483	acyl-CoA binding protein, putative
PF3D7_0313600	25.6219	-0.464578	0.389528	-1.19267	0.233	0.329472	conserved Plasmodium protein, unknown function
PF3D7_0714400	29.4439	-0.46445	0.345458	-1.34445	0.178803	0.264179	calmodulin, putative
PF3D7_0704800	8.03088	-0.4642	0.681883	-0.680762	0.496022	0.599797	protein phosphatase PPM12, putative
PF3D7_1468400	15.5151	-0.4641	0.526736	-0.881086	0.378271	0.486972	zinc finger protein, putative
PF3D7_0616000	845.692	-0.46388	0.0936255	-4.95463	7.25e-07	3.62e-06	pyridoxal kinase
PF3D7_1229200	37.2808	-0.463324	0.312757	-1.48142	0.138494	0.215543	non-coding RNA
PF3D7_1130500	15.1126	-0.463111	0.478039	-0.968773	0.332659	0.439539	conserved oligomeric Golgi complex subunit 2, putative
PF3D7_0321600	704.589	-0.462623	0.0971191	-4.76346	1.9e-06	8.97e-06	ATP-dependent RNA helicase DDX42, putative
PF3D7_1350200	73.2636	-0.462444	0.240427	-1.92343	0.0544264	0.0975303	small nuclear ribonucleoprotein E, putative
PF3D7_1334200	948.732	-0.461848	0.100245	-4.6072	4.08e-06	1.83e-05	chaperone binding protein, putative
PF3D7_1134400	29.0313	-0.460642	0.348139	-1.32316	0.185783	0.272865	conserved protein, unknown function
malmito_rna_LSUG	18.8921	-0.46056	0.433356	-1.06278	0.287883	0.390317	#N/A
PF3D7_1444800	68879.1	-0.459387	0.0820233	-5.60069	2.13e-08	1.32e-07	fructose-bisphosphate aldolase
PF3D7_1347900	12.0866	-0.459032	0.569939	-0.805405	0.420586	0.527298	conserved Plasmodium protein, unknown function
PF3D7_1241700	47.247	-0.457319	0.279286	-1.63746	0.101535	0.166501	replication factor C subunit 4, putative
PF3D7_1208400	177.214	-0.456669	0.196569	-2.32319	0.0201688	0.0412813	amino acid transporter, putative
PF3D7_0830700	623.476	-0.455804	0.11653	-3.91147	9.17e-05	0.000323318	Plasmodium exported protein (hyp9), unknown function
PF3D7_0828300	689.879	-0.455019	0.0993708	-4.579	4.67e-06	2.08e-05	conserved protein, unknown function
PF3D7_1003300	215.277	-0.454295	0.145967	-3.1123	0.00185633	0.00500784	N-terminal acetyltransferase A complex catalytic subunit ARD1, putative
PF3D7_0217800	7735.14	-0.45406	0.0880433	-5.15723	2.51e-07	1.34e-06	40S ribosomal protein S26
PF3D7_0317900	111.485	-0.45398	0.190071	-2.38847	0.0169185	0.0355919	conserved protein, unknown function
PF3D7_1354600	175.107	-0.453872	0.162335	-2.7959	0.0051755	0.0125985	60S ribosomal protein L7-2, putative
PF3D7_0323900	88.2124	-0.453053	0.211354	-2.14358	0.0320666	0.0618864	erythrocyte membrane protein 1 (PfEMP1), exon 2, pseudogene
PF3D7_1431600	33.2621	-0.452539	0.332231	-1.36212	0.17316	0.257364	succinyl-CoA ligase [ADP-forming] subunit beta, putative
PF3D7_0614000	88.0507	-0.452433	0.216833	-2.08655	0.0369292	0.0699695	thiamine-phosphate synthase, putative
PF3D7_1425600	51.9212	-0.451713	0.276682	-1.63261	0.102551	0.167736	zinc finger protein, putative
PF3D7_0210500	95.202	-0.450797	0.21093	-2.13718	0.032583	0.0626828	conserved Plasmodium protein, unknown function
PF3D7_1362300	170.369	-0.450604	0.160321	-2.81063	0.00494453	0.0121356	transmembrane and coiled-coil domain-containing protein 1, putative
PF3D7_0816300	20.3658	-0.450197	0.421427	-1.06827	0.2854	0.387775	HAP2-GCS1 domain-containing protein, putative
PF3D7_1246800	411.531	-0.450192	0.116025	-3.88014	0.000104395	0.000364485	signal recognition particle receptor subunit beta, putative
PF3D7_1231400	29.0129	-0.450065	0.372357	-1.20869	0.226781	0.322703	amino acid transporter, putative
PF3D7_0105200	156.955	-0.44931	0.171714	-2.61661	0.00888065	0.0202481	heptatricopeptide repeat and RAP domain-containing protein, putative
PF3D7_0405600	203.252	-0.449034	0.159864	-2.80886	0.00497178	0.0121824	TMEM33 domain-containing protein, putative
PF3D7_0611700	5955.34	-0.448569	0.10626	-4.22143	2.43e-05	9.59e-05	60S ribosomal protein L39
PF3D7_0717000	7.52343	-0.447493	0.71457	-0.626242	0.531156	0.6315	conserved Plasmodium membrane protein, unknown function
PF3D7_1009000	177.163	-0.446639	0.174704	-2.55654	0.0105719	0.0236688	diphthine methyl ester synthase, putative
PF3D7_1431000	10.8448	-0.446077	0.600361	-0.743014	0.457473	0.562326	ribosomal protein L17, mitochondrial, putative
PF3D7_1013000	107.783	-0.445687	0.203166	-2.1937	0.0282566	0.055323	zinc finger protein, putative
PF3D7_1421600	441.93	-0.445306	0.117433	-3.79201	0.000149435	0.000507055	conserved Plasmodium protein, unknown function
PF3D7_1226800	125.364	-0.44524	0.184188	-2.41731	0.0156357	0.0332379	ataxin-3, putative
PF3D7_1455200	10.572	-0.444948	0.592772	-0.750622	0.45288	0.558218	methyltransferase, putative
PF3D7_1125300	1113.94	-0.444873	0.0965408	-4.60814	4.06e-06	1.83e-05	DNA-directed RNA polymerase
PF3D7_0311200	90.6328	-0.444341	0.212904	-2.08705	0.0368838	0.0699429	valine--tRNA ligase, putative
PF3D7_1246700	36.4076	-0.444288	0.335484	-1.32432	0.185397	0.272567	conserved Plasmodium protein, unknown function
PF3D7_0505400	18.2647	-0.443505	0.445229	-0.996128	0.319188	0.42514	conserved protein, unknown function
PF3D7_1312500	7.81959	-0.443295	0.682556	-0.649463	0.516039	0.618139	conserved Plasmodium protein, unknown function
PF3D7_0913200	2422.46	-0.441803	0.081926	-5.3927	6.94e-08	4e-07	elongation factor 1-beta
PF3D7_1007400	267.879	-0.44059	0.138837	-3.17344	0.00150646	0.00416988	conserved protein, unknown function
PF3D7_0306200	260.737	-0.439835	0.140221	-3.13672	0.00170851	0.00465123	activator of Hsp90 ATPase
PF3D7_1317200	676.862	-0.439549	0.10092	-4.35542	1.33e-05	5.52e-05	AP2 domain transcription factor AP2-FG, putative
PF3D7_1007000	146.73	-0.439549	0.179755	-2.44527	0.0144745	0.0311705	transmembrane protein 147, putative
PF3D7_0424400	18.2194	-0.439516	0.449069	-0.978728	0.327715	0.434292	surface-associated interspersed protein 4.2 (SURFIN 4.2)
PF3D7_1408400	292.292	-0.439484	0.128714	-3.41443	0.000639159	0.00190255	FANCJ-like helicase, putative
PF3D7_0918200	61.7824	-0.439241	0.25325	-1.73442	0.0828441	0.13986	50S ribosomal protein L3, apicoplast, putative
PF3D7_1149100	3754.44	-0.439211	0.101053	-4.34632	1.38e-05	5.73e-05	Plasmodium exported protein, unknown function
PF3D7_1301500	13.0271	-0.438762	0.575975	-0.761773	0.446195	0.552421	Plasmodium exported protein (PHISTa), unknown function
PF3D7_0827100	475.828	-0.437158	0.109287	-4.00011	6.33e-05	0.000230807	translation initiation factor IF-2, putative
PF3D7_0715900	10.0582	-0.436815	0.587133	-0.743979	0.456889	0.562144	cation diffusion facilitator family protein, putative
PF3D7_0905700	407.522	-0.436666	0.115128	-3.79287	0.000148918	0.000505687	autophagy-related protein 3, putative
PF3D7_1116400	296	-0.436518	0.149806	-2.91389	0.00356957	0.00901892	guanine nucleotide-exchange factor SEC12
PF3D7_0512000	799.052	-0.436055	0.0960649	-4.53917	5.65e-06	2.48e-05	prefoldin subunit 6, putative
PF3D7_1358900	2961.33	-0.434896	0.0887548	-4.89997	9.59e-07	4.73e-06	GTP-binding protein, putative
PF3D7_1443300	288.618	-0.434381	0.144215	-3.01205	0.00259494	0.00674745	U6 snRNA-associated Sm-like protein LSm5, putative
PF3D7_1331300	39.5404	-0.434307	0.301511	-1.44043	0.149744	0.228979	signal peptidase complex catalytic subunit SEC11
PF3D7_0932000	28.6492	-0.433818	0.362417	-1.19701	0.231302	0.327433	conserved Plasmodium protein, unknown function
PF3D7_0416000	1380.43	-0.432816	0.0919153	-4.70886	2.49e-06	1.16e-05	RNA-binding protein, putative
PF3D7_0317600	26582.3	-0.432489	0.0893944	-4.83799	1.31e-06	6.35e-06	40S ribosomal protein S11, putative
PF3D7_1441000	158.653	-0.432255	0.18077	-2.39119	0.0167941	0.0353713	cytoplasmic tRNA 2-thiolation protein 2, putative
PF3D7_0111500	103.425	-0.432065	0.21645	-1.99614	0.0459188	0.084109	UMP-CMP kinase, putative
PF3D7_0703200	225.059	-0.431583	0.158929	-2.71557	0.00661628	0.01562	conserved Plasmodium protein, unknown function
PF3D7_1314100	178.267	-0.431146	0.153824	-2.80285	0.00506528	0.0123707	conserved Plasmodium protein, unknown function
PF3D7_1308400	428.71	-0.429388	0.120648	-3.55902	0.000372248	0.00116396	conserved Plasmodium protein, unknown function
PF3D7_0310500	772.958	-0.428659	0.101944	-4.20487	2.61e-05	0.000102429	ATP-dependent RNA helicase DHX57, putative
PF3D7_1426000	7762.73	-0.42796	0.0735734	-5.81677	6e-09	3.95e-08	60S ribosomal protein L21
PF3D7_1368700	87.8514	-0.427747	0.215263	-1.98709	0.0469121	0.0856123	mitochondrial carrier protein, putative
PF3D7_1421400	724.938	-0.42599	0.104092	-4.09243	4.27e-05	0.000160871	DNA-directed RNA polymerase III subunit RPC6, putative
PF3D7_1317300	2202.95	-0.425844	0.0932761	-4.56541	4.99e-06	2.21e-05	conserved Plasmodium protein, unknown function
PF3D7_0309600	16537.7	-0.424936	0.0908832	-4.67563	2.93e-06	1.35e-05	60S acidic ribosomal protein P2
PF3D7_1009500	121.976	-0.424083	0.178423	-2.37684	0.0174616	0.03649	metalloprotease, putative
PF3D7_1333700	202.078	-0.424026	0.165377	-2.564	0.0103475	0.0232128	histone H3-like centromeric protein CSE4
PF3D7_1223300	200.432	-0.423932	0.152176	-2.78581	0.00533944	0.0129201	DNA gyrase subunit A
PF3D7_0402200	134.511	-0.423482	0.173408	-2.44212	0.0146014	0.0314135	surface-associated interspersed protein 4.1 (SURFIN 4.1), pseudogene
PF3D7_0619100	114.121	-0.422936	0.198302	-2.13278	0.0329424	0.0633028	conserved Plasmodium protein, unknown function
PF3D7_0831000	220.915	-0.422537	0.143765	-2.93908	0.00329183	0.00839323	Plasmodium exported protein (PHISTb), unknown function
PF3D7_0208100	113.773	-0.422427	0.197621	-2.13756	0.0325527	0.0626725	conserved Plasmodium protein, unknown function
PF3D7_0203000	26.1865	-0.422206	0.383302	-1.1015	0.27068	0.371166	repetitive organellar protein, putative
PF3D7_1232200	11.8882	-0.421938	0.541658	-0.778975	0.435995	0.542955	dihydrolipoyl dehydrogenase, mitochondrial
PF3D7_0505100	590.896	-0.421228	0.11003	-3.82832	0.000129023	0.000443871	trafficking protein particle complex subunit 8, putative
PF3D7_1120600	88.204	-0.421046	0.235185	-1.79027	0.0734104	0.126226	DDRGK domain-containing protein, putative
PF3D7_1432000	82.2881	-0.420772	0.220728	-1.90629	0.056612	0.100679	syntaxin, Qa-SNARE family
PF3D7_1311800	7595.57	-0.420736	0.0877145	-4.79666	1.61e-06	7.68e-06	M1-family alanyl aminopeptidase
PF3D7_1364900	39.7363	-0.420022	0.308173	-1.36294	0.1729	0.257074	ferrochelatase
PF3D7_1038100	242.419	-0.419827	0.137141	-3.06128	0.00220395	0.00581894	GDP dissociation inhibitor, putative
PF3D7_0730400	37.7145	-0.418972	0.326583	-1.28289	0.199529	0.29	IMP1-like protein, putative
PF3D7_0930900	13.9888	-0.418938	0.518937	-0.8073	0.419494	0.526388	NifU-like protein, putative
PF3D7_1473600	46.863	-0.418616	0.290727	-1.43989	0.149898	0.229128	conserved Plasmodium protein, unknown function
PF3D7_1012400	22727.3	-0.418427	0.0738445	-5.66633	1.46e-08	9.17e-08	hypoxanthine-guanine phosphoribosyltransferase
PF3D7_1420900	27.9067	-0.417885	0.379336	-1.10162	0.270626	0.371166	mannose-1-phosphate guanyltransferase, putative
PF3D7_1250500	83.2067	-0.417708	0.214532	-1.94707	0.0515267	0.0928189	AP-3 complex subunit sigma, putative
PF3D7_0418500	26.222	-0.417543	0.36921	-1.13091	0.258094	0.357423	trafficking protein particle complex subunit 3, putative
PF3D7_1451400	271.336	-0.417339	0.132243	-3.15585	0.00160034	0.00439699	transcriptional regulatory protein sir2b
PF3D7_0209300	65.9203	-0.417129	0.236183	-1.76612	0.0773752	0.132431	2C-methyl-D-erythritol 2,4-cyclodiphosphate synthase
PF3D7_0613600	11.1046	-0.416855	0.563622	-0.739602	0.459542	0.563826	conserved Plasmodium protein, unknown function
PF3D7_0417800	412.407	-0.416626	0.12387	-3.36341	0.000769849	0.00225991	cdc2-related protein kinase 1
PF3D7_1207700	12.0697	-0.416501	0.583436	-0.713876	0.475304	0.579139	41-3 protein
PF3D7_1008900	3036.02	-0.416385	0.0796272	-5.22917	1.7e-07	9.35e-07	adenylate kinase
PF3D7_1460300	1785.68	-0.416276	0.10459	-3.98008	6.89e-05	0.000248301	60S ribosomal protein L29, putative
PF3D7_1013300	135.613	-0.415596	0.174158	-2.38631	0.0170183	0.0357526	conserved Plasmodium protein, unknown function
PF3D7_1212300	16.9237	-0.41545	0.462367	-0.898529	0.368904	0.476977	WD repeat-containing protein, putative
PF3D7_0506700	466.37	-0.415216	0.124757	-3.32821	0.000874061	0.00253086	GTPase-activating protein, putative
PF3D7_0608100	632.776	-0.415202	0.103982	-3.99302	6.52e-05	0.000236662	conserved Plasmodium protein, unknown function
PF3D7_0312800	13805.2	-0.415163	0.0984482	-4.21707	2.47e-05	9.75e-05	60S ribosomal protein L26, putative
PF3D7_1344800	1396.95	-0.414929	0.0854778	-4.85423	1.21e-06	5.88e-06	aspartate carbamoyltransferase
PF3D7_0820100	18.2167	-0.4149	0.440484	-0.941918	0.346235	0.452917	RNA-binding protein, putative
PF3D7_1130600	499.428	-0.414723	0.111125	-3.73204	0.000189933	0.000632447	methyltransferase, putative
PF3D7_0719700	31078.8	-0.414597	0.0978271	-4.23806	2.25e-05	8.97e-05	40S ribosomal protein S10, putative
PF3D7_0710600	23734.8	-0.413844	0.101899	-4.06132	4.88e-05	0.000181292	60S ribosomal protein L34
PF3D7_1466600	58.3744	-0.413308	0.258247	-1.60044	0.109501	0.177233	enkurin domain-containing protein, putative
PF3D7_1100300	353.388	-0.412305	0.121642	-3.38948	0.000700244	0.0020692	rifin
PF3D7_1475300	22.4527	-0.412281	0.43669	-0.944106	0.345115	0.451983	cytochrome c oxidase assembly protein COX11, putative
PF3D7_0519400	14600.8	-0.41225	0.0812191	-5.07578	3.86e-07	2e-06	40S ribosomal protein S24
PF3D7_0321000	466.96	-0.412193	0.112194	-3.67392	0.000238859	0.00077512	conserved protein, unknown function
PF3D7_0306900	39529.4	-0.411274	0.0785303	-5.23714	1.63e-07	8.96e-07	40S ribosomal protein S23, putative
PF3D7_1415400	849.33	-0.410816	0.103921	-3.95314	7.71e-05	0.00027511	Btz domain-containing protein, putative
PF3D7_0936200	1130.57	-0.410655	0.0987906	-4.15682	3.23e-05	0.000124236	Plasmodium exported protein (hyp11), unknown function
PF3D7_0616700	46.1268	-0.40997	0.285531	-1.43581	0.151056	0.230352	ras GTPAse, putative
PF3D7_0727700	28.7428	-0.409743	0.345553	-1.18576	0.235716	0.332521	conserved Plasmodium protein, unknown function
PF3D7_0307700	488.172	-0.409605	0.122192	-3.35213	0.000801924	0.00234328	conserved Plasmodium protein, unknown function
PF3D7_1354200	314.183	-0.409083	0.129342	-3.16279	0.00156264	0.00430827	phosphoinositide phosphatase SAC1
PF3D7_1207600	320.548	-0.409043	0.134291	-3.04594	0.00231951	0.00608802	tRNA dimethylallyltransferase, putative
PF3D7_0903900	15849.4	-0.408652	0.073303	-5.57484	2.48e-08	1.51e-07	60S ribosomal protein L32
PF3D7_0520400	36.9077	-0.408092	0.327897	-1.24457	0.213289	0.30611	single-stranded DNA-binding protein, putative
PF3D7_0813200	295.484	-0.407149	0.128789	-3.16137	0.0015703	0.00432511	CS domain protein, putative
PF3D7_0723000	27.8979	-0.406957	0.360706	-1.12822	0.259226	0.358768	tRNAHis guanylyltransferase, putative
PF3D7_1307700	221.659	-0.406267	0.139774	-2.90661	0.00365374	0.00920552	TOM1-like protein, putative
PF3D7_1331800	19430.1	-0.40621	0.0817923	-4.96637	6.82e-07	3.42e-06	60S ribosomal protein L23, putative
PF3D7_0620600	21.3069	-0.405567	0.40367	-1.0047	0.315041	0.420747	conserved Plasmodium protein, unknown function
PF3D7_0401600	1880.29	-0.405555	0.0788559	-5.14299	2.7e-07	1.43e-06	rifin
PF3D7_1365500	105.759	-0.404859	0.201196	-2.01226	0.0441922	0.0816429	aminomethyltransferase, mitochondrial, putative
PF3D7_0307100	2042.69	-0.404688	0.0870089	-4.65111	3.3e-06	1.52e-05	40S ribosomal protein S12, putative
PF3D7_1333000	961.702	-0.403608	0.0966411	-4.17636	2.96e-05	0.000114931	20 kDa chaperonin
PF3D7_1108900	129.008	-0.403522	0.176978	-2.28007	0.0226038	0.0456785	tetratricopeptide repeat protein, putative
PF3D7_1230200	20.9682	-0.403265	0.406361	-0.99238	0.321012	0.427059	vacuolar transporter chaperone, putative, pseudogene
PF3D7_1310800	531.718	-0.403244	0.107198	-3.76166	0.000168788	0.000567973	tetratricopeptide repeat protein, putative
PF3D7_0307200	13643.1	-0.402924	0.0870454	-4.62889	3.68e-06	1.67e-05	60S ribosomal protein L7, putative
PF3D7_1129000	1188.97	-0.402679	0.103785	-3.87992	0.00010449	0.000364529	spermidine synthase
PF3D7_0923100	12.8367	-0.401741	0.560703	-0.716496	0.473685	0.57764	OTU domain-containing protein, putative
PF3D7_0920600	7.44942	-0.401725	0.704751	-0.570025	0.568661	0.667099	conserved Plasmodium protein, unknown function
PF3D7_0422600	15.9094	-0.401626	0.471066	-0.85259	0.393887	0.501433	conserved Plasmodium protein, unknown function
PF3D7_1207900	17.1125	-0.401439	0.452568	-0.887026	0.375065	0.483542	conserved Plasmodium protein, unknown function
PF3D7_0418400	77.5941	-0.401134	0.228907	-1.75238	0.0797077	0.135385	conserved Plasmodium protein, unknown function
PF3D7_1031600	3154.77	-0.399829	0.0945126	-4.23044	2.33e-05	9.25e-05	protein GEXP15
PF3D7_0502600	31.9717	-0.399696	0.346371	-1.15395	0.248519	0.347724	conserved Plasmodium protein, unknown function
PF3D7_1371600	32.5271	-0.399597	0.346726	-1.15249	0.249121	0.348458	erythrocyte binding like protein 1, pseudogene
PF3D7_1362800	41.7485	-0.398928	0.301274	-1.32414	0.185458	0.272567	conserved Plasmodium protein, unknown function
PF3D7_1445500	194.447	-0.398864	0.171773	-2.32204	0.0202309	0.0413704	conserved Plasmodium protein, unknown function
PF3D7_1221200	125.317	-0.398596	0.177675	-2.2434	0.0248708	0.0495618	conserved Plasmodium protein, unknown function
PF3D7_0619500	365.094	-0.398333	0.128738	-3.09414	0.00197382	0.00529278	acyl-CoA synthetase
PF3D7_1314500	394.985	-0.398061	0.145024	-2.7448	0.00605479	0.014455	transmembrane emp24 domain-containing protein, putative
PF3D7_0503900	32.2345	-0.398021	0.332427	-1.19732	0.231182	0.327433	conserved Plasmodium protein, unknown function
PF3D7_1452800	19.888	-0.397738	0.443801	-0.896208	0.370142	0.478024	conserved Plasmodium protein, unknown function
PF3D7_1361500	27.4345	-0.395605	0.357958	-1.10517	0.269086	0.369511	PH domain-containing protein, putative
PF3D7_0507700	348.345	-0.394763	0.129273	-3.05371	0.00226028	0.0059571	nuclear protein localization protein 4, putative
PF3D7_1111500	77.2814	-0.394723	0.224477	-1.75841	0.0786777	0.134095	acylphosphatase, putative
PF3D7_1228300	63.0951	-0.394438	0.242971	-1.62339	0.104505	0.170307	NIMA related kinase 1
PF3D7_0933200	25.8429	-0.394188	0.385489	-1.02257	0.306513	0.410956	calcyclin-binding protein, putative
PF3D7_1425700	171.693	-0.393866	0.160458	-2.45464	0.0141026	0.0304932	conserved Plasmodium protein, unknown function
PF3D7_1417100	7.67944	-0.393824	0.704034	-0.559383	0.575901	0.673545	conserved Plasmodium protein, unknown function
PF3D7_1450500	13.9534	-0.393641	0.520605	-0.756122	0.449576	0.555527	conserved Plasmodium protein, unknown function
PF3D7_1306600	236.426	-0.393625	0.138594	-2.84012	0.00450959	0.0111355	V-type proton ATPase subunit H, putative
PF3D7_1443700	12.3811	-0.392723	0.568162	-0.691216	0.48943	0.593111	dephospho-CoA kinase, putative
PF3D7_1423900	11.8218	-0.392417	0.532517	-0.73691	0.461177	0.565021	small nucleolar RNA snoR23
PF3D7_0210000	1329.32	-0.392058	0.0991237	-3.95524	7.65e-05	0.000272929	secretory complex protein 61 gamma subunit
PF3D7_0502100	37.8845	-0.391784	0.32411	-1.2088	0.22674	0.322703	HCNGP-like protein
PF3D7_1222300	4908.68	-0.390828	0.0755189	-5.17523	2.28e-07	1.22e-06	endoplasmin, putative
PF3D7_1415900	440.801	-0.390669	0.114911	-3.39974	0.000674501	0.00199842	zinc finger protein, putative
PF3D7_0104500	606.292	-0.389956	0.114129	-3.4168	0.000633609	0.00189234	conserved protein, unknown function
PF3D7_1213200	28.5849	-0.38949	0.406523	-0.958101	0.338012	0.445425	mediator of RNA polymerase II transcription subunit 18, putative
PF3D7_1137100	654.183	-0.389147	0.104007	-3.74156	0.000182885	0.000611718	ribosomal protein S9, mitochondrial, putative
PF3D7_0102600	2894.71	-0.3888	0.0837405	-4.64291	3.44e-06	1.58e-05	serine/threonine protein kinase, FIKK family
PF3D7_1434100	180.567	-0.388408	0.167067	-2.32486	0.0200792	0.0411735	queuine tRNA-ribosyltransferase, putative
PF3D7_1224500	29.9092	-0.388295	0.370567	-1.04784	0.294713	0.397163	histone chaperone ASF1, putative
PF3D7_1212400	7.71884	-0.388277	0.696026	-0.557848	0.576948	0.674088	tetratricopeptide repeat protein, putative
PF3D7_1031800	10.2855	-0.387806	0.60197	-0.644228	0.519428	0.620698	conserved protein, unknown function
PF3D7_0721600	29443.9	-0.38761	0.0793434	-4.88522	1.03e-06	5.07e-06	40S ribosomal protein S5, putative
PF3D7_1038200	44.7809	-0.387535	0.296405	-1.30745	0.19106	0.279455	conserved Plasmodium protein, unknown function
PF3D7_1127800	867.627	-0.387481	0.09983	-3.88141	0.000103852	0.000363442	TFIIS central domain-containing protein, putative
PF3D7_1107000	565.623	-0.387349	0.104329	-3.71277	0.000205	0.000674565	U6 snRNA-associated Sm-like protein LSm4, putative
PF3D7_0718500	897.517	-0.387276	0.0934371	-4.14478	3.4e-05	0.000130612	prefoldin subunit 3, putative
PF3D7_0320300	4097.95	-0.387111	0.0755485	-5.12401	2.99e-07	1.57e-06	T-complex protein 1 subunit epsilon
PF3D7_1116500	82.4397	-0.386792	0.214416	-1.80393	0.0712427	0.122973	folate transporter 2
PF3D7_0610600	67.8112	-0.386754	0.243252	-1.58993	0.11185	0.180497	calcium-dependent protein kinase 2
PF3D7_0110500	484.653	-0.386251	0.121147	-3.18828	0.00143123	0.00397395	bromodomain protein 3, putative
PF3D7_0110100	196.495	-0.386002	0.163738	-2.35743	0.0184018	0.0381031	selenocysteine-specific elongation factor, putative
PF3D7_1124900	8841.88	-0.383978	0.0878031	-4.37317	1.22e-05	5.12e-05	60S ribosomal protein L35, putative
PF3D7_1251800	239.511	-0.382848	0.134678	-2.8427	0.00447327	0.0110519	conserved Plasmodium protein, unknown function
PF3D7_1130100	1789.71	-0.382406	0.110757	-3.45266	0.000555096	0.00167807	60S ribosomal protein L38
PF3D7_0608310	155.308	-0.382023	0.172814	-2.2106	0.0270636	0.0532677	sorting assembly machinery 50 kDa subunit, putative
PF3D7_1333300	588.971	-0.381939	0.106267	-3.59415	0.000325452	0.00102554	transmembrane emp24 domain-containing protein, putative
PF3D7_1223600	161.193	-0.381748	0.165916	-2.30086	0.0213996	0.0435012	conserved Plasmodium protein, unknown function
PF3D7_0728100	14.6578	-0.381601	0.497842	-0.76651	0.443373	0.549841	anaphase-promoting complex subunit 1, putative
PF3D7_0716700	14.0821	-0.381252	0.53849	-0.708001	0.478945	0.582779	conserved Plasmodium protein, unknown function
PF3D7_1132300	203.497	-0.380458	0.164447	-2.31356	0.0206921	0.0422361	nucleic acid binding protein, putative
PF3D7_0918500	64.991	-0.380381	0.263698	-1.44249	0.149165	0.228405	telomerase RNA
PF3D7_0933600	1552.87	-0.379961	0.0893608	-4.25199	2.12e-05	8.46e-05	mitochondrial-processing peptidase subunit beta, putative
PF3D7_1329100	1220.25	-0.379545	0.0947423	-4.00608	6.17e-05	0.000225415	myosin F, putative
PF3D7_1368100	580.179	-0.3783	0.113784	-3.32472	0.000885073	0.00255621	26S proteasome regulatory subunit RPN11, putative
PF3D7_1239500	13.1011	-0.378196	0.517764	-0.730441	0.465121	0.569161	DNA gyrase subunit B
PF3D7_1461300	6195.9	-0.377705	0.100251	-3.76759	0.000164833	0.000555084	40S ribosomal protein S28e, putative
PF3D7_0527200	956.304	-0.377044	0.100024	-3.76953	0.000163556	0.000551615	ubiquitin carboxyl-terminal hydrolase 14
PF3D7_1143200	19.9613	-0.376325	0.50223	-0.749308	0.453672	0.558886	DnaJ protein, putative
PF3D7_1215900	121.41	-0.376089	0.184936	-2.03362	0.0419899	0.0782618	serpentine receptor, putative
PF3D7_1102700	7095.71	-0.375749	0.0741156	-5.06976	3.98e-07	2.05e-06	early transcribed membrane protein 11.1
PF3D7_0502200	92.9678	-0.375219	0.217367	-1.7262	0.0843115	0.141961	protein Mpv17, putative
PF3D7_0609200	301.299	-0.374634	0.14041	-2.66814	0.00762717	0.0177093	citrate synthase-like protein, putative
PF3D7_1320400	96.8741	-0.374449	0.217874	-1.71865	0.0856779	0.143936	type I signal peptidase
PF3D7_0103900	65.7801	-0.374418	0.253897	-1.47469	0.140297	0.217969	parasite-infected erythrocyte surface protein
PF3D7_0729600	14.4622	-0.374138	0.510328	-0.733132	0.463478	0.567363	COX assembly mitochondrial protein, putative
PF3D7_0720000	604.326	-0.37413	0.102065	-3.66561	0.000246749	0.000797822	exosome complex component CSL4, putative
PF3D7_1431700	10039.4	-0.374082	0.0713769	-5.24094	1.6e-07	8.79e-07	60S ribosomal protein L14, putative
PF3D7_1456500	19.6385	-0.37377	0.444647	-0.840599	0.400572	0.507802	STAG domain-containing protein, putative
PF3D7_1214300	272.347	-0.372611	0.132065	-2.82142	0.00478114	0.011754	geranylgeranyl transferase type-2 subunit beta, putative
PF3D7_0109400	385.944	-0.372531	0.150638	-2.47303	0.0133973	0.0291746	tubulin-specific chaperone a, putative
PF3D7_1311900	3474.15	-0.372071	0.0869017	-4.28151	1.86e-05	7.5e-05	V-type proton ATPase catalytic subunit A
PF3D7_0212300	5969.75	-0.371179	0.0739855	-5.01691	5.25e-07	2.67e-06	eukaryotic peptide chain release factor subunit 1, putative
PF3D7_0213500	221.083	-0.371019	0.141635	-2.61954	0.0088049	0.0201272	tetratricopeptide repeat protein, putative
PF3D7_0823800	731.624	-0.370901	0.097686	-3.79687	0.000146537	0.000498361	DnaJ protein, putative
PF3D7_1218900	125.264	-0.370887	0.193396	-1.91776	0.055141	0.0983764	WD repeat-containing protein, putative
PF3D7_1444300	719.451	-0.370675	0.1056	-3.51018	0.000447798	0.00138179	1-acyl-sn-glycerol-3-phosphate acyltransferase, putative
PF3D7_1314700	186.463	-0.37012	0.166814	-2.21876	0.026503	0.0523365	pinin/SDK/MemA domain-containing protein, putative
PF3D7_1140500	8.77851	-0.36998	0.662667	-0.55832	0.576626	0.673888	myosin K, putative
PF3D7_1417700	412.929	-0.369823	0.122031	-3.03055	0.00244105	0.006392	conserved protein, unknown function
PF3D7_0416800	6008.16	-0.369568	0.0821089	-4.50095	6.76e-06	2.93e-05	small GTP-binding protein sar1
PF3D7_0415900	41054.5	-0.368828	0.0801504	-4.6017	4.19e-06	1.88e-05	60S ribosomal protein L15, putative
PF3D7_1454400	3972.15	-0.368813	0.0761802	-4.84133	1.29e-06	6.25e-06	aminopeptidase P
PF3D7_1134000	9839.61	-0.368799	0.0898835	-4.10307	4.08e-05	0.000154165	heat shock protein 70
PF3D7_0630100	22.5913	-0.368286	0.404973	-0.909408	0.363135	0.470609	alpha/beta hydrolase, putative
PF3D7_1421500	51.6983	-0.368128	0.261165	-1.40956	0.15867	0.240403	mitochondrial import inner membrane translocase subunit TIM8, putative
PF3D7_0811400	9423.95	-0.367307	0.0743533	-4.94003	7.81e-07	3.89e-06	conserved protein, unknown function
PF3D7_0624500	69.7251	-0.367221	0.260189	-1.41136	0.158137	0.239758	anaphase-promoting complex subunit 11, putative
PF3D7_1304000	21.8687	-0.367075	0.40323	-0.910336	0.362645	0.470266	condensin complex subunit 2, putative
PF3D7_1477300	24.6707	-0.366896	0.385207	-0.952464	0.340862	0.448254	Plasmodium exported protein (PHIST), unknown function
PF3D7_0511700	98.3437	-0.36673	0.208366	-1.76002	0.0784036	0.133778	EKC/KEOPS complex subunit CGI121
PF3D7_1455100	62.119	-0.365858	0.242158	-1.51082	0.130834	0.205484	protein tyrosine phosphatase, putative
PF3D7_0532400	4842.17	-0.365455	0.100719	-3.62847	0.000285103	0.00091192	lysine-rich membrane-associated PHISTb protein
PF3D7_0712000	2462.39	-0.365416	0.0898434	-4.06725	4.76e-05	0.000177032	erythrocyte membrane protein 1, PfEMP1
PF3D7_0313100	1456.87	-0.36506	0.0886325	-4.11881	3.81e-05	0.000145238	ubiquitin-protein ligase, putative
PF3D7_1428200	586.464	-0.365048	0.127919	-2.85375	0.0043207	0.0107105	major facilitator superfamily domain-containing protein, putative
PF3D7_0110200	147.102	-0.364683	0.170613	-2.13749	0.0325582	0.0626725	FAD-linked sulfhydryl oxidase ERV1, putative
PF3D7_1033400	4091.42	-0.364454	0.0888004	-4.10419	4.06e-05	0.000153552	haloacid dehalogenase-like hydrolase
PF3D7_0813300	18603.9	-0.364247	0.0897618	-4.05793	4.95e-05	0.000183632	conserved protein, unknown function
PF3D7_1430000	290.933	-0.364145	0.129624	-2.80924	0.00496579	0.0121744	conserved protein, unknown function
PF3D7_1227900	280.072	-0.364075	0.138552	-2.62771	0.00859619	0.0197509	RNA pseudouridylate synthase, putative
PF3D7_0618200	1485.49	-0.362966	0.0867953	-4.18186	2.89e-05	0.000112378	conserved protein, unknown function
PF3D7_0910600	95.3777	-0.362885	0.202647	-1.79072	0.073338	0.126169	SNARE protein
PF3D7_1417800	72.6524	-0.361339	0.230338	-1.56874	0.116709	0.186584	DNA replication licensing factor MCM2
PF3D7_1011400	276.343	-0.360285	0.131767	-2.73425	0.00625219	0.0148865	proteasome subunit beta type-5
PF3D7_0910400	234.126	-0.359864	0.137377	-2.61953	0.00880509	0.0201272	selenide water dikinase, putative
PF3D7_1015200	1311.18	-0.359333	0.0951412	-3.77684	0.000158829	0.000536078	cysteine--tRNA ligase
PF3D7_0934100	991.812	-0.359219	0.0919498	-3.90669	9.36e-05	0.000329007	TFIIH basal transcription factor complex helicase XPD subunit
PF3D7_0417200	8.44897	-0.358644	0.697989	-0.513825	0.607375	0.699291	bifunctional dihydrofolate reductase-thymidylate synthase
PF3D7_0507100	26028.1	-0.357984	0.0816268	-4.38562	1.16e-05	4.86e-05	60S ribosomal protein L4
PF3D7_0219200	12031.1	-0.357366	0.225204	-1.58685	0.112546	0.181227	40S ribosomal protein S30
PF3D7_1226400	508.624	-0.357356	0.116913	-3.05659	0.00223872	0.00590725	Mic1 domain-containing protein, putative
PF3D7_1414400	363.709	-0.35729	0.122376	-2.91961	0.00350475	0.00887524	serine/threonine protein phosphatase PP1
PF3D7_0103100	13.7016	-0.356653	0.501474	-0.71121	0.476954	0.580832	vacuolar protein sorting-associated protein 51, putative
PF3D7_1004600	17.8784	-0.356397	0.483527	-0.737077	0.461075	0.565021	conserved Plasmodium membrane protein, unknown function
PF3D7_1429100	449.334	-0.356396	0.114764	-3.10547	0.00189975	0.00511261	ribosomal protein L15, apicoplast, putative
PF3D7_1339700	127.146	-0.355896	0.176951	-2.01127	0.0442969	0.081776	conserved Plasmodium protein, unknown function
PF3D7_1239800	53.2953	-0.355703	0.267356	-1.33045	0.183371	0.270043	conserved Plasmodium protein, unknown function
PF3D7_0520200	273.766	-0.355138	0.146076	-2.43119	0.0150493	0.0322063	mediator of RNA polymerase II transcription subunit 17, putative
PF3D7_0530700	575.89	-0.355044	0.109061	-3.25547	0.00113204	0.00319693	conserved Plasmodium protein, unknown function
PF3D7_0707800	56.1312	-0.354719	0.26662	-1.33043	0.183377	0.270043	RAP protein, putative
PF3D7_0313300	31.384	-0.354352	0.335951	-1.05477	0.291529	0.394102	YGGT family protein, putative
PF3D7_0526700	58.0072	-0.354265	0.25552	-1.38645	0.16561	0.24889	conserved protein, unknown function
PF3D7_1222400	61.5979	-0.354092	0.249771	-1.41766	0.156289	0.237279	AP2 domain transcription factor
PF3D7_1341900	1298.74	-0.353843	0.0978258	-3.61707	0.000297956	0.000949628	V-type proton ATPase subunit D, putative
PF3D7_1007500	37.8259	-0.352888	0.302558	-1.16635	0.243473	0.341951	conserved Plasmodium protein, unknown function
PF3D7_0304400	8470.41	-0.351295	0.0802343	-4.37837	1.2e-05	5.01e-05	60S ribosomal protein L44
PF3D7_0204600	134.115	-0.350719	0.172792	-2.02972	0.042385	0.0788666	5'-3' exonuclease, putative
PF3D7_1140100	242.221	-0.349125	0.15562	-2.24344	0.0248683	0.0495618	V-type proton ATPase subunit F, putative
PF3D7_1333400	818.329	-0.348749	0.103618	-3.36571	0.000763459	0.00224411	AMMECR1 domain-containing protein, putative
PF3D7_1307800	361.817	-0.348215	0.118875	-2.92925	0.0033978	0.00863873	FHA domain-containing protein, putative
PF3D7_1420400	2463.05	-0.347433	0.0824999	-4.21132	2.54e-05	9.98e-05	glycine--tRNA ligase
PF3D7_1361900	72.0107	-0.34739	0.233053	-1.4906	0.136065	0.212578	proliferating cell nuclear antigen 1
PF3D7_1108700	4463.32	-0.347289	0.0799696	-4.34276	1.41e-05	5.82e-05	heat shock protein J2
PF3D7_1416300	136.435	-0.346448	0.176245	-1.96572	0.0493307	0.0892496	N-acyl-phosphatidylethanolamine-hydrolyzing phospholipase D, putative
PF3D7_0214500	29.0892	-0.346235	0.369071	-0.938126	0.34818	0.455061	conserved Plasmodium protein, unknown function
PF3D7_1124800	960.668	-0.34553	0.105103	-3.28754	0.00101067	0.00288522	ribosome biogenesis regulatory protein, putative
PF3D7_1340900	2011.75	-0.344671	0.102475	-3.36346	0.000769727	0.00225991	sodium-dependent phosphate transporter
PF3D7_0106100	190.645	-0.344085	0.154023	-2.23398	0.0254845	0.0505611	V-type proton ATPase subunit C, putative
PF3D7_1432100	102.582	-0.343982	0.207752	-1.65574	0.0977752	0.161224	voltage-dependent anion-selective channel protein, putative
PF3D7_1358500	491.529	-0.343858	0.106059	-3.24213	0.00118639	0.00333768	zinc finger protein, putative
PF3D7_0622500	112.385	-0.343334	0.197407	-1.73922	0.0819954	0.138637	RNA methyltransferase, putative
PF3D7_0823600	103.207	-0.342881	0.19155	-1.79003	0.0734483	0.126243	lipoate-protein ligase B
PF3D7_1021200	27.4842	-0.342774	0.358736	-0.955506	0.339322	0.446873	conserved Plasmodium protein, unknown function
PF3D7_1117100	12.8029	-0.341906	0.518706	-0.659152	0.509798	0.612966	ubiquitin carboxyl-terminal hydrolase UCH54
PF3D7_1104800	699.559	-0.341783	0.102882	-3.32208	0.000893501	0.00257712	metabolite/drug transporter, putative
PF3D7_0316700	243.66	-0.340627	0.146552	-2.32428	0.0201107	0.041219	protein YOP1, putative
PF3D7_1006900	762.416	-0.340331	0.106551	-3.19406	0.00140285	0.00390003	PPPDE peptidase, putative
PF3D7_1209000	927.16	-0.340114	0.110748	-3.07106	0.00213299	0.00566511	mago-binding protein, putative
PF3D7_1464100	39.0311	-0.339742	0.318805	-1.06567	0.286572	0.388938	conserved Plasmodium protein, unknown function
PF3D7_1412700	389.813	-0.338991	0.115308	-2.93988	0.00328342	0.00837657	AAA family ATPase, putative
PF3D7_0206600	14.0537	-0.338967	0.503734	-0.672909	0.501005	0.604512	DNA-directed RNA polymerase III subunit RPC10, putative
PF3D7_0409300	378.988	-0.338483	0.130673	-2.5903	0.0095892	0.0216424	methyltransferase, putative
PF3D7_0528600	128.852	-0.338076	0.175915	-1.92181	0.0546294	0.0977763	conserved Plasmodium protein, unknown function
PF3D7_1447500	13.5441	-0.337858	0.51469	-0.65643	0.511548	0.614821	inner membrane complex protein, putative
PF3D7_1015300	1482.44	-0.337128	0.0870026	-3.87491	0.000106662	0.000371819	methionine aminopeptidase 1b, putative
PF3D7_0523400	581.558	-0.336374	0.110141	-3.05404	0.00225782	0.00595413	DnaJ protein, putative
PF3D7_1447700	122.518	-0.335396	0.18858	-1.77854	0.0753156	0.129154	conserved protein, unknown function
PF3D7_1214500	41.9711	-0.332534	0.294618	-1.12869	0.259027	0.358603	conserved Plasmodium protein, unknown function
PF3D7_1105300	63.7151	-0.332502	0.24005	-1.38514	0.16601	0.249239	conserved Plasmodium protein, unknown function
PF3D7_0215100	298.386	-0.332372	0.143105	-2.32257	0.0202022	0.0413306	RING zinc finger protein, putative
PF3D7_1468800	1400.5	-0.331138	0.0878652	-3.76871	0.000164097	0.00055302	splicing factor U2AF large subunit, putative
PF3D7_1402300	1078.76	-0.330585	0.0935419	-3.53408	0.000409191	0.00126704	26S proteasome regulatory subunit RPN6
PF3D7_0516900	33889.6	-0.330323	0.0848668	-3.89226	9.93e-05	0.000348112	60S ribosomal protein L2
PF3D7_0924200	137.216	-0.329772	0.171555	-1.92225	0.0545742	0.0977168	heptatricopeptide repeat-containing protein, putative
PF3D7_1142600	2689.98	-0.329199	0.101485	-3.24383	0.00117936	0.00332006	60S ribosomal protein L35ae, putative
PF3D7_0721800	2148.92	-0.32889	0.0836748	-3.93058	8.47e-05	0.000300334	conserved Plasmodium protein, unknown function
PF3D7_1026300	18.7473	-0.328551	0.443075	-0.741526	0.458374	0.562814	conserved Plasmodium protein, unknown function
PF3D7_0908800	738.192	-0.328551	0.0986511	-3.33043	0.000867118	0.00251729	mitochondrial carrier protein, putative
PF3D7_1459800	191.495	-0.328427	0.163339	-2.01071	0.0443561	0.0818177	bax inhibitor 1, putative
PF3D7_1413400	16.4775	-0.328398	0.479471	-0.684919	0.493395	0.59743	30S ribosomal protein S9, putative
PF3D7_0504800	59.1361	-0.328285	0.265642	-1.23581	0.216528	0.309762	conserved Plasmodium protein, unknown function
PF3D7_1460400	383.716	-0.328279	0.125878	-2.60791	0.00910972	0.0206543	ubiquitin carboxyl-terminal hydrolase isozyme L3
PF3D7_1408200	1439.87	-0.328145	0.0964148	-3.40347	0.000665361	0.00197265	AP2 domain transcription factor AP2-G2, putative
PF3D7_1409100	422.604	-0.328044	0.126439	-2.59448	0.00947331	0.0213917	aldo-keto reductase, putative
PF3D7_0314500	528.599	-0.327125	0.124317	-2.63136	0.00850427	0.01958	conserved Plasmodium protein, unknown function
PF3D7_1363100	85.9598	-0.327002	0.209488	-1.56096	0.118533	0.188959	conserved Plasmodium protein, unknown function
PF3D7_1441200	1515.19	-0.326915	0.0968902	-3.37407	0.000740644	0.00218424	60S ribosomal protein L1, putative
PF3D7_1215100	617.058	-0.326836	0.101263	-3.2276	0.00124833	0.00349438	SUN domain-containing protein, putative
PF3D7_0613700	348.688	-0.32671	0.130977	-2.49442	0.0126163	0.0276528	syntaxin-binding protein, putative
PF3D7_0313200	25.6676	-0.326412	0.380032	-0.858909	0.390391	0.498405	conserved protein, unknown function
PF3D7_1245800	339.731	-0.326318	0.125379	-2.60265	0.00925076	0.0209527	epsin-like protein, putative
PF3D7_0103700	59.413	-0.325915	0.262499	-1.24159	0.214388	0.307391	L-seryl-tRNA(Sec) kinase, putative
PF3D7_1105400	21654.7	-0.325181	0.0712912	-4.56131	5.08e-06	2.25e-05	40S ribosomal protein S4, putative
PF3D7_1405500	298.679	-0.324244	0.138296	-2.34456	0.0190497	0.0393153	COBW domain-containing protein 1, putative
PF3D7_0505800	6126.98	-0.324014	0.113639	-2.85126	0.00435462	0.0107827	small ubiquitin-related modifier
PF3D7_0720500	16.7189	-0.322691	0.492792	-0.654823	0.512582	0.615319	conserved Plasmodium protein, unknown function
PF3D7_0713900	2927.99	-0.322137	0.0826553	-3.89735	9.72e-05	0.000341407	conserved Plasmodium protein, unknown function
PF3D7_1442600	168.669	-0.322001	0.172214	-1.86977	0.0615154	0.108362	TRAP-like protein
PF3D7_0510500	850.472	-0.321277	0.100794	-3.18746	0.00143527	0.00398268	topoisomerase I
PF3D7_0717500	1434.48	-0.321064	0.0970622	-3.30781	0.000940273	0.00270077	calcium-dependent protein kinase 4
PF3D7_0509900	9.15602	-0.320098	0.602237	-0.531516	0.595061	0.689295	conserved protein, unknown function
PF3D7_0316600	9476.41	-0.31903	0.0807574	-3.95047	7.8e-05	0.000277974	formate-nitrite transporter
PF3D7_0308200	5213.11	-0.319002	0.0849328	-3.75593	0.000172698	0.000580253	T-complex protein 1 subunit eta
PF3D7_1333900	11.1459	-0.317836	0.556647	-0.570983	0.568011	0.666904	conserved Plasmodium protein, unknown function
PF3D7_0931500	48.5335	-0.317537	0.277528	-1.14416	0.252556	0.351716	conserved Plasmodium protein, unknown function
PF3D7_1317100	115.033	-0.31749	0.185689	-1.7098	0.0873036	0.146172	DNA replication licensing factor MCM4
PF3D7_0629200	571.653	-0.31715	0.115559	-2.74449	0.00606054	0.014461	DnaJ protein, putative
PF3D7_1348900	35.7936	-0.317115	0.320005	-0.990969	0.321701	0.427465	conserved Plasmodium protein, unknown function
PF3D7_0609400	371.328	-0.31653	0.126442	-2.50337	0.0123018	0.0270665	mitochondrial cardiolipin synthase, putative
PF3D7_0524700	293.987	-0.316166	0.133522	-2.3679	0.0178894	0.0371919	mitochondrial import receptor subunit TOM22, putative
PF3D7_0217700	162.821	-0.316118	0.157254	-2.01024	0.0444061	0.0818679	E2F-associated phosphoprotein, putative
PF3D7_1460700	9746.33	-0.316078	0.0765407	-4.12955	3.63e-05	0.000139095	60S ribosomal protein L27
PF3D7_1204300	18904.2	-0.316008	0.0896672	-3.52423	0.000424714	0.00131147	eukaryotic translation initiation factor 5A
PF3D7_1302800	5371.93	-0.315541	0.0831851	-3.79324	0.000148694	0.000505311	40S ribosomal protein S7, putative
PF3D7_1365000	131.381	-0.314656	0.196868	-1.59831	0.109973	0.177855	conserved Plasmodium protein, unknown function
PF3D7_1129400	3246.57	-0.314124	0.0817917	-3.84054	0.000122764	0.000423972	rRNA (cytosine-C(5))-methyltransferase, putative
PF3D7_1142500	3744.25	-0.314072	0.253501	-1.23894	0.215368	0.308498	60S ribosomal protein L28
PF3D7_1324000	431.983	-0.31313	0.119363	-2.62335	0.00870697	0.0199336	conserved Plasmodium protein, unknown function
PF3D7_1332400	404.673	-0.312375	0.114261	-2.73388	0.00625933	0.0148955	nucleotidyltransferase, putative
PF3D7_1465900	26203.7	-0.312269	0.0746	-4.18592	2.84e-05	0.000110681	40S ribosomal protein S3
PF3D7_1428100	120.515	-0.312189	0.181574	-1.71935	0.0855503	0.143776	WW domain-binding protein 11, putative
PF3D7_1401300	181.461	-0.311688	0.170733	-1.82558	0.0679132	0.118048	epoxide hydrolase 2
PF3D7_0601900	10330.4	-0.311669	0.0748505	-4.16388	3.13e-05	0.000120666	conserved Plasmodium protein, unknown function
PF3D7_0629300	21.08	-0.311547	0.435966	-0.714614	0.474848	0.578899	phospholipase, putative
PF3D7_1204500	87.5131	-0.311382	0.223194	-1.39512	0.16298	0.246013	conserved protein, unknown function
PF3D7_1323200	2534.41	-0.310814	0.0913031	-3.4042	0.000663581	0.00196868	V-type proton ATPase subunit G, putative
PF3D7_0520000	13643.2	-0.310387	0.0721339	-4.30293	1.69e-05	6.86e-05	40S ribosomal protein S9, putative
PF3D7_0108800	169.271	-0.310161	0.155302	-1.99715	0.0458092	0.0839428	mitochondrial carrier protein, putative
PF3D7_1107200	711.397	-0.310129	0.0987645	-3.14009	0.00168897	0.00460528	conserved protein, unknown function
PF3D7_1351200	164.915	-0.309858	0.184545	-1.67904	0.093145	0.154618	conserved Plasmodium protein, unknown function
PF3D7_1205900	650.949	-0.309785	0.103329	-2.99804	0.00271719	0.00703661	conserved protein, unknown function
PF3D7_0319700	1610.46	-0.309425	0.0921467	-3.35796	0.000785209	0.00229895	ABC transporter I family member 1, putative
PF3D7_1344400	89.8496	-0.30935	0.211096	-1.46544	0.1428	0.220857	conserved Plasmodium protein, unknown function
PF3D7_1424000	9.60237	-0.30868	0.64374	-0.479511	0.631575	0.719635	small nucleolar RNA snoR24
PF3D7_0516200	19095.1	-0.30746	0.0821964	-3.74056	0.000183614	0.000613237	40S ribosomal protein S11
PF3D7_1425200	16.3061	-0.307079	0.478675	-0.641519	0.521185	0.622631	enoyl-CoA hydratase, putative
PF3D7_0111600	176.954	-0.306035	0.15947	-1.91908	0.0549748	0.0981583	conserved Plasmodium protein, unknown function
PF3D7_0701400	38.2926	-0.305802	0.308437	-0.991455	0.321464	0.427353	exported protein family 4, pseudogene
PF3D7_0604300	167.744	-0.305187	0.164449	-1.85581	0.0634804	0.111209	conserved Plasmodium protein, unknown function
PF3D7_1308300	8776.07	-0.304725	0.0764485	-3.98601	6.72e-05	0.000242765	40S ribosomal protein S27
PF3D7_0503800	5366.73	-0.304316	0.0872703	-3.48705	0.000488374	0.00149562	60S ribosomal protein L31
PF3D7_1425300	28.46	-0.303592	0.352644	-0.860902	0.389292	0.497714	conserved Plasmodium protein, unknown function
PF3D7_1317800	23986.3	-0.303477	0.0751737	-4.037	5.41e-05	0.000200136	40S ribosomal protein S19
PF3D7_1216000	294.873	-0.302877	0.127054	-2.38384	0.017133	0.0359127	serine--tRNA ligase, putative
PF3D7_0204900	11.4398	-0.302493	0.543786	-0.556272	0.578025	0.674632	2-methoxy-6-polyprenyl-1,4-benzoquinol methylase, mitochondrial, putative
PF3D7_0523100	781.948	-0.301354	0.0940299	-3.20487	0.00135124	0.00376121	mitochondrial-processing peptidase subunit alpha, putative
PF3D7_1104000	585.328	-0.301089	0.111684	-2.69589	0.00702	0.0164859	phenylalanine--tRNA ligase beta subunit
PF3D7_1470900	693.722	-0.300377	0.101174	-2.96893	0.00298838	0.0076677	proteasome subunit beta type-2, putative
PF3D7_1126200	21841.9	-0.29967	0.0787032	-3.8076	0.000140324	0.000479055	40S ribosomal protein S18, putative
PF3D7_0527300	1153.7	-0.299452	0.097444	-3.07307	0.00211867	0.00563716	methionine aminopeptidase 1a, putative
PF3D7_1239000	299.153	-0.298988	0.144509	-2.06899	0.0385471	0.0726646	HD superfamily phosphohydrolase protein, putative
PF3D7_1326600	16.9969	-0.297485	0.464294	-0.640725	0.521701	0.623081	conserved Plasmodium protein, unknown function
PF3D7_1426200	1191.62	-0.297289	0.095227	-3.1219	0.00179686	0.00486505	protein arginine N-methyltransferase 1
PF3D7_0524300	170.968	-0.297111	0.165444	-1.79583	0.0725209	0.124889	conserved Plasmodium protein, unknown function
PF3D7_1336900	814.004	-0.29566	0.101772	-2.90513	0.00367096	0.00923756	tryptophan--tRNA ligase
PF3D7_1356300	85.0714	-0.295645	0.215512	-1.37183	0.170117	0.254043	ubiquitin-conjugating enzyme E2, putative
PF3D7_1017900	888.101	-0.294988	0.0990887	-2.97701	0.0029107	0.00749426	26S proteasome regulatory subunit p55, putative
PF3D7_1477900	14.1599	-0.29477	0.490035	-0.601529	0.547488	0.64661	acyl-CoA synthetase, pseudogene
PF3D7_1343300	310.958	-0.293596	0.142352	-2.06247	0.0391629	0.0737631	CDT1-like protein, putative
PF3D7_1251300	20.3732	-0.29357	0.412464	-0.711746	0.476622	0.580587	thymidylate kinase
PF3D7_1125200	597.985	-0.293429	0.114348	-2.5661	0.0102848	0.0230956	conserved Plasmodium protein, unknown function
PF3D7_0821700	917.879	-0.293243	0.0986322	-2.9731	0.00294808	0.00757737	60S ribosomal protein L22, putative
PF3D7_1245900	102.842	-0.293235	0.200611	-1.46171	0.14382	0.22205	ankyrin-repeat protein, putative
PF3D7_0315200	119.685	-0.292647	0.193408	-1.5131	0.130254	0.204717	circumsporozoite- and TRAP-related protein
PF3D7_0824300	9.04302	-0.292644	0.622604	-0.470033	0.638332	0.725665	GTP-binding protein Obg2, putative
PF3D7_1366000	51.9515	-0.292606	0.272283	-1.07464	0.282537	0.384471	conserved Plasmodium protein, unknown function
PF3D7_1105800	1145.23	-0.29235	0.0945585	-3.09174	0.00198988	0.00532985	conserved Apicomplexan protein, unknown function
PF3D7_0908700	140.274	-0.291673	0.170083	-1.71489	0.0863654	0.144819	tRNA pseudouridine synthase, putative
PF3D7_1208600	93.24	-0.291628	0.2115	-1.37886	0.167939	0.251627	mitochondrial import inner membrane translocase subunit TIM10, putative
PF3D7_0107000	42.9642	-0.29138	0.305263	-0.954522	0.33982	0.447196	centrin-1
PF3D7_1019400	1600.37	-0.290693	0.0969224	-2.99923	0.0027066	0.00701735	60S ribosomal protein L30e, putative
PF3D7_1341200	13245	-0.290335	0.0673788	-4.309	1.64e-05	6.69e-05	60S ribosomal protein L18, putative
PF3D7_0322900	16788	-0.289883	0.0803054	-3.60976	0.000306478	0.000973314	40S ribosomal protein S3A, putative
PF3D7_0529800	115.685	-0.289824	0.184309	-1.57249	0.115836	0.18552	conserved Plasmodium protein, unknown function
PF3D7_1030500	241.492	-0.28973	0.160801	-1.80179	0.0715786	0.123457	26S proteasome regulatory subunit RPN9, putative
PF3D7_0604700	44.4843	-0.289676	0.293781	-0.986026	0.32412	0.43004	glyoxalase I-like protein GILP
PF3D7_1126300	68.6728	-0.2892	0.249695	-1.15821	0.246777	0.34572	DnaJ protein, putative
PF3D7_0319300	385.769	-0.289038	0.116488	-2.48128	0.0130913	0.0285919	ubiquitin-conjugating enzyme E2, putative
PF3D7_1251700	133.522	-0.288864	0.190075	-1.51974	0.128577	0.202654	tryptophan--tRNA ligase
PF3D7_1443200	64.5421	-0.288528	0.249099	-1.15828	0.246748	0.34572	heptatricopeptide repeat-containing protein, putative
PF3D7_0822100	706.302	-0.288044	0.115042	-2.50383	0.0122858	0.0270445	mediator of RNA polymerase II transcription subunit 7, putative
PF3D7_0920400	112.177	-0.287668	0.187412	-1.53495	0.124797	0.197603	conserved Plasmodium protein, unknown function
PF3D7_0210400	22.0857	-0.287568	0.427651	-0.672436	0.501306	0.604711	50S ribosomal protein L33, putative
PF3D7_1003500	6260.51	-0.285433	0.192671	-1.48146	0.138485	0.215543	40S ribosomal protein S20e, putative
PF3D7_1353500	63.5915	-0.28456	0.242345	-1.17419	0.240317	0.338264	RNA polymerase II transcription factor B subunit 4, putative
PF3D7_0614500	21314.7	-0.284502	0.0868924	-3.27418	0.00105969	0.00301743	60S ribosomal protein L19
PF3D7_1244200	830.295	-0.284209	0.0980153	-2.89964	0.00373591	0.00938077	RNA polymerase II transcription factor B subunit 2, putative
PF3D7_1422700	1263.66	-0.282121	0.0842558	-3.34839	0.000812819	0.00237046	conserved Plasmodium protein, unknown function
PF3D7_1243200	8.61151	-0.281601	0.644028	-0.43725	0.66193	0.74585	dolichyl-diphosphooligosaccharide--protein glycosyltransferase subunit OST5, putative
PF3D7_1372200	199597	-0.280962	0.090309	-3.11112	0.00186382	0.00502499	histidine-rich protein III
PF3D7_1305400	163.611	-0.280879	0.161274	-1.74162	0.0815743	0.138082	AAR2 protein, putative
PF3D7_0310600	557.969	-0.280299	0.120858	-2.31924	0.0203818	0.04166	eukaryotic translation initiation factor 3 subunit K, putative
PF3D7_0726700	48.9878	-0.280271	0.296233	-0.946119	0.344088	0.451034	conserved Plasmodium protein, unknown function
PF3D7_0205800	30.9254	-0.278856	0.344118	-0.81035	0.417739	0.524761	PH domain-containing protein, putative
PF3D7_1351400	25623.4	-0.278412	0.082928	-3.35727	0.000787161	0.00230316	60S ribosomal protein L17, putative
PF3D7_1371300	10.2629	-0.278393	0.590265	-0.47164	0.637184	0.724819	28S ribosomal RNA
PF3D7_1036700	70.2527	-0.277675	0.243668	-1.13956	0.254469	0.353358	phosducin-like protein 2, putative
PF3D7_0511000	5288.36	-0.277157	0.0743122	-3.72964	0.000191756	0.000637092	translationally-controlled tumor protein homolog
PF3D7_0210100	20224.9	-0.276974	0.0891031	-3.10847	0.00188058	0.00506712	60S ribosomal protein L37ae, putative
PF3D7_1410000	338.448	-0.276124	0.131016	-2.10756	0.0350688	0.0669564	ER membrane protein complex subunit 2, putative
PF3D7_0823100	260.85	-0.275998	0.133343	-2.06983	0.0384685	0.0725778	RWD domain-containing protein, putative
PF3D7_1401800	183.596	-0.275749	0.19045	-1.44788	0.14765	0.226714	choline kinase
PF3D7_1004000	7233.2	-0.275622	0.0903637	-3.05014	0.00228731	0.00601768	60S ribosomal protein L13, putative
PF3D7_0616100	90.7457	-0.275551	0.203391	-1.35479	0.175486	0.260399	conserved Plasmodium protein, unknown function
PF3D7_1366800	587.098	-0.274757	0.107984	-2.54443	0.0109458	0.0243956	phosphatidylserine synthase, putative
PF3D7_0217300	92.3244	-0.274722	0.21285	-1.29068	0.196814	0.286707	AP-2 complex subunit sigma, putative
PF3D7_0624400	545.728	-0.272621	0.11044	-2.46849	0.0135683	0.0295037	conserved protein, unknown function
PF3D7_1125400	1849.1	-0.272083	0.0883177	-3.08073	0.00206493	0.00551721	mitochondrial import inner membrane translocase subunit TIM44, putative
PF3D7_1319300	1935.15	-0.271399	0.0869115	-3.1227	0.001792	0.00485484	tRNA (guanine(26)-N(2))-dimethyltransferase, putative
PF3D7_0309000	401.404	-0.27135	0.123385	-2.19922	0.0278624	0.0546447	dual specificity protein phosphatase
PF3D7_0621800	14819	-0.271252	0.0837237	-3.23985	0.00119595	0.0033604	nascent polypeptide-associated complex subunit alpha, putative
PF3D7_0307500	9.64756	-0.269114	0.59248	-0.454216	0.649673	0.73612	spindle and kinetochore-associated protein 2, putative
PF3D7_0103200	387.673	-0.269086	0.128643	-2.09172	0.0364634	0.0692843	nucleoside transporter 4
PF3D7_1339900	47.6259	-0.268742	0.277207	-0.969465	0.332313	0.439213	ABC transporter B family member 5, putative
PF3D7_1306500	20.2522	-0.267887	0.422499	-0.634053	0.526046	0.626593	MORN repeat protein, putative
PF3D7_1351900	368.717	-0.26783	0.135766	-1.97273	0.048526	0.0881724	conserved protein, unknown function
PF3D7_0630500	224.634	-0.267464	0.175779	-1.52159	0.128111	0.202133	ribosome biogenesis protein YTM1, putative
PF3D7_0731300	1252.21	-0.266847	0.0957505	-2.7869	0.00532149	0.012886	Plasmodium exported protein (PHISTb), unknown function
PF3D7_1035700	138.644	-0.266243	0.167653	-1.58806	0.112272	0.181048	duffy binding-like merozoite surface protein
PF3D7_1011700	539.587	-0.265895	0.115106	-2.31001	0.0208878	0.0425577	DNA repair protein RAD23, putative
PF3D7_0806000	575.241	-0.265727	0.106	-2.50687	0.0121807	0.0268927	AAA family ATPase, putative
PF3D7_1234000	117.527	-0.265522	0.184443	-1.43959	0.149983	0.229128	conserved Plasmodium protein, unknown function
PF3D7_0313400	411.449	-0.265351	0.118892	-2.23187	0.0256238	0.0508149	conserved Plasmodium protein, unknown function
PF3D7_0705700	11508.3	-0.26265	0.0891271	-2.94691	0.00320967	0.00820369	40S ribosomal protein S29, putative
PF3D7_0410600	622.62	-0.262476	0.110846	-2.36794	0.0178876	0.0371919	armadillo-type repeat protein ATRP
PF3D7_0515900	21.7051	-0.262171	0.400849	-0.654039	0.513086	0.615593	NLI interacting factor-like phosphatase, putative
PF3D7_0814000	36345.8	-0.261611	0.0821523	-3.18446	0.00145023	0.00402172	60S ribosomal protein L13-2, putative
PF3D7_0626000	1090.6	-0.260632	0.114205	-2.28215	0.0224803	0.0454701	conserved Plasmodium protein, unknown function
PF3D7_1315100	18.5179	-0.260269	0.461856	-0.563528	0.573075	0.670913	serine/threonine protein kinase PK9
PF3D7_0813900	21169.3	-0.260213	0.0792983	-3.28144	0.00103278	0.00294457	40S ribosomal protein S16, putative
PF3D7_1363300	110.353	-0.260153	0.189919	-1.36981	0.170746	0.254891	50S ribosomal protein L9, mitochondrial, putative
PF3D7_0731400	159.44	-0.259967	0.172726	-1.50509	0.132301	0.207424	serine/threonine protein kinase, FIKK family, pseudogene
PF3D7_0221200	208.367	-0.259584	0.186493	-1.39192	0.163946	0.247054	Plasmodium exported protein (hyp15), unknown function
PF3D7_1143900	212.988	-0.25916	0.168953	-1.53391	0.125051	0.197934	ATP-dependent (S)-NAD(P)H-hydrate dehydratase, putative
PF3D7_0904500	39.9198	-0.258702	0.300105	-0.86204	0.388666	0.497198	prefoldin subunit 4, putative
PF3D7_1033100	21838.8	-0.258612	0.0680971	-3.79769	0.00014605	0.000497082	S-adenosylmethionine decarboxylase/ornithine decarboxylase
PF3D7_0306800	2365	-0.258328	0.107199	-2.4098	0.0159611	0.033833	T-complex protein 1 subunit beta
PF3D7_1344100	389.826	-0.257887	0.114039	-2.26138	0.0237356	0.0476848	TLD domain-containing protein, putative
PF3D7_1028600	22.0423	-0.257704	0.402408	-0.640406	0.521909	0.623162	conserved Plasmodium protein, unknown function
PF3D7_1457500	35.4216	-0.257228	0.317761	-0.809503	0.418226	0.525077	vacuolar protein sorting-associated protein 4
PF3D7_0522000	137.439	-0.257106	0.183221	-1.40326	0.16054	0.242823	conserved Plasmodium protein, unknown function
PF3D7_0613400	33.5794	-0.256528	0.320738	-0.799807	0.423823	0.530462	50S ribosomal protein L18, apicoplast, putative
PF3D7_0914600	247.714	-0.256157	0.139551	-1.83557	0.0664208	0.115769	transcription elongation factor 1, putative
PF3D7_1425900	954.782	-0.254664	0.0951536	-2.67634	0.00744308	0.0173671	conserved Plasmodium protein, unknown function
PF3D7_1408500	187.782	-0.254587	0.170931	-1.48941	0.136379	0.21277	conserved Plasmodium protein, unknown function
PF3D7_1353600	168.207	-0.254327	0.186232	-1.36564	0.172051	0.256325	ER lumen protein retaining receptor
PF3D7_0517400	1044.45	-0.254271	0.105933	-2.4003	0.0163815	0.034609	FACT complex subunit SPT16, putative
PF3D7_1010600	8485.39	-0.254002	0.0816121	-3.11231	0.00185631	0.00500784	eukaryotic translation initiation factor 2 subunit beta
PF3D7_0608500	1768.06	-0.253841	0.0906506	-2.80021	0.00510686	0.0124654	proteasome subunit alpha type-2, putative
PF3D7_0516300	1486.44	-0.253835	0.0845365	-3.00266	0.00267627	0.00694275	tRNA pseudouridine synthase, putative
PF3D7_0617200	7149.75	-0.253446	0.082332	-3.07834	0.00208157	0.00555168	BFR1 domain-containing protein, putative
PF3D7_0619600	47.6543	-0.252701	0.289591	-0.872614	0.382873	0.491762	conserved Plasmodium protein, unknown function
PF3D7_0710500	26.3321	-0.25268	0.371159	-0.680788	0.496006	0.599797	conserved protein, unknown function
PF3D7_1402200	67.1389	-0.251301	0.239323	-1.05005	0.293695	0.396036	cytochrome c oxidase subunit ApiCOX19, putative
PF3D7_0722700	266.852	-0.250017	0.149093	-1.67692	0.0935587	0.155074	conserved protein, unknown function
PF3D7_1424100	18707.3	-0.24952	0.0840582	-2.96842	0.00299335	0.00767605	60S ribosomal protein L5, putative
PF3D7_0705600	96.9485	-0.249232	0.199181	-1.25129	0.21083	0.303136	RNA helicase, putative
PF3D7_1315200	17.1507	-0.248808	0.467727	-0.531951	0.59476	0.689125	heptatricopeptide repeat-containing protein, putative
PF3D7_1121700	636.183	-0.248655	0.11452	-2.17129	0.0299094	0.0581584	protein GCN20
PF3D7_0521000	422.453	-0.248604	0.121376	-2.04822	0.0405389	0.075938	conserved Plasmodium protein, unknown function
PF3D7_1342700	884.432	-0.24831	0.11102	-2.23663	0.0253107	0.0502661	DNA-directed RNA polymerases I, II, and III subunit RPABC4, putative
PF3D7_1234900	178.225	-0.248055	0.17267	-1.43658	0.150837	0.230097	CHCH domain-containing protein, putative
PF3D7_0516600	486.224	-0.247946	0.109109	-2.27245	0.0230591	0.0464303	sporozoite surface antigen MB2
PF3D7_0205900	2000.34	-0.247914	0.0856346	-2.89502	0.00379136	0.00951465	26S proteasome regulatory subunit RPN1, putative
PF3D7_1408100	2747.43	-0.24731	0.108849	-2.27206	0.0230832	0.0464578	plasmepsin III
PF3D7_1229300	1234.08	-0.246928	0.0891059	-2.77118	0.00558534	0.0134422	conserved Plasmodium protein, unknown function
PF3D7_1332500	317.159	-0.246743	0.139163	-1.77305	0.0762212	0.130606	SAM-dependent RNA methyltransferase, putative
PF3D7_0604800	38.3446	-0.246237	0.320311	-0.768743	0.442046	0.548856	RAP protein, putative
PF3D7_1470600	426.336	-0.245618	0.111684	-2.19923	0.0278617	0.0546447	RAP protein, putative
PF3D7_0825900	9.40029	-0.245002	0.647954	-0.378116	0.705344	0.781925	conserved Plasmodium protein, unknown function
PF3D7_1344300	87.2843	-0.244817	0.214476	-1.14147	0.253676	0.352736	zinc finger protein, putative
PF3D7_0812220	22.7969	-0.244665	0.398769	-0.613552	0.539511	0.639559	GTP-binding protein YihA3
PF3D7_0801700	1373.91	-0.244623	0.0881972	-2.7736	0.00554406	0.0133717	sentrin-specific protease 2, putative
PF3D7_0826700	29082.8	-0.244495	0.0853215	-2.86557	0.0041626	0.0103647	receptor for activated c kinase
PF3D7_1119800	177.255	-0.243546	0.167263	-1.45607	0.145374	0.223908	alternative splicing factor ASF-1, putative
PF3D7_0322300	115.675	-0.243521	0.191826	-1.26949	0.204268	0.294965	diacylglycerol O-acyltransferase
PF3D7_1443800	226.641	-0.242927	0.144665	-1.67924	0.0931053	0.154609	pre-mRNA-splicing factor CWC24, putative
PF3D7_1027200	698.135	-0.242873	0.10154	-2.3919	0.0167614	0.0353281	ribosomal protein S22, mitochondrial, putative
PF3D7_0407200	575.887	-0.242471	0.10416	-2.32788	0.0199186	0.0408848	peptidyl-tRNA hydrolase 2, putative
PF3D7_0110800	1803.09	-0.242281	0.0999015	-2.4252	0.0152998	0.0326641	transcription initiation factor TFIIB, putative
PF3D7_1135600	8.04207	-0.242174	0.669004	-0.361992	0.717358	0.791506	condensin-2 complex subunit D3, putative
PF3D7_0601400	683.696	-0.241935	0.10693	-2.26256	0.0236627	0.0475598	erythrocyte membrane protein 1 (PfEMP1), pseudogene
PF3D7_0930800	57.4084	-0.24169	0.250184	-0.966046	0.334021	0.440948	conserved Plasmodium membrane protein, unknown function
PF3D7_0726200	1692.56	-0.241601	0.0837445	-2.88498	0.00391444	0.0097905	serine/threonine protein kinase, FIKK family
PF3D7_0714500	203.614	-0.240839	0.154894	-1.55486	0.119978	0.190921	transcription elongation factor s-II, putative
PF3D7_0927900	1091.55	-0.240441	0.0995251	-2.41588	0.0156973	0.033353	phosphatidylserine decarboxylase
PF3D7_0706400	6813.47	-0.239482	0.0947723	-2.52692	0.0115068	0.0255186	60S ribosomal protein L37
PF3D7_0903000	153.795	-0.239371	0.165002	-1.45072	0.146859	0.225804	conserved protein, unknown function
PF3D7_1134100	190.716	-0.239279	0.156798	-1.52603	0.127002	0.200738	protein disulfide-isomerase, putative
PF3D7_0715000	585.288	-0.239075	0.102137	-2.34073	0.0192461	0.039684	4-nitrophenylphosphatase
PF3D7_1309200	1360.29	-0.238914	0.0948622	-2.51853	0.0117845	0.0260825	protein phosphatase PPM6, putative
PF3D7_1142800	36.8706	-0.238729	0.339406	-0.703375	0.481822	0.585801	ATP synthase-associated protein, putative
PF3D7_0526800	2862.99	-0.237951	0.0997	-2.38667	0.0170019	0.0357505	conserved Plasmodium protein, unknown function
PF3D7_0703700	1855.42	-0.237037	0.0979831	-2.41916	0.0155564	0.0330851	conserved protein, unknown function
PF3D7_0624000	7542.63	-0.236947	0.0751846	-3.15153	0.00162415	0.00445968	hexokinase
PF3D7_1368500	8.44454	-0.23688	0.622609	-0.380463	0.703602	0.780187	heptatricopeptide repeat-containing protein, putative
PF3D7_1346100	2392.57	-0.236869	0.111629	-2.12193	0.0338434	0.0648664	protein transport protein SEC61 subunit alpha
PF3D7_0608700	8084.66	-0.236863	0.0782162	-3.02832	0.0024592	0.00642821	T-complex protein 1 subunit zeta
PF3D7_1145900	39.7194	-0.2366	0.339501	-0.696906	0.485861	0.589588	conserved Plasmodium protein, unknown function
PF3D7_0314100	997.851	-0.236385	0.115471	-2.04714	0.0406441	0.0761031	vesicle transport v-SNARE protein, putative
PF3D7_0619000	1523.92	-0.235897	0.0942558	-2.50273	0.0123239	0.0271016	conserved protein, unknown function
PF3D7_1035600	9.96125	-0.235716	0.583803	-0.403758	0.68639	0.766819	merozoite surface protein
PF3D7_0305700	1970.43	-0.235606	0.0973614	-2.41991	0.0155243	0.0330484	ubiquitin-conjugating enzyme E2, putative
PF3D7_1018000	58.4109	-0.23543	0.249728	-0.942749	0.34581	0.452626	tRNA pseudouridine synthase, putative
PF3D7_0702500	22193.2	-0.235403	0.0896494	-2.62582	0.00864395	0.0198247	Plasmodium exported protein, unknown function
PF3D7_0727400	3254.51	-0.234886	0.0879676	-2.67014	0.00758189	0.0176476	proteasome subunit alpha type-5, putative
PF3D7_0722400	5785.67	-0.233417	0.074947	-3.11443	0.001843	0.0049809	Obg-like ATPase 1, putative
PF3D7_1034800	11.4541	-0.232917	0.583653	-0.399068	0.689843	0.769328	conserved protein, unknown function
PF3D7_1424400	13508.2	-0.232443	0.072104	-3.22372	0.00126538	0.00353988	60S ribosomal protein L7-3, putative
PF3D7_1440500	260.945	-0.232294	0.144242	-1.61044	0.107301	0.174292	allantoicase, putative
PF3D7_0913300	3105.7	-0.23194	0.0862928	-2.68782	0.00719196	0.0168428	conserved protein, unknown function
PF3D7_1239200	179.208	-0.231223	0.165602	-1.39626	0.162637	0.245579	AP2 domain transcription factor, putative
PF3D7_1353300	910.897	-0.231203	0.0999838	-2.3124	0.0207555	0.0423461	conserved Plasmodium protein, unknown function
PF3D7_0907100	18.8555	-0.231133	0.44452	-0.519961	0.603091	0.696066	conserved Plasmodium protein, unknown function
PF3D7_0722300	1223.98	-0.231113	0.0973417	-2.37424	0.017585	0.0366655	ubiquitin carboxyl-terminal hydrolase, putative
PF3D7_1135800	169.4	-0.230579	0.166612	-1.38393	0.166381	0.249712	conserved Plasmodium protein, unknown function
PF3D7_1446600	56.8254	-0.23054	0.267018	-0.863388	0.387924	0.496676	centrin-2
PF3D7_0930700	120.89	-0.230282	0.20638	-1.11582	0.2645	0.364935	conserved Plasmodium protein, unknown function
PF3D7_1128100	473.364	-0.229946	0.124265	-1.85044	0.0642497	0.112248	prefoldin subunit 5, putative
PF3D7_0611800	861.281	-0.229563	0.105408	-2.17785	0.0294174	0.0573941	conserved Plasmodium protein, unknown function
PF3D7_0520700	136.39	-0.229332	0.179003	-1.28116	0.200137	0.290505	CDC73 domain-containing protein, putative
PF3D7_1109900	5826.68	-0.229224	0.0867729	-2.64166	0.00825017	0.0190343	60S ribosomal protein L36
PF3D7_1304200	19.1114	-0.228841	0.442948	-0.516631	0.605414	0.698205	CorA-like Mg2+ transporter protein, putative
PF3D7_1027800	42750.5	-0.22833	0.0830844	-2.74817	0.00599288	0.0143226	60S ribosomal protein L3
PF3D7_0203300	34.2583	-0.227115	0.325625	-0.697474	0.485506	0.589317	ERCC1 nucleotide excision repair protein, putative
PF3D7_0306700	194.714	-0.226817	0.147458	-1.53818	0.124005	0.196628	ER membrane protein complex subunit 5, putative
PF3D7_0218900	16.0826	-0.226525	0.509958	-0.444203	0.656896	0.742607	Plasmodium RNA of unknown function RUF2
PF3D7_1330100	81.2137	-0.226328	0.226219	-1.00048	0.317077	0.422959	conserved Plasmodium protein, unknown function
PF3D7_0925300	9.49259	-0.223525	0.593548	-0.376591	0.706478	0.782845	proline--tRNA ligase, putative
PF3D7_1366100	61.0322	-0.222865	0.242569	-0.918767	0.358217	0.466268	DIP13 homolog, putative
PF3D7_1323400	5339.78	-0.222865	0.0848769	-2.62574	0.00864611	0.0198247	60S ribosomal protein L23
PF3D7_0629400	134.178	-0.222621	0.187031	-1.19029	0.233932	0.330318	polyadenylate-binding protein 3, putative
PF3D7_1358800	10121.4	-0.221546	0.0990553	-2.23659	0.0253133	0.0502661	40S ribosomal protein S15
PF3D7_1446300	107.348	-0.220891	0.1929	-1.14511	0.252164	0.351574	conserved Plasmodium membrane protein, unknown function
PF3D7_1366500	74.8448	-0.220673	0.223514	-0.987291	0.3235	0.429345	nucleoside diphosphate kinase
PF3D7_1433700	52.5097	-0.219714	0.26685	-0.823361	0.410303	0.517459	conserved Plasmodium protein, unknown function
PF3D7_1111400	118.392	-0.218619	0.17862	-1.22393	0.220979	0.315422	conserved Plasmodium protein, unknown function
PF3D7_1435700	241.976	-0.21855	0.170753	-1.27992	0.200574	0.291045	ataxin-2 like protein, putative
PF3D7_0109500	1523.53	-0.21787	0.0941466	-2.31416	0.0206589	0.0421877	N-acetyltransferase, GNAT family, putative
PF3D7_1327000	235.097	-0.217215	0.137823	-1.57604	0.115016	0.184539	conserved Plasmodium protein, unknown function
PF3D7_0524900	2246.14	-0.216849	0.0882571	-2.45701	0.0140098	0.0303308	S-adenosyl-L-methionine-dependent tRNA 4-demethylwyosine synthase, putative
PF3D7_0519200	3137.72	-0.216591	0.0977996	-2.21465	0.0267844	0.0527927	V-type proton ATPase 16 kDa proteolipid subunit
PF3D7_1235700	73.2631	-0.21635	0.228164	-0.948221	0.343017	0.450557	ATP synthase subunit beta, mitochondrial
PF3D7_0702200	964.963	-0.2157	0.102572	-2.10291	0.0354737	0.0676136	lysophospholipase, putative
PF3D7_1234700	30.3964	-0.215505	0.35672	-0.604128	0.545759	0.644738	upregulated in late gametocytes ULG8
PF3D7_0821300	734.432	-0.215107	0.102564	-2.0973	0.0359671	0.0684663	ATP-dependent RNA helicase DHX36, putative
PF3D7_0528000	203.191	-0.214834	0.154522	-1.39031	0.164433	0.247528	proteasome maturation factor UMP1, putative
PF3D7_1350400	25.6057	-0.213875	0.395027	-0.541419	0.588218	0.683813	ubiquitin-activating enzyme E1, putative
PF3D7_0218500	1320.74	-0.213712	0.116343	-1.83691	0.0662228	0.115469	small nuclear ribonucleoprotein Sm D2, putative
PF3D7_0629600	384.922	-0.213452	0.123223	-1.73224	0.0832317	0.140461	RNA-binding protein, putative
PF3D7_1435400	298.499	-0.213371	0.156417	-1.36411	0.172533	0.256699	ER membrane protein complex subunit 4, putative
mal_rna_19	14.5275	-0.212507	0.518404	-0.409926	0.68186	0.763095	#N/A
PF3D7_0517000	15048.3	-0.212134	0.113844	-1.86337	0.0624095	0.109548	60S ribosomal protein L12, putative
PF3D7_1310400	279.036	-0.211099	0.140153	-1.5062	0.132016	0.207122	conserved Plasmodium protein, unknown function
PF3D7_0102900	2770.37	-0.210978	0.0812946	-2.59523	0.00945271	0.0213559	aspartate--tRNA ligase
PF3D7_1467100	95.6851	-0.210755	0.216462	-0.973638	0.330236	0.436856	DNA-3-methyladenine glycosylase, putative
PF3D7_0510200	1063.48	-0.209694	0.0934711	-2.24341	0.0248701	0.0495618	peptidyl-prolyl cis-trans isomerase
PF3D7_1244800	2124.04	-0.209684	0.112096	-1.87058	0.0614034	0.10825	translation machinery-associated protein 46, putative
PF3D7_1315000	183.998	-0.209039	0.17663	-1.18349	0.236617	0.333476	conserved Plasmodium protein, unknown function
PF3D7_1433400	1376.78	-0.208593	0.0878091	-2.37553	0.0175238	0.0365891	PHD finger protein PHD2, putative
PF3D7_1205400	57.2443	-0.208494	0.282271	-0.73863	0.460132	0.564351	kelch domain-containing protein, putative
PF3D7_0931000	311.333	-0.208159	0.149035	-1.39672	0.162499	0.245453	elongation factor Tu, putative
PF3D7_1219000	676.929	-0.207761	0.126972	-1.63627	0.101783	0.166847	formin 2
PF3D7_1460500	36.3774	-0.207288	0.320925	-0.64591	0.518338	0.619878	conserved Plasmodium protein, unknown function
PF3D7_0629500	653.872	-0.206559	0.102913	-2.00711	0.044738	0.0823519	amino acid transporter AAT1
PF3D7_1402900	40.4825	-0.206034	0.302253	-0.68166	0.495454	0.599435	conserved Plasmodium protein, unknown function
PF3D7_1010200	1743.17	-0.205987	0.0807022	-2.55244	0.0106972	0.0239253	DNA2/NAM7 helicase, putative
PF3D7_1366700	94.4421	-0.204853	0.227189	-0.901686	0.367224	0.475218	conserved Plasmodium protein, unknown function
PF3D7_1366600	1137.6	-0.204718	0.0978763	-2.0916	0.0364744	0.0692843	signal recognition particle receptor subunit alpha, putative
PF3D7_1407300	3678.99	-0.204294	0.0932426	-2.19099	0.0284525	0.0556576	pre-mRNA-splicing factor 38B, putative
PF3D7_0724200	377.18	-0.203835	0.119797	-1.7015	0.0888485	0.148536	type 2A phosphatase-associated protein 42, putative
PF3D7_0516100	13.8819	-0.20361	0.584396	-0.348411	0.727531	0.799023	cation-transporting ATPase 1
PF3D7_1143400	6750.91	-0.203369	0.1003	-2.0276	0.0426009	0.0791693	translation initiation factor eIF-1A, putative
PF3D7_1003100	20.0933	-0.203174	0.430884	-0.471529	0.637263	0.724819	conserved protein, unknown function
PF3D7_1442300	917.122	-0.202335	0.102682	-1.97051	0.0487803	0.0885507	tRNA import protein tRIP
PF3D7_1342000	31828.5	-0.202293	0.0853345	-2.37059	0.0177596	0.0369951	40S ribosomal protein S6
PF3D7_1341300	21688.4	-0.202156	0.0915685	-2.2077	0.0272653	0.0536173	60S ribosomal protein L18-2, putative
PF3D7_0310300	2258.83	-0.202091	0.0810602	-2.4931	0.0126635	0.0277391	phosphoglycerate mutase, putative
PF3D7_1369200	188.62	-0.201944	0.154671	-1.30564	0.191676	0.280229	conserved Plasmodium protein, unknown function
PF3D7_1352400	405.28	-0.201875	0.114637	-1.76099	0.0782399	0.133604	conserved Plasmodium protein, unknown function
PF3D7_1474300	34.6079	-0.20176	0.33599	-0.600494	0.548177	0.647252	DNA repair metallo-beta-lactamase protein, putative
PF3D7_1210300	83.9397	-0.201545	0.230063	-0.876045	0.381005	0.489824	conserved Plasmodium protein, unknown function
PF3D7_1428900	35.7773	-0.201293	0.324589	-0.620148	0.535161	0.635753	conserved Plasmodium protein, unknown function
PF3D7_1355100	186.718	-0.200801	0.162457	-1.23602	0.21645	0.309749	DNA replication licensing factor MCM6
PF3D7_1353900	1276.6	-0.200674	0.0988445	-2.0302	0.042336	0.0788082	proteasome subunit alpha type-7, putative
PF3D7_1456600	9.08133	-0.200437	0.639228	-0.313561	0.753854	0.820014	ribosomal protein L28, mitochondrial, putative
PF3D7_1305700	10.4985	-0.200218	0.595152	-0.336415	0.736558	0.805717	conserved Plasmodium protein, unknown function
PF3D7_1137500	13.2389	-0.198865	0.505064	-0.393742	0.693772	0.772957	ribosomal protein S14, apicoplast, putative
PF3D7_0412200	21.8792	-0.198819	0.460246	-0.431984	0.665753	0.748825	conserved Plasmodium protein, unknown function
PF3D7_0630700	83.6474	-0.198817	0.221164	-0.898957	0.368675	0.47682	bifunctional methylenetetrahydrofolate dehydrogenase/cyclohydrolase, putative
PF3D7_0617000	244.101	-0.198576	0.143831	-1.38062	0.167394	0.250979	mitochondrial import receptor subunit TOM40, putative
PF3D7_1229500	3853.18	-0.198053	0.081835	-2.42015	0.0155141	0.0330424	T-complex protein 1 subunit gamma
PF3D7_1006600	138.941	-0.197678	0.188006	-1.05145	0.293054	0.395526	phosducin-like protein 3, putative
PF3D7_0215200	36.0465	-0.197248	0.336515	-0.586149	0.557775	0.655981	conserved Plasmodium protein, unknown function
PF3D7_1234200	101.731	-0.197198	0.20857	-0.945477	0.344415	0.451331	helicase, putative, pseudogene
PF3D7_1203100	364.663	-0.196752	0.116675	-1.68632	0.0917343	0.152617	conserved Plasmodium protein, unknown function
PF3D7_0110700	212.387	-0.196671	0.141373	-1.39114	0.164182	0.247326	chromatin assembly factor 1 subunit C, putative
PF3D7_1220500	61.9014	-0.196618	0.245224	-0.801788	0.422676	0.529175	ribosome biogenesis protein TSR3, putative
PF3D7_1366400	1359.25	-0.196567	0.0836105	-2.35099	0.0187238	0.0386963	rhoptry protein RHOP148
PF3D7_1357800	9097.62	-0.19648	0.0751319	-2.61514	0.00891916	0.0203151	T-complex protein 1 subunit delta
PF3D7_0926200	42.4661	-0.196275	0.312872	-0.627334	0.530441	0.631154	conserved Plasmodium protein, unknown function
PF3D7_0407300	430.157	-0.195131	0.12421	-1.57098	0.116188	0.185951	transcription factor, putative
PF3D7_1403800	26.6611	-0.194618	0.382173	-0.509241	0.610583	0.701598	nuclear formin-like protein MISFIT, putative
PF3D7_1468900	502.909	-0.194314	0.122925	-1.58075	0.113935	0.183067	zinc finger protein, putative
PF3D7_1134500	284.433	-0.194053	0.165973	-1.16919	0.242328	0.340663	alpha/beta hydrolase, putative
PF3D7_0113000	120752	-0.193929	0.116455	-1.66526	0.0958599	0.158652	glutamic acid-rich protein GARP
PF3D7_1129700	29.8137	-0.193905	0.344882	-0.562235	0.573956	0.671647	conserved Plasmodium protein, unknown function
PF3D7_0602200	1065.62	-0.193497	0.108458	-1.78408	0.0744108	0.127799	MYND-type zinc finger protein, putative
mal_rna_11	383.243	-0.192898	0.440996	-0.437416	0.66181	0.74585	#N/A
PF3D7_1141600	24.7479	-0.192633	0.397664	-0.484411	0.628094	0.71695	dolichol-phosphate mannosyltransferase
PF3D7_1424600	25.6987	-0.192496	0.405108	-0.475172	0.634664	0.722785	small nucleolar RNA snoR28
PF3D7_0511800	1710.8	-0.19188	0.0979987	-1.95799	0.0502314	0.0907052	inositol-3-phosphate synthase
PF3D7_0927600	27.7307	-0.191419	0.362674	-0.527799	0.597639	0.691383	RNA-binding protein, putative
PF3D7_1365400	138.892	-0.190833	0.169911	-1.12314	0.261378	0.361298	adenylyltransferase and sulfurtransferase UBA4, putative
PF3D7_0505600	69.5539	-0.190723	0.253687	-0.751802	0.45217	0.557819	conserved protein, unknown function
PF3D7_1345100	241.745	-0.190517	0.138537	-1.3752	0.169068	0.252894	thioredoxin 2
PF3D7_0404900	254.006	-0.189452	0.14491	-1.30738	0.191084	0.279455	6-cysteine protein P41
PF3D7_1410200	4914.19	-0.189418	0.0752989	-2.51554	0.0118849	0.0262918	CTP synthase
PF3D7_0311100	1289.75	-0.189256	0.0874905	-2.16316	0.0305291	0.0591493	pre-mRNA splicing factor, putative
PF3D7_0322000	19504	-0.188838	0.104101	-1.81399	0.0696795	0.120695	peptidyl-prolyl cis-trans isomerase
PF3D7_0910500	58.5434	-0.188836	0.254591	-0.74172	0.458257	0.562814	DNA repair protein REV1, putative
PF3D7_1434300	2698.74	-0.188481	0.0894404	-2.10733	0.0350887	0.0669658	Hsp70/Hsp90 organizing protein
PF3D7_0323600	141.588	-0.188426	0.17945	-1.05002	0.293708	0.396036	BSD domain-containing protein, putative
PF3D7_0711400	191.207	-0.188315	0.147708	-1.27491	0.202341	0.292846	histone deacetylase complex subunit SAP18, putative
PF3D7_1357000	27082.8	-0.187983	0.0951762	-1.97511	0.0482555	0.0877767	elongation factor 1-alpha
PF3D7_1027400	1496.92	-0.187943	0.0853976	-2.20081	0.0277498	0.0544741	DNA-directed RNA polymerase II subunit RPB7, putative
PF3D7_1421900	40.8358	-0.187918	0.298416	-0.629718	0.528879	0.629463	copper transporter, putative
PF3D7_0506500	1826.04	-0.187584	0.0829751	-2.26072	0.0237764	0.0477025	conserved Plasmodium protein, unknown function
PF3D7_1432900	91.8931	-0.186724	0.209174	-0.892674	0.372032	0.480326	SF-assemblin, putative
PF3D7_0707700	1496.71	-0.186545	0.0895233	-2.08375	0.0371825	0.0703299	E3 ubiquitin-protein ligase, putative
PF3D7_0616600	21.412	-0.186017	0.406171	-0.457977	0.646969	0.733615	conserved protein, unknown function
PF3D7_1252300	12665.7	-0.184725	0.0758608	-2.43505	0.0148897	0.0319565	conserved Plasmodium protein, unknown function
PF3D7_1317900	869.965	-0.184509	0.0959503	-1.92297	0.0544844	0.0975951	nucleolar complex protein 4, putative
PF3D7_0316300	115.22	-0.184042	0.214253	-0.858995	0.390344	0.498405	inorganic pyrophosphatase
PF3D7_1250800	1188.79	-0.183285	0.0924028	-1.98354	0.047307	0.0862623	DNA repair protein rhp16, putative
PF3D7_0724500	83.1941	-0.182768	0.22932	-0.797	0.425451	0.531935	conserved Plasmodium protein, unknown function
PF3D7_0528900	16.5854	-0.182701	0.465527	-0.392461	0.694718	0.773398	conserved protein, unknown function
PF3D7_0720200	773.764	-0.182525	0.122382	-1.49144	0.135847	0.212312	conserved protein, unknown function
PF3D7_1026000	701.378	-0.182462	0.0972967	-1.87532	0.0607491	0.107224	conserved Plasmodium protein, unknown function
PF3D7_1412500	5535.03	-0.181496	0.0795515	-2.28149	0.0225194	0.0455286	actin II
PF3D7_1363600	13.8735	-0.181078	0.517447	-0.349944	0.72638	0.7985	conserved Plasmodium protein, unknown function
PF3D7_1147400	23.0617	-0.18106	0.391387	-0.462611	0.643643	0.730959	conserved Plasmodium protein, unknown function
PF3D7_0616300	136.75	-0.180935	0.184569	-0.980312	0.326932	0.433384	conserved Plasmodium protein, unknown function
PF3D7_0824700	6.18127	-0.180491	0.856931	-0.210625	0.83318	0.882633	lipase maturation factor, putative
PF3D7_1433200	19.0782	-0.180302	0.440192	-0.409598	0.682101	0.763173	conserved Plasmodium protein, unknown function
PF3D7_1134200	863.634	-0.180269	0.10974	-1.6427	0.100445	0.164957	conserved Plasmodium protein, unknown function
PF3D7_1368200	2173.16	-0.179729	0.0780502	-2.30274	0.0212936	0.0433251	ABC transporter E family member 1, putative
PF3D7_1108800	6.7644	-0.178699	0.737589	-0.242275	0.808567	0.86415	conserved Plasmodium protein, unknown function
PF3D7_0702900	323.452	-0.177744	0.123313	-1.4414	0.149471	0.228796	centrin, putative
PF3D7_1237100	832.939	-0.177603	0.0958944	-1.85207	0.0640153	0.111906	conserved Plasmodium protein, unknown function
PF3D7_1456300	140.251	-0.177517	0.182657	-0.971859	0.331121	0.437766	conserved Plasmodium protein, unknown function
PF3D7_0208700	327.161	-0.177333	0.139178	-1.27415	0.202611	0.293044	SHS2 domain-containing protein, putative
PF3D7_1469200	18.4546	-0.177059	0.493819	-0.35855	0.719932	0.793705	shewanella-like protein phosphatase 1, putative
PF3D7_1227100	825.809	-0.177037	0.092657	-1.91067	0.0560476	0.0998739	DNA helicase 60
PF3D7_1022400	11945.5	-0.176627	0.0881729	-2.00319	0.0451571	0.0830547	serine/arginine-rich splicing factor 4
PF3D7_1338300	11887.7	-0.174742	0.0778858	-2.24356	0.0248605	0.0495618	elongation factor 1-gamma, putative
PF3D7_0310900	9.79181	-0.174426	0.590098	-0.295589	0.767544	0.8293	conserved Plasmodium protein, unknown function
PF3D7_0520800	196.407	-0.174374	0.152765	-1.14145	0.253682	0.352736	conserved protein, unknown function
PF3D7_0317000	805.094	-0.174372	0.0997203	-1.74861	0.0803585	0.136386	proteasome subunit alpha type-3, putative
PF3D7_0804600	440.907	-0.17432	0.11089	-1.57201	0.115949	0.185635	tRNA pseudouridine synthase, putative
PF3D7_1203900	1529.27	-0.174126	0.0989831	-1.75914	0.0785531	0.133934	ubiquitin-conjugating enzyme E2
PF3D7_0405000	1058.27	-0.17368	0.0931801	-1.86391	0.0623339	0.109458	ATP-dependent RNA helicase DDX51, putative
PF3D7_0621300	1221.36	-0.172443	0.0864396	-1.99495	0.0460485	0.084312	mRNA-binding protein PUF3
PF3D7_1447000	33815.5	-0.172438	0.0763553	-2.25836	0.0239232	0.0479755	40S ribosomal protein S5
PF3D7_0530600	311.886	-0.171675	0.125453	-1.36844	0.171176	0.255361	XAP-5 DNA binding protein, putative
PF3D7_0213700	175.446	-0.17125	0.194106	-0.88225	0.377642	0.486302	conserved protein, unknown function
PF3D7_0106400	523.472	-0.170609	0.109268	-1.56139	0.118433	0.188866	pre-rRNA-processing protein TSR2, putative
PF3D7_0904000	4290.05	-0.170554	0.0764657	-2.23047	0.0257165	0.0509533	GTPase-activating protein, putative
PF3D7_1145800	242.755	-0.169997	0.152719	-1.11314	0.265649	0.366181	conserved Plasmodium protein, unknown function
PF3D7_1428800	205.77	-0.169182	0.149155	-1.13427	0.256681	0.356018	transcription initiation TFIID-like, putative
PF3D7_0104600	59.0337	-0.168754	0.278922	-0.605024	0.545163	0.644205	conserved Plasmodium protein, unknown function
PF3D7_1357100	28005.7	-0.168595	0.104747	-1.60954	0.107498	0.174485	elongation factor 1-alpha
PF3D7_1321400	97.5522	-0.168277	0.2092	-0.804383	0.421176	0.527593	palmitoyltransferase DHHC8, putative
PF3D7_1308200	6281.03	-0.167989	0.0782336	-2.14727	0.0317714	0.0613697	carbamoyl phosphate synthetase
PF3D7_0804500	1539.34	-0.167959	0.0862829	-1.94661	0.051581	0.092879	conserved Plasmodium membrane protein, unknown function
PF3D7_1113500	313.691	-0.167892	0.131249	-1.27919	0.200829	0.291193	GTP-binding protein, putative
PF3D7_1465100	16.9418	-0.167746	0.451449	-0.371572	0.710211	0.785563	conserved oligomeric Golgi complex subunit 6, putative
PF3D7_1227400	602.925	-0.167506	0.127304	-1.31579	0.188246	0.275846	conserved Plasmodium protein, unknown function
PF3D7_1406000	489.276	-0.166899	0.116116	-1.43736	0.150617	0.229919	RNA-binding protein 8A, putative
PF3D7_1325000	731.139	-0.16663	0.106994	-1.55737	0.119381	0.190107	U6 snRNA-associated Sm-like protein LSm6, putative
PF3D7_0821500	217.949	-0.166531	0.151431	-1.09971	0.271457	0.371774	ribosomal RNA small subunit methyltransferase NEP1, putative
PF3D7_0622200	1219.18	-0.166407	0.0946938	-1.75731	0.0788646	0.134311	radical SAM protein, putative
PF3D7_1228900	1434.17	-0.16618	0.0885662	-1.87634	0.0606085	0.107061	conserved Plasmodium protein, unknown function
PF3D7_1413800	227.742	-0.165447	0.142008	-1.16505	0.243997	0.342579	diphthamide biosynthesis protein 1, putative
PF3D7_1129200	1747.4	-0.164595	0.0857243	-1.92005	0.0548511	0.0980552	26S proteasome regulatory subunit RPN7, putative
PF3D7_1413700	97.2325	-0.164483	0.202665	-0.811598	0.417022	0.524156	conserved Plasmodium protein, unknown function
PF3D7_1242600	338.482	-0.164445	0.121782	-1.35033	0.176911	0.261904	protein farnesyltransferase subunit alpha
PF3D7_1468500	18.0403	-0.1644	0.446441	-0.368246	0.71269	0.787524	derlin-1
PF3D7_1432600	90.1365	-0.164185	0.20371	-0.805977	0.420256	0.527033	conserved Plasmodium protein, unknown function
PF3D7_1244700	827.606	-0.163935	0.126355	-1.29742	0.194485	0.283871	conserved protein, unknown function
PF3D7_0416300	42.1397	-0.163903	0.305428	-0.536633	0.591521	0.686977	DNA helicase MCM9, putative
PF3D7_1249900	732.805	-0.163618	0.0946643	-1.72841	0.0839156	0.141508	ribosomal RNA small subunit methyltransferase A2, putative
PF3D7_1452100	87.0605	-0.163484	0.213621	-0.765299	0.444093	0.550582	leucine-rich repeat protein
PF3D7_0904100	342.068	-0.162585	0.135961	-1.19582	0.231767	0.327987	AP-4 complex subunit epsilon, putative
PF3D7_0822800	352.953	-0.162522	0.121266	-1.34021	0.180177	0.265945	U5 small nuclear ribonucleoprotein 40 kDa protein, putative
PF3D7_1108300	35.7656	-0.160786	0.317511	-0.506396	0.612579	0.703197	pterin-4a-carbinolamine dehydratase
PF3D7_0905800	322.43	-0.160433	0.1282	-1.25143	0.210779	0.303136	conserved Plasmodium protein, unknown function
PF3D7_1139800	126.554	-0.16036	0.190835	-0.840309	0.400735	0.507833	conserved Plasmodium protein, unknown function
PF3D7_1355500	334.496	-0.160132	0.151973	-1.05368	0.292029	0.394499	serine/threonine protein phosphatase 5
PF3D7_0716800	5710.43	-0.159494	0.0790215	-2.01837	0.0435531	0.080603	eukaryotic translation initiation factor 3 subunit I, putative
PF3D7_0411800	19.7727	-0.159346	0.415574	-0.383435	0.701397	0.77819	conserved Plasmodium protein, unknown function
PF3D7_1113200	171.868	-0.158449	0.159419	-0.993918	0.320263	0.426317	conserved Plasmodium protein, unknown function
PF3D7_0606900	143.094	-0.157177	0.172751	-0.909847	0.362903	0.470445	glutaredoxin-like protein
PF3D7_1309000	1703.44	-0.157159	0.0870409	-1.80558	0.0709846	0.122717	conserved protein, unknown function
PF3D7_1467300	15.2715	-0.154873	0.473398	-0.327151	0.743554	0.811381	1-deoxy-D-xylulose 5-phosphate reductoisomerase
PF3D7_1010800	37.6903	-0.154725	0.311262	-0.49709	0.619126	0.708707	50S ribosomal protein L22, mitochondrial, putative
PF3D7_0500100	296.137	-0.154641	0.147651	-1.04734	0.294943	0.397354	erythrocyte membrane protein 1, PfEMP1
PF3D7_0711500	2543.65	-0.153759	0.0820591	-1.87376	0.0609631	0.107559	regulator of chromosome condensation, putative
PF3D7_0935100	56.7715	-0.153731	0.251562	-0.611105	0.54113	0.640797	protein kish, putative
PF3D7_1115300	1099.87	-0.153638	0.0865805	-1.77451	0.0759784	0.13024	cysteine proteinase falcipain 2b
PF3D7_0322500	40.1615	-0.153427	0.332723	-0.461125	0.644709	0.731831	iron-sulfur assembly protein, putative
PF3D7_0528800	362.416	-0.153293	0.128917	-1.18909	0.234405	0.330881	nucleolar preribosomal GTPase, putative
PF3D7_1315700	350.554	-0.152979	0.125422	-1.21972	0.222571	0.317389	tRNA (adenine(58)-N(1))-methyltransferase catalytic subunit TRM61, putative
PF3D7_0805400	145.139	-0.152868	0.169853	-0.900002	0.368119	0.476239	N-acetyltransferase, GNAT family, putative
PF3D7_0507800	3066.14	-0.151587	0.0818515	-1.85198	0.064029	0.111906	conserved protein, unknown function
PF3D7_0316800	15974.5	-0.151306	0.0867148	-1.74487	0.0810079	0.137325	40S ribosomal protein S15A, putative
PF3D7_1110300	2409.87	-0.151273	0.0942497	-1.60502	0.108489	0.175836	G-patch domain-containing protein, putative
PF3D7_1313000	108.885	-0.150726	0.193967	-0.777067	0.437119	0.5439	ubiquitin-like protein nedd8 homologue, putative
PF3D7_1223500	444.195	-0.150716	0.116789	-1.29049	0.19688	0.286709	conserved Plasmodium protein, unknown function
PF3D7_1106100	32.8782	-0.150633	0.344509	-0.43724	0.661937	0.74585	ribosomal protein S15, apicoplast, putative
PF3D7_0624300	15.4979	-0.14996	0.496464	-0.302056	0.762609	0.825312	CPW-WPC family protein
PF3D7_1017400	3566.36	-0.149792	0.0738415	-2.02857	0.0425024	0.079019	phosphomannomutase, putative
PF3D7_1109400	3955.24	-0.149341	0.0713581	-2.09284	0.0363631	0.0691318	essential nuclear protein 1, putative
PF3D7_1436500	23.0333	-0.149099	0.38274	-0.389558	0.696863	0.77464	GTP-binding protein, putative
PF3D7_0921600	380.999	-0.148189	0.138789	-1.06773	0.285644	0.387989	tetratricopeptide repeat protein, putative
PF3D7_0925800	455.068	-0.148105	0.122198	-1.212	0.225511	0.321172	regulator of nonsense transcripts 2, putative
PF3D7_0613100	83.1879	-0.148085	0.218844	-0.676668	0.498617	0.602093	conserved Plasmodium protein, unknown function
PF3D7_1409200	9.22128	-0.147934	0.622606	-0.237604	0.812188	0.86636	conserved Plasmodium protein, unknown function
PF3D7_1309100	13024	-0.147302	0.114001	-1.29211	0.19632	0.286209	60S ribosomal protein L24, putative
PF3D7_0212200	239.897	-0.146794	0.144702	-1.01446	0.310364	0.415245	ribosomal protein L12, mitochondrial, putative
PF3D7_1328600	27.0906	-0.145867	0.372431	-0.391663	0.695308	0.773591	conserved Plasmodium protein, unknown function
PF3D7_1010700	3094.52	-0.1454	0.0843656	-1.72346	0.0848061	0.14274	dolichyl-phosphate-mannose--protein mannosyltransferase, putative
PF3D7_0914900	190.818	-0.14539	0.155273	-0.936355	0.34909	0.455984	BSD-domain protein, putative
PF3D7_0316900	403.184	-0.144474	0.135727	-1.06444	0.287128	0.389444	E3 ubiquitin-protein ligase, putative
PF3D7_0816000	604.05	-0.144201	0.108956	-1.32347	0.185678	0.2728	ribosome assembly protein RRB1, putative
PF3D7_1336800	2116.63	-0.144155	0.0805928	-1.78869	0.0736649	0.126566	nuclear movement protein, putative
PF3D7_1003800	2797.95	-0.143787	0.0893121	-1.60993	0.107412	0.174408	U5 small nuclear ribonucleoprotein component, putative
PF3D7_1313900	34.5087	-0.143725	0.345485	-0.416009	0.677403	0.75925	ankyrin-repeat protein, putative
PF3D7_1011600	27.3775	-0.143715	0.362764	-0.396168	0.691981	0.77152	heptatricopeptide repeat-containing protein, putative
PF3D7_1110600	31.6308	-0.142548	0.329301	-0.432882	0.665101	0.74828	ribosomal protein L11, mitochondrial, putative
PF3D7_1317700	171.579	-0.141328	0.162435	-0.870055	0.38427	0.493272	conserved Plasmodium protein, unknown function
PF3D7_1445700	2538.81	-0.141031	0.0755829	-1.86591	0.0620544	0.109029	conserved Plasmodium protein, unknown function
PF3D7_1457700	1529.29	-0.140719	0.0815114	-1.72637	0.0842808	0.141961	large ribosomal subunit nuclear export factor, putative
PF3D7_0218200	295.6	-0.139916	0.133273	-1.04985	0.293787	0.396036	SUZ domain-containing protein, putative
PF3D7_1242700	6946.46	-0.138651	0.094416	-1.46851	0.141965	0.219948	40S ribosomal protein S17, putative
PF3D7_1332000	457.308	-0.138525	0.116156	-1.19257	0.233038	0.329472	syntaxin, Qa-SNARE family
PF3D7_1360800	3182.19	-0.138249	0.0838766	-1.64824	0.0993038	0.163383	falcilysin
PF3D7_1306400	2115.47	-0.13758	0.0906455	-1.51779	0.129069	0.203212	26S protease regulatory subunit 10B, putative
PF3D7_1447400	317.899	-0.136844	0.164534	-0.831705	0.405576	0.512368	conserved Plasmodium protein, unknown function
PF3D7_1369100	18.1367	-0.13653	0.427434	-0.319417	0.74941	0.816773	conserved Plasmodium protein, unknown function
PF3D7_1012000	295.017	-0.136213	0.132724	-1.02629	0.304756	0.408845	RING zinc finger protein, putative
PF3D7_0902200	461.917	-0.136009	0.126671	-1.07372	0.282948	0.384913	serine/threonine protein kinase, FIKK family
PF3D7_1111300	56.2004	-0.135766	0.253354	-0.535875	0.592045	0.687049	protein transport protein BOS1, putative
PF3D7_1037600	875.353	-0.135581	0.0935581	-1.44916	0.147292	0.226392	TFIIH basal transcription factor complex helicase XPB subunit, putative
PF3D7_1306800	135.711	-0.135492	0.180278	-0.751576	0.452306	0.557819	RED-like protein, putative
PF3D7_0920700	23.3078	-0.134053	0.401787	-0.333642	0.73865	0.807214	CRAL/TRIO domain-containing protein, putative
PF3D7_0412900	11.8126	-0.133468	0.583579	-0.228706	0.819097	0.871687	erythrocyte membrane protein 1, PfEMP1
PF3D7_0301900	10.0286	-0.133341	0.624564	-0.213494	0.830941	0.881098	conserved protein, unknown function
PF3D7_1450600	121.944	-0.132913	0.178837	-0.74321	0.457355	0.562326	S-adenosylmethionine-dependent methyltransferase, putative
PF3D7_1025500	18.7782	-0.132609	0.424426	-0.312443	0.754704	0.820538	conserved Plasmodium protein, unknown function
PF3D7_0718000	13.3384	-0.132153	0.540996	-0.244277	0.807016	0.862699	dynein heavy chain, putative
PF3D7_0605100	1990	-0.132095	0.0879337	-1.50221	0.133043	0.208367	RNA-binding protein, putative
PF3D7_0409500	11.4669	-0.131883	0.58571	-0.225168	0.821848	0.87393	NAD(P)-binding protein, putative
PF3D7_0808200	128.591	-0.131877	0.181625	-0.726094	0.467781	0.571846	plasmepsin X
PF3D7_1333800	1084.26	-0.131729	0.100007	-1.31719	0.187774	0.275403	Voldacs domain-containing protein, putative
PF3D7_0928500	128.463	-0.131388	0.173461	-0.757448	0.448782	0.554853	conserved Plasmodium protein, unknown function
PF3D7_1448600	102.013	-0.131115	0.19751	-0.66384	0.506793	0.610175	SNARE protein, putative
PF3D7_1113400	3486.77	-0.131024	0.089447	-1.46482	0.14297	0.221044	ubiquitin domain-containing protein DSK2, putative
PF3D7_1451100	67733.6	-0.131012	0.114003	-1.1492	0.250473	0.349691	elongation factor 2
PF3D7_1469000	86.1257	-0.130761	0.229436	-0.569923	0.56873	0.667099	translation initiation factor IF-1
PF3D7_1102800	86818.2	-0.1304	0.0769039	-1.69562	0.0899574	0.150108	early transcribed membrane protein 11.2
PF3D7_0204700	2166.42	-0.13027	0.0832716	-1.5644	0.117724	0.187848	hexose transporter
PF3D7_0310200	3840.73	-0.130057	0.0879985	-1.47795	0.139422	0.216685	phd finger protein, putative
PF3D7_1330200	276.464	-0.129156	0.145442	-0.888025	0.374527	0.483128	conserved Plasmodium protein, unknown function
PF3D7_1464700	553.893	-0.128273	0.114261	-1.12263	0.261594	0.361394	ATP synthase (C/AC39) subunit, putative
PF3D7_0416700	55.4283	-0.127296	0.26488	-0.48058	0.630815	0.719055	CDGSH iron-sulfur domain-containing protein, putative
PF3D7_1219600	1370.11	-0.126683	0.0900669	-1.40654	0.159563	0.241674	aminophospholipid-transporting P-ATPase
PF3D7_1320100	8.87216	-0.126018	0.637496	-0.197677	0.843298	0.891565	ATP-dependent Clp protease adapter protein ClpS
PF3D7_1427900	487.344	-0.125824	0.126232	-0.996764	0.318879	0.424982	leucine-rich repeat protein
PF3D7_1228800	1732.72	-0.125612	0.0931081	-1.3491	0.177305	0.262226	WD repeat-containing protein, putative
PF3D7_1435500	167.284	-0.125281	0.163233	-0.767497	0.442786	0.549572	clathrin light chain, putative
PF3D7_0829100	858.34	-0.123665	0.105176	-1.17579	0.239679	0.337472	coiled-coil domain-containing protein 124, putative
PF3D7_1360200	499.91	-0.122294	0.114692	-1.06629	0.286292	0.388751	ER membrane protein complex subunit 3, putative
PF3D7_0205600	106.62	-0.121814	0.192621	-0.632405	0.527122	0.627707	conserved Plasmodium protein, unknown function
PF3D7_0626200	108.568	-0.121758	0.197221	-0.617367	0.536993	0.63725	conserved Plasmodium protein, unknown function
PF3D7_1338100	3838.13	-0.121654	0.0822912	-1.47833	0.139319	0.216599	26S proteasome regulatory subunit RPN3, putative
PF3D7_1318800	1443.15	-0.120905	0.0867321	-1.39401	0.163315	0.246352	translocation protein SEC63, putative
PF3D7_1124300	1776.84	-0.120631	0.0839417	-1.43708	0.150695	0.229959	conserved protein, unknown function
PF3D7_1147800	342.953	-0.120433	0.135566	-0.888369	0.374342	0.48303	membrane associated erythrocyte binding-like protein
PF3D7_0307800	901.408	-0.119789	0.112969	-1.06037	0.288978	0.391326	conserved Plasmodium protein, unknown function
PF3D7_1136800	110.264	-0.119309	0.201105	-0.593269	0.553001	0.652085	DnaJ protein, putative
PF3D7_0518300	1579.14	-0.119025	0.0822634	-1.44688	0.14793	0.226982	proteasome subunit beta type-1, putative
PF3D7_1020900	3770.6	-0.118552	0.0813531	-1.45726	0.145046	0.223556	ADP-ribosylation factor
PF3D7_1369400	98.4985	-0.118539	0.213825	-0.554375	0.579322	0.675328	conserved Plasmodium protein, unknown function
PF3D7_1464600	3621.6	-0.118517	0.0746446	-1.58775	0.112342	0.181095	serine/threonine protein phosphatase UIS2, putative
PF3D7_1020700	1453.18	-0.118417	0.0867713	-1.3647	0.172348	0.256596	N-acetyltransferase, GNAT family, putative
PF3D7_0924600	19.2379	-0.117757	0.448357	-0.26264	0.792828	0.851203	conserved Plasmodium protein, unknown function
PF3D7_0208800	181.503	-0.117269	0.151929	-0.771871	0.440191	0.54696	conserved Plasmodium protein, unknown function
PF3D7_1445400	4455.94	-0.116739	0.0777546	-1.50137	0.133259	0.208559	protein serine/threonine kinase-1
PF3D7_0730500	28.6308	-0.116362	0.34566	-0.336636	0.736391	0.805717	conserved Plasmodium protein, unknown function
PF3D7_1135300	60.3441	-0.11629	0.3013	-0.38596	0.699526	0.777019	conserved Plasmodium membrane protein, unknown function
PF3D7_1467500	667.6	-0.115967	0.107389	-1.07988	0.280195	0.381866	DNA/RNA-binding protein KIN17, putative
PF3D7_1123400	6696.25	-0.115907	0.0790329	-1.46657	0.142493	0.220535	eukaryotic peptide chain release factor GTP-binding subunit, putative
PF3D7_1128300	98.7125	-0.11553	0.206601	-0.559192	0.57603	0.673545	ATP-dependent 6-phosphofructokinase
PF3D7_0928000	643.541	-0.11525	0.109764	-1.04998	0.293727	0.396036	cytochrome c oxidase subunit 6B, putative
PF3D7_1245700	8.32041	-0.114689	0.677173	-0.169364	0.86551	0.906763	non-coding RNA
PF3D7_1320600	2330.15	-0.114512	0.0883441	-1.29621	0.194903	0.284388	ras-related protein Rab-11A
PF3D7_0109600	157.308	-0.1141	0.174018	-0.655681	0.512029	0.615152	cold-shock protein, putative
PF3D7_1111000	293.162	-0.113941	0.151586	-0.751656	0.452258	0.557819	tRNA m5C-methyltransferase, putative
PF3D7_1360400	169.657	-0.113558	0.175111	-0.648491	0.516667	0.618559	conserved Plasmodium protein, unknown function
PF3D7_1016200	350.286	-0.112835	0.160528	-0.702902	0.482117	0.585953	Rab3 GTPase-activating protein non-catalytic subunit, putative
PF3D7_0318900	1206.31	-0.112683	0.0899948	-1.25211	0.21053	0.302941	conserved protein, unknown function
PF3D7_1249300	681.3	-0.112666	0.0962067	-1.17108	0.241565	0.339805	protein phosphatase PPM4, putative
PF3D7_0212700	130.169	-0.112264	0.179233	-0.626357	0.531081	0.6315	SRR1-like protein
PF3D7_0912500	1580.25	-0.111471	0.210774	-0.528867	0.596898	0.69101	SAP domain-containing protein, putative
PF3D7_0209200	318.787	-0.1114	0.125235	-0.889531	0.373718	0.482363	exosome complex component MTR3, putative
PF3D7_1469100	160.002	-0.110013	0.17333	-0.634704	0.525621	0.626422	conserved Plasmodium protein, unknown function
PF3D7_0107500	4775.88	-0.10992	0.0893137	-1.23071	0.21843	0.312183	Niemann-Pick type C1-related protein
PF3D7_1130300	31.9705	-0.109649	0.35515	-0.30874	0.757519	0.822797	small nucleolar RNA snoR13
PF3D7_0906500	3881	-0.109481	0.079034	-1.38524	0.165978	0.249239	arginase
PF3D7_0718600	84.2179	-0.109411	0.214205	-0.510778	0.609507	0.700752	conserved Plasmodium protein, unknown function
PF3D7_0809800	26.695	-0.108595	0.356994	-0.304193	0.760981	0.82455	conserved Plasmodium protein, unknown function
PF3D7_1127400	28.5767	-0.107575	0.358336	-0.300208	0.764019	0.826437	conserved Plasmodium protein, unknown function
PF3D7_1433100	51.3828	-0.107278	0.267056	-0.401707	0.687899	0.767815	HID1 domain-containing protein, putative
PF3D7_0801500	970.188	-0.106078	0.0957474	-1.1079	0.267907	0.368269	nucleolar protein 10, putative
PF3D7_0724300	21.6026	-0.106002	0.413135	-0.256579	0.797504	0.855194	ubiquinone biosynthesis O-methyltransferase, putative
PF3D7_1474500	379.8	-0.105696	0.122317	-0.86412	0.387522	0.496304	splicing factor 3A subunit 1, putative
PF3D7_0807300	353.468	-0.105529	0.122832	-0.859136	0.390265	0.498405	ras-related protein Rab-18
PF3D7_1448800	39.907	-0.105319	0.320165	-0.328952	0.742192	0.810093	Appr-1-p processing domain protein
PF3D7_0108300	19693.7	-0.105062	0.074185	-1.41621	0.156713	0.237761	conserved Plasmodium protein, unknown function
PF3D7_0417400	3712.27	-0.104517	0.0856232	-1.22067	0.222213	0.31698	conserved Plasmodium protein, unknown function
PF3D7_1434500	1116.98	-0.103521	0.107251	-0.965227	0.334431	0.441228	dynein-related AAA-type ATPase, putative
PF3D7_1230500	126.822	-0.103365	0.181433	-0.569712	0.568873	0.667099	WD repeat-containing protein, putative
PF3D7_1461900	3264.58	-0.102305	0.0766019	-1.33554	0.1817	0.267838	valine--tRNA ligase, putative
PF3D7_1140900	19.7298	-0.102096	0.428294	-0.238379	0.811587	0.866172	conserved Plasmodium protein, unknown function
PF3D7_1110000	48.3426	-0.101843	0.27346	-0.372422	0.709579	0.785081	conserved Plasmodium protein, unknown function
PF3D7_0932400	37.0601	-0.101808	0.32126	-0.316901	0.751319	0.818253	peptide chain release factor 1
PF3D7_0823300	4006.89	-0.101368	0.080534	-1.2587	0.208139	0.299973	histone acetyltransferase GCN5
PF3D7_1457100	486.365	-0.10102	0.127254	-0.793848	0.427284	0.533746	conserved Plasmodium protein, unknown function
PF3D7_0822300	186.181	-0.100808	0.156118	-0.645716	0.518463	0.619878	small nuclear ribonucleoprotein G, putative
PF3D7_0420300	1786.97	-0.100577	0.0930422	-1.08099	0.279703	0.381546	AP2 domain transcription factor, putative
PF3D7_0827900	11346.2	-0.100491	0.0857774	-1.17153	0.241387	0.339662	protein disulfide-isomerase
PF3D7_1233900	730.328	-0.100336	0.0997007	-1.00637	0.314237	0.419798	sentrin-specific protease 1
PF3D7_0802200	834.907	-0.100148	0.138453	-0.723335	0.469474	0.573601	1-cys peroxiredoxin
PF3D7_0919400	8.86278	-0.0997176	0.623795	-0.159856	0.872994	0.91289	protein disulfide-isomerase PDI-Trans
PF3D7_0207400	34.1762	-0.0995985	0.330477	-0.301378	0.763126	0.825671	serine repeat antigen 7
PF3D7_0219300	58.2319	-0.0993186	0.254248	-0.390637	0.696065	0.774139	conserved Plasmodium protein, unknown function
PF3D7_1340100	99.6233	-0.0992276	0.233535	-0.424895	0.670913	0.753869	exosome complex component RRP42, putative
PF3D7_1368400	225.903	-0.0987933	0.151009	-0.654223	0.512968	0.615593	ribosomal protein L1, putative
PF3D7_1120300	54.2034	-0.0986283	0.264621	-0.372716	0.70936	0.785081	CorA-like Mg2+ transporter protein, putative
PF3D7_0509100	118.901	-0.0985611	0.184731	-0.533538	0.593661	0.688387	structural maintenance of chromosomes protein 4, putative
PF3D7_0207700	46.4275	-0.098488	0.306841	-0.320974	0.74823	0.815686	serine repeat antigen 4
PF3D7_0811200	752.431	-0.0983298	0.126525	-0.777154	0.437068	0.5439	ER membrane protein complex subunit 1, putative
PF3D7_0919100	1145.19	-0.097987	0.0866071	-1.1314	0.257888	0.357423	DnaJ protein, putative
PF3D7_0711300	148.203	-0.0979575	0.170455	-0.574684	0.565505	0.664547	conserved Plasmodium protein, unknown function
PF3D7_1457600	274.591	-0.0978533	0.140574	-0.6961	0.486366	0.589879	conserved Plasmodium protein, unknown function
PF3D7_0921200	741.802	-0.0976427	0.113603	-0.859511	0.390058	0.498405	conserved Plasmodium membrane protein, unknown function
PF3D7_0921700	86.2755	-0.0972192	0.222933	-0.436091	0.662771	0.746148	conserved protein, unknown function
PF3D7_1218800	19.3076	-0.0970794	0.419221	-0.231571	0.816871	0.870092	secreted ookinete protein, putative
PF3D7_0723900	2004.65	-0.0964823	0.0809418	-1.19199	0.233263	0.329687	RNA-binding protein, putative
PF3D7_1347400	60.5536	-0.0961984	0.246724	-0.389903	0.696608	0.774549	conserved Plasmodium protein, unknown function
PF3D7_1344700	26.4532	-0.0959859	0.384805	-0.24944	0.80302	0.859457	conserved Plasmodium protein, unknown function
PF3D7_1471400	63.5005	-0.0958305	0.236431	-0.405321	0.685242	0.765727	diacylglycerol kinase, putative
PF3D7_1248100	162.965	-0.0956181	0.161421	-0.592352	0.553615	0.652518	methyltransferase, putative
PF3D7_0924100	351.488	-0.095412	0.128916	-0.740108	0.459235	0.563715	conserved Plasmodium protein, unknown function
PF3D7_0614400	1455.75	-0.0953151	0.0834286	-1.14248	0.253257	0.352474	pre-mRNA-splicing factor CWF7, putative
PF3D7_1451900	1750.31	-0.0946149	0.0819087	-1.15513	0.248039	0.347161	ribosome biogenesis protein TSR1, putative
PF3D7_0727000	411.249	-0.0944114	0.113366	-0.832798	0.404959	0.512119	vacuolar protein sorting-associated protein 53, putative
PF3D7_0208200	1092.58	-0.0941995	0.0991383	-0.950183	0.342019	0.449643	KRR1 small subunit processome component, putative
PF3D7_1131600	9.12153	-0.0937233	0.611249	-0.153331	0.878138	0.916527	kelch domain-containing protein, putative
PF3D7_1349700	33.3388	-0.0937229	0.360448	-0.260018	0.79485	0.852758	peptidase, putative
PF3D7_0808100	230.318	-0.0936524	0.144598	-0.647673	0.517196	0.619026	AP-3 complex subunit delta, putative
PF3D7_1132200	7247.58	-0.093447	0.0780426	-1.19738	0.231157	0.327433	T-complex protein 1 subunit alpha
PF3D7_0623700	39.5607	-0.0934393	0.298799	-0.312717	0.754496	0.820512	ATP-dependent RNA helicase SUV3, putative
PF3D7_1404500	318.62	-0.0920328	0.13769	-0.668407	0.503874	0.607153	rRNA biogenesis protein RRP5, putative
PF3D7_0108400	154.412	-0.0918455	0.172641	-0.532001	0.594725	0.689125	mitochondrial carrier protein, putative
PF3D7_1476000	136.106	-0.0918251	0.1754	-0.523517	0.600614	0.694285	conserved Plasmodium protein, unknown function
PF3D7_0911400	345.747	-0.0916047	0.122922	-0.745224	0.456136	0.561457	conserved Plasmodium protein, unknown function
PF3D7_1112500	175.454	-0.0908979	0.156746	-0.579905	0.561979	0.660577	RNA transcription, translation and transport factor protein, putative
PF3D7_1247300	177.147	-0.0908012	0.163294	-0.55606	0.57817	0.674632	GPI mannosyltransferase 2, putative
PF3D7_1416200	43.6831	-0.090753	0.297373	-0.305183	0.760227	0.824499	metacaspase-3
PF3D7_1200900	446.755	-0.0901294	0.134756	-0.668832	0.503602	0.606989	Plasmodium exported protein (PHISTc), unknown function
PF3D7_0218300	61.2504	-0.0899797	0.252347	-0.356571	0.721413	0.794396	rRNA methyltransferase, putative
PF3D7_1112000	83.585	-0.089964	0.219255	-0.410318	0.681573	0.762965	conserved protein, unknown function
PF3D7_1212100	56.5098	-0.0892699	0.254806	-0.350344	0.72608	0.7985	peripheral plastid protein 1, putative
PF3D7_1037300	9803.36	-0.0892272	0.081292	-1.09761	0.272373	0.3728	ADP/ATP transporter on adenylate translocase
PF3D7_0717600	11.3031	-0.0890094	0.565966	-0.15727	0.875032	0.914164	conserved Plasmodium protein, unknown function
PF3D7_1241200	821.46	-0.0885369	0.0972602	-0.91031	0.362659	0.470266	conserved Plasmodium protein, unknown function
PF3D7_0319100	495.998	-0.0884728	0.138891	-0.636994	0.524129	0.624989	E3 ubiquitin-protein ligase RBX1, putative
PF3D7_0306300	1021.49	-0.0881643	0.13832	-0.637392	0.523869	0.624989	glutaredoxin 1
PF3D7_1427000	37.3733	-0.0878165	0.308385	-0.284763	0.775826	0.836774	conserved Plasmodium protein, unknown function
PF3D7_1126000	4818.24	-0.0875903	0.070512	-1.2422	0.214161	0.307263	threonine--tRNA ligase
PF3D7_0702400	15481.7	-0.0874128	0.0928314	-0.941629	0.346383	0.452977	small exported membrane protein 1
PF3D7_0803500	234.25	-0.0874025	0.13844	-0.631337	0.52782	0.628371	AAA family ATPase, putative
PF3D7_0105600	190.787	-0.0870775	0.155795	-0.558924	0.576214	0.673583	FtsJ-like methyltransferase, putative
PF3D7_1439100	171.125	-0.0869453	0.170798	-0.509054	0.610714	0.701598	DEAD/DEAH box helicase, putative
PF3D7_0912900	814.256	-0.0866591	0.101996	-0.849633	0.395529	0.503093	26S proteasome regulatory subunit RPN8, putative
PF3D7_0601300	36.5432	-0.0856671	0.329414	-0.26006	0.794818	0.852758	exported protein family 1
PF3D7_0102800	11.349	-0.0844095	0.585762	-0.144102	0.88542	0.921134	seipin domain-containing protein, putative
PF3D7_1460900	7.90041	-0.0843446	0.702185	-0.120117	0.90439	0.935667	ribosomal protein S10, apicoplast, putative
[truncated: 2,463 more rows]

## Sheet: 40 h.p.i.
GeneID	baseMean	log2FoldChange	lfcSE	stat	pvalue	padj	Prodcut Description
PF3D7_0731500	223889	-9.76567	0.118675	-82.289	0	0	erythrocyte binding antigen-175
PF3D7_1301600	52088.2	-9.50989	0.120544	-78.8913	0	0	erythrocyte binding antigen-140
PF3D7_1125800	46373.5	-9.22199	0.12803	-72.0301	0	0	kelch domain-containing protein, putative
PF3D7_0424300	23110.1	-8.91855	0.106483	-83.756	0	0	erythrocyte binding antigen-165, pseudogene
PF3D7_0507500	23809.3	-8.76799	0.137383	-63.8217	0	0	subtilisin-like protease 1
PF3D7_0102500	63365.1	-8.48547	0.128684	-65.9403	0	0	erythrocyte binding antigen-181
PF3D7_1014100	14892.5	-8.43811	0.121008	-69.7318	0	0	merozoite surface protein MSA180, putative
PF3D7_0424200	15441.6	-8.23807	0.139088	-59.2293	0	0	reticulocyte binding protein homologue 4
PF3D7_0818100	13977.9	-7.67101	0.125794	-60.9808	0	0	zinc finger protein, putative
PF3D7_1149200	115253	-7.59855	0.0838522	-90.6184	0	0	ring-infected erythrocyte surface antigen
PF3D7_1411000	15314.1	-7.52184	0.16015	-46.9674	0	0	conserved Plasmodium protein, unknown function
PF3D7_1252400	475.626	-7.49092	0.326427	-22.9482	1.54e-116	3.45e-115	reticulocyte binding protein homologue 3, pseudogene
PF3D7_1335300	29529.7	-7.4604	0.101297	-73.6487	0	0	reticulocyte binding protein 2 homologue b
PF3D7_1026600	177738	-7.3766	0.113811	-64.8143	0	0	conserved Plasmodium protein, unknown function
PF3D7_0402300	31322.2	-7.25381	0.110727	-65.5106	0	0	reticulocyte binding protein homologue 1
PF3D7_1335400	47129.1	-7.18629	0.0848737	-84.6704	0	0	reticulocyte binding protein 2 homologue a
PF3D7_0318700	4339.71	-7.13006	0.157668	-45.2219	0	0	conserved Plasmodium protein, unknown function
PF3D7_0805300	4537.45	-7.05416	0.186629	-37.7978	0	0	conserved Plasmodium protein, unknown function
PF3D7_1035500	80363.2	-7.05117	0.117102	-60.2141	0	0	merozoite surface protein 6
PF3D7_1036500	15377.5	-6.93664	0.0917935	-75.5679	0	0	conserved Plasmodium protein, unknown function
PF3D7_0418600	13669.2	-6.91595	0.103837	-66.6041	0	0	regulator of chromosome condensation, putative
PF3D7_1102900	204.207	-6.90065	0.41026	-16.8202	1.74e-63	2.36e-62	Plasmodium exported protein (hyp11), unknown function
PF3D7_1149300	314.288	-6.89342	0.338094	-20.389	2.09e-92	3.92e-91	serine/threonine protein kinase, FIKK family
PF3D7_0507400	1896.91	-6.84275	0.155644	-43.9642	0	0	conserved Plasmodium protein, unknown function
PF3D7_0301800	8401.04	-6.72235	0.15811	-42.5171	0	0	Plasmodium exported protein, unknown function
PF3D7_0214600	29796	-6.53741	0.112005	-58.3671	0	0	serine/threonine protein kinase, putative
PF3D7_0911100	35714.2	-6.39566	0.120786	-52.9504	0	0	conserved protein, unknown function
PF3D7_0725400	21496.8	-6.39038	0.107087	-59.6747	0	0	conserved Plasmodium protein, unknown function
PF3D7_0935700	1431.5	-6.32006	0.161791	-39.0632	0	0	Plasmodium exported protein, unknown function
PF3D7_0919200	3517.67	-6.21101	0.126205	-49.2136	0	0	PPPDE peptidase, putative
PF3D7_1335200	167.678	-6.18584	0.372691	-16.5978	7.23e-62	9.53e-61	reticulocyte binding protein homologue 6, pseudogene
PF3D7_0832100	1315.34	-6.14243	0.170772	-35.9685	2.6e-283	1.38e-281	rifin, pseudogene
PF3D7_1102700	31152.1	-5.92206	0.108053	-54.8072	0	0	early transcribed membrane protein 11.1
PF3D7_0629300	6140.55	-5.90541	0.150852	-39.1471	0	0	phospholipase, putative
PF3D7_0202500	81760.8	-5.89515	0.083697	-70.4344	0	0	early transcribed membrane protein 2
PF3D7_0424100	5699.22	-5.86761	0.0954309	-61.4855	0	0	reticulocyte binding protein homologue 5
PF3D7_0414800	1389	-5.86657	0.381959	-15.3592	3.08e-53	3.51e-52	conserved Plasmodium protein, unknown function
PF3D7_0730400	8652.38	-5.71261	0.104457	-54.6885	0	0	IMP1-like protein, putative
PF3D7_1102800	198295	-5.70767	0.102235	-55.8289	0	0	early transcribed membrane protein 11.2
PF3D7_0212600	12347.6	-5.68889	0.121206	-46.9356	0	0	secreted protein with altered thrombospondin repeat domain
PF3D7_0822900	61470.7	-5.68859	0.116659	-48.7626	0	0	conserved Plasmodium protein, unknown function
PF3D7_0414900	20420.2	-5.6859	0.135058	-42.0998	0	0	armadillo-domain containing rhoptry protein
PF3D7_1243400	2119.63	-5.6143	0.12309	-45.6112	0	0	conserved Plasmodium protein, unknown function
PF3D7_0206900	13012.3	-5.56093	0.0994577	-55.9126	0	0	merozoite surface protein 5
PF3D7_1413700	12545.2	-5.55466	0.0962078	-57.7361	0	0	conserved Plasmodium protein, unknown function
PF3D7_0323400	33818.3	-5.54337	0.108862	-50.9211	0	0	Rh5 interacting protein
PF3D7_1240100	265.257	-5.5286	0.260686	-21.2079	8.07e-100	1.62e-98	early transcribed membrane protein 12
PF3D7_0507300	2321.59	-5.49557	0.16335	-33.6429	3.96e-248	1.74e-246	subtilisin-like ookinete protein SOPT
PF3D7_1231200	4560.13	-5.49453	0.100465	-54.6912	0	0	conserved Plasmodium protein, unknown function
PF3D7_0613900	66890.3	-5.4773	0.0979145	-55.9397	0	0	myosin E, putative
PF3D7_1036000	11606.6	-5.46626	0.0995382	-54.9162	0	0	merozoite surface protein 11
PF3D7_0301300	1637.71	-5.4577	0.142641	-38.2619	0	0	epoxide hydrolase 1
PF3D7_1342600	128685	-5.30148	0.108162	-49.014	0	0	myosin A
PF3D7_0316000	2010.52	-5.24196	0.139694	-37.5247	0	0	microneme associated antigen
PF3D7_0308300	3330.55	-5.17838	0.123119	-42.0599	0	0	conserved Plasmodium protein, unknown function
PF3D7_0805200	13570	-5.1608	0.0787005	-65.5752	0	0	gamete release protein, putative
PF3D7_1231400	5954.15	-5.08556	0.125405	-40.5531	0	0	amino acid transporter, putative
PF3D7_0415800	2396.49	-5.03108	0.106163	-47.39	0	0	RING zinc finger protein, putative
PF3D7_0724900	2013.79	-5.0301	0.11543	-43.5771	0	0	kinesin-19, putative
PF3D7_0808200	27815	-5.02832	0.153875	-32.6779	3.21e-234	1.33e-232	plasmepsin X
PF3D7_0503600	17600.9	-4.95005	0.0939735	-52.6749	0	0	myosin B
PF3D7_1125700	25120	-4.84772	0.103401	-46.8825	0	0	kelch domain-containing protein, putative
PF3D7_1028700	36515.3	-4.80937	0.101635	-47.3201	0	0	merozoite TRAP-like protein
PF3D7_1035900	50917.4	-4.78308	0.113669	-42.0789	0	0	probable protein, unknown function
PF3D7_0919300	2641.45	-4.76682	0.142724	-33.399	1.42e-244	6.08e-243	thioredoxin-like protein 1, putative
PF3D7_1316200	1525.26	-4.74809	0.140822	-33.717	3.26e-249	1.46e-247	ADP-ribosylation factor, putative
PF3D7_1238900	1824.01	-4.70432	0.139927	-33.6199	8.58e-248	3.74e-246	protein kinase 2
PF3D7_1252900	1662.94	-4.68813	0.344491	-13.6088	3.55e-42	3.46e-41	Plasmodium exported protein, unknown function
PF3D7_1231300	1320.58	-4.68577	0.151035	-31.0243	2.53e-211	9.53e-210	conserved Plasmodium protein, unknown function
PF3D7_0831500	5923.21	-4.64119	0.13782	-33.6758	1.31e-248	5.8e-247	Plasmodium exported protein (PHIST), unknown function
PF3D7_1321900	12334.6	-4.61171	0.101227	-45.5581	0	0	conserved protein, unknown function
PF3D7_0112900	385.117	-4.61047	0.222671	-20.7053	3.1e-95	5.97e-94	Plasmodium exported protein, unknown function
PF3D7_1028900	3171.97	-4.56842	0.130353	-35.0466	4.39e-269	2.18e-267	inner membrane complex protein 1m, putative
PF3D7_1143100	17604.3	-4.56496	0.0989817	-46.1193	0	0	AP2 domain transcription factor AP2-O, putative
PF3D7_0913800	7945.93	-4.4925	0.131315	-34.2115	1.63e-256	7.57e-255	conserved Plasmodium protein, unknown function
PF3D7_0423900	1994.52	-4.4908	0.142774	-31.4539	3.71e-217	1.45e-215	probable protein, unknown function
PF3D7_1035400	73898.5	-4.46949	0.107564	-41.5518	0	0	merozoite surface protein 3
PF3D7_1327600	1251.06	-4.46854	0.12191	-36.6543	3.9e-294	2.16e-292	nicotinamide/nicotinic acid mononucleotide adenylyltransferase
PF3D7_0408000	4638.14	-4.46146	0.121422	-36.7434	1.48e-295	8.29e-294	conserved Plasmodium protein, unknown function
PF3D7_0903600	25695.9	-4.44276	0.0891535	-49.8327	0	0	conserved protein, unknown function, unspecified product
PF3D7_0402200	48197.4	-4.41009	0.107518	-41.0174	0	0	surface-associated interspersed protein 4.1 (SURFIN 4.1), pseudogene
PF3D7_0628300	71744.5	-4.35707	0.089311	-48.7853	0	0	choline/ethanolaminephosphotransferase, putative
PF3D7_0630100	367.203	-4.33234	0.194627	-22.2597	9.09e-110	1.91e-108	conserved Plasmodium protein, unknown function
PF3D7_0401900	202.336	-4.31863	0.2193	-19.6928	2.48e-86	4.36e-85	acyl-CoA synthetase
PF3D7_1133400	71055.6	-4.29684	0.124073	-34.6315	8.48e-263	4.02e-261	apical membrane antigen 1
PF3D7_1136900	12826.5	-4.23085	0.124627	-33.9482	1.3e-252	5.87e-251	subtilisin-like protease 2
PF3D7_1331500	4221.31	-4.19378	0.0983653	-42.6347	0	0	conserved Plasmodium protein, unknown function
PF3D7_0701900	13321.2	-4.18336	0.102488	-40.8179	0	0	Plasmodium exported protein, unknown function
PF3D7_1310300	928.491	-4.15485	0.139471	-29.7901	5.25e-195	1.76e-193	zinc finger protein, putative
PF3D7_0702200	6958.14	-4.14539	0.101692	-40.764	0	0	lysophospholipase, putative
PF3D7_0216700	26210.8	-4.14187	0.0834234	-49.6488	0	0	autophagy-related protein 11, putative
PF3D7_0407900	16185.9	-4.06868	0.0783677	-51.9178	0	0	AAA family ATPase, putative
PF3D7_1455300	10466.1	-4.06185	0.111917	-36.2933	2.06e-288	1.12e-286	conserved protein, unknown function
PF3D7_0803500	7810.7	-4.03459	0.11536	-34.974	5.6e-268	2.73e-266	AAA family ATPase, putative
PF3D7_1307500	2380.26	-4.03333	0.140657	-28.675	7.83e-181	2.38e-179	conserved Plasmodium protein, unknown function
PF3D7_1209400	14021.6	-4.02572	0.0916292	-43.9348	0	0	cytosolic iron-sulfur protein assembly protein 1, putative
PF3D7_1433500	41639.7	-4.00164	0.0764635	-52.334	0	0	DNA topoisomerase 2
PF3D7_1017500	15607.8	-3.99274	0.0858763	-46.4941	0	0	myosin essential light chain ELC
PF3D7_1146200	459.128	-3.98269	0.198481	-20.0658	1.47e-89	2.69e-88	conserved Plasmodium protein, unknown function
PF3D7_0210600	15995	-3.96484	0.0945469	-41.9352	0	0	conserved protein, unknown function
PF3D7_1016000	3455.84	-3.95665	0.108673	-36.4087	3.11e-290	1.7e-288	conserved Plasmodium protein, unknown function
PF3D7_0104200	9108.12	-3.95025	0.0782426	-50.4872	0	0	StAR-related lipid transfer protein
PF3D7_1218000	1980.62	-3.93595	0.110014	-35.7767	2.54e-280	1.32e-278	thrombospondin-related apical membrane protein
PF3D7_1301800	771.971	-3.93142	0.204241	-19.2489	1.44e-82	2.45e-81	surface-associated interspersed protein 13.1 (SURFIN 13.1), pseudogene
PF3D7_0424600	36816.9	-3.91951	0.0987198	-39.7034	0	0	Plasmodium exported protein (PHISTb), unknown function
PF3D7_1416500	3413.32	-3.90438	0.107753	-36.2345	1.74e-287	9.32e-286	NADP-specific glutamate dehydrogenase
PF3D7_0525800	48473.9	-3.88628	0.108732	-35.7417	8.89e-280	4.57e-278	inner membrane complex protein 1g, putative
PF3D7_0706300	714.199	-3.88447	0.145692	-26.6622	1.29e-156	3.56e-155	conserved Plasmodium protein, unknown function
PF3D7_0314100	4432.73	-3.8838	0.126045	-30.8128	1.77e-208	6.6e-207	vesicle transport v-SNARE protein, putative
PF3D7_1243700	19529.2	-3.87226	0.0960716	-40.306	0	0	ubiquitin-conjugating enzyme E2, putative
PF3D7_1251200	101033	-3.80681	0.125903	-30.2361	7.96e-201	2.8e-199	coronin
PF3D7_0220000	91843.9	-3.75554	0.097829	-38.3888	0	0	liver stage antigen 3
PF3D7_1115700	6305.02	-3.75219	0.0849095	-44.1904	0	0	cysteine proteinase falcipain 2a
PF3D7_0220200	3249.91	-3.69476	0.0955723	-38.6593	0	0	Plasmodium exported protein, unknown function
PF3D7_1244100	7534.6	-3.6726	0.0846638	-43.3787	0	0	N-alpha-acetyltransferase 15, NatA auxiliary subunit, putative
PF3D7_1252600	2835.4	-3.67051	0.11919	-30.7955	3.01e-208	1.11e-206	esterase, putative
PF3D7_1428200	4439.31	-3.66484	0.096128	-38.1245	0	0	major facilitator superfamily domain-containing protein, putative
PF3D7_1413800	663.968	-3.65215	0.139089	-26.2576	5.86e-152	1.59e-150	diphthamide biosynthesis protein 1, putative
PF3D7_1023000	1401.53	-3.64663	0.128338	-28.4141	1.35e-177	4.02e-176	conserved Plasmodium membrane protein, unknown function
PF3D7_0423800	4359.71	-3.61681	0.101248	-35.7223	1.78e-279	9.06e-278	cysteine-rich protective antigen
PF3D7_1331000	1596.41	-3.60936	0.118427	-30.4775	5.17e-204	1.86e-202	protein kinase, putative
PF3D7_0316100	929.35	-3.59665	0.155347	-23.1524	1.38e-118	3.16e-117	mitochondrial ribosomal protein L27 precursor, putative
PF3D7_1149600	9810.13	-3.5884	0.0869771	-41.2568	0	0	DnaJ protein, putative
PF3D7_1039100	601.238	-3.56999	0.157673	-22.6417	1.68e-113	3.69e-112	DnaJ protein, putative, pseudogene
PF3D7_1102200	171.444	-3.566	0.216996	-16.4335	1.1e-60	1.41e-59	DnaJ protein, putative
PF3D7_1344100	3570.08	-3.55984	0.101505	-35.0705	1.9e-269	9.54e-268	TLD domain-containing protein, putative
PF3D7_0702300	2114.33	-3.55743	0.168188	-21.1515	2.67e-99	5.31e-98	sporozoite threonine and asparagine-rich protein
PF3D7_0308400	119.455	-3.55511	0.272384	-13.0518	6.2e-39	5.66e-38	U4 spliceosomal RNA
PF3D7_1337800	8637.09	-3.54502	0.106588	-33.2591	1.51e-242	6.36e-241	calcium-dependent protein kinase 5
PF3D7_1460600	977.508	-3.51467	0.140319	-25.0477	1.85e-138	4.8e-137	inner membrane complex sub-compartment protein 3
PF3D7_0319700	5322.64	-3.49411	0.105175	-33.222	5.18e-242	2.16e-240	ABC transporter I family member 1, putative
PF3D7_0702000	9830.12	-3.49034	0.155401	-22.4602	1.02e-111	2.18e-110	Plasmodium exported protein (hyp12), unknown function
PF3D7_1201200	14118.3	-3.4889	0.116693	-29.8981	2.09e-196	7.04e-195	Plasmodium exported protein (PHISTa-like), unknown function
PF3D7_0207100	22409.7	-3.45965	0.0770336	-44.9109	0	0	conserved Plasmodium protein, unknown function
PF3D7_1366100	1968.67	-3.45129	0.127708	-27.0248	7.55e-161	2.13e-159	DIP13 homolog, putative
PF3D7_1425400	3962.7	-3.44463	0.0929749	-37.049	1.86e-300	1.05e-298	DEAD/DEAH box helicase, putative
PF3D7_0730800	19960.5	-3.44206	0.12855	-26.776	6.14e-158	1.71e-156	Plasmodium exported protein, unknown function, unspecified product
PF3D7_1003600	70369.5	-3.43582	0.108299	-31.7253	6.95e-221	2.79e-219	inner membrane complex protein 1c, putative
PF3D7_0101200	102.97	-3.43574	0.270279	-12.7118	5.09e-37	4.39e-36	exported protein family 3
PF3D7_1310700	50372.7	-3.41901	0.12198	-28.0292	7.16e-173	2.1e-171	RNA-binding protein, putative
PF3D7_0219900	888.304	-3.37888	0.405851	-8.32541	8.4e-17	3.67e-16	Plasmodium exported protein, unknown function
PF3D7_0613600	9167.48	-3.36193	0.085757	-39.203	0	0	conserved Plasmodium protein, unknown function
PF3D7_1468400	4537.13	-3.35719	0.100707	-33.3362	1.16e-243	4.91e-242	zinc finger protein, putative
PF3D7_1232500	11063.1	-3.3421	0.0789763	-42.3177	0	0	CG2-related protein, putative
PF3D7_1224200	2489.82	-3.31432	0.121204	-27.3451	1.24e-164	3.52e-163	BRO1 domain-containing protein, putative
PF3D7_0731000	896.593	-3.29928	0.347314	-9.49941	2.11e-21	1.15e-20	unspecified product
PF3D7_1016800	11300.9	-3.29892	0.109508	-30.125	2.28e-199	7.96e-198	Plasmodium exported protein (PHISTc), unknown function
PF3D7_1127600	7799.52	-3.28619	0.0938795	-35.0044	1.93e-268	9.51e-267	CRAL/TRIO domain-containing protein, putative
PF3D7_1204900	3929.51	-3.28554	0.115272	-28.5025	1.09e-178	3.26e-177	conserved Plasmodium protein, unknown function
PF3D7_0629500	4440.08	-3.27969	0.088046	-37.2498	1.07e-303	6.13e-302	amino acid transporter AAT1
PF3D7_1464600	41071.6	-3.27364	0.107421	-30.475	5.59e-204	2e-202	serine/threonine protein phosphatase UIS2, putative
PF3D7_1436300	24515.3	-3.2648	0.0952668	-34.2701	2.19e-257	1.03e-255	translocon component PTEX150
PF3D7_1149400	108.796	-3.23162	0.253651	-12.7404	3.52e-37	3.06e-36	Plasmodium exported protein, unknown function
PF3D7_0324200	95.5864	-3.22877	0.27012	-11.9531	6.26e-33	4.91e-32	exported protein family 3
PF3D7_1455100	1419.14	-3.21803	0.131424	-24.4859	2.09e-132	5.22e-131	protein tyrosine phosphatase, putative
PF3D7_1401900	2227.58	-3.21268	0.089676	-35.8254	4.45e-281	2.33e-279	conserved protein, unknown function
PF3D7_1461400	5956.1	-3.21139	0.129865	-24.7286	5.27e-135	1.33e-133	MORN repeat protein, putative
PF3D7_1121600	58922.4	-3.19014	0.0852181	-37.4351	1.05e-306	6.09e-305	exported protein 1
PF3D7_0530100	4908.91	-3.19014	0.0918029	-34.7499	1.39e-264	6.65e-263	SNARE protein, putative
PF3D7_0625400	1948.35	-3.17222	0.100001	-31.7219	7.74e-221	3.08e-219	conserved Plasmodium protein, unknown function
PF3D7_0209500	1067.09	-3.11602	0.127572	-24.4256	9.15e-132	2.28e-130	conserved Plasmodium protein, unknown function
PF3D7_0104800	1201.01	-3.1126	0.101986	-30.52	1.41e-204	5.16e-203	novel putative transporter 1, putative
PF3D7_1469200	6477.06	-3.11169	0.107386	-28.9767	1.29e-184	4.14e-183	shewanella-like protein phosphatase 1, putative
PF3D7_0625000	3246.57	-3.11026	0.0914437	-34.0128	1.44e-253	6.57e-252	sphingomyelin synthase 1, putative
PF3D7_1252800	1682.69	-3.08493	0.13209	-23.3548	1.23e-120	2.89e-119	Plasmodium exported protein (PHISTb), unknown function
PF3D7_0707500	1956.28	-3.0724	0.300303	-10.231	1.44e-24	8.73e-24	conserved Plasmodium protein, unknown function
PF3D7_1321400	1165.07	-3.07083	0.144293	-21.2819	1.67e-100	3.36e-99	palmitoyltransferase DHHC8, putative
PF3D7_0222200	100.889	-3.06118	0.301653	-10.148	3.38e-24	2.02e-23	exported protein family 3
PF3D7_0828800	13671.3	-3.06074	0.105739	-28.9463	3.13e-184	9.88e-183	GPI-anchored micronemal antigen
PF3D7_1105600	15017.9	-3.05795	0.095122	-32.1477	9.52e-227	3.91e-225	translocon component PTEX88
PF3D7_0401700	58.2445	-3.04645	0.319589	-9.5324	1.54e-21	8.41e-21	Plasmodium exported protein, unknown function, pseudogene
PF3D7_1312500	3306.42	-3.02964	0.101098	-29.9675	2.6e-197	8.85e-196	conserved Plasmodium protein, unknown function
PF3D7_0109100	2447.48	-3.01913	0.150186	-20.1026	7e-90	1.29e-88	LCCL domain-containing protein
PF3D7_0104300	70036.5	-3.0172	0.0867389	-34.7848	4.13e-265	2e-263	ubiquitin carboxyl-terminal hydrolase 1, putative
PF3D7_0930200	3128.05	-2.99545	0.369665	-8.10313	5.36e-16	2.24e-15	leucine-rich repeat protein
PF3D7_0424800	640.031	-2.98605	0.186299	-16.0282	8.12e-58	9.99e-57	Plasmodium exported protein (PHISTb), unknown function
PF3D7_0109000	24841.6	-2.95186	0.0982254	-30.0519	2.06e-198	7.11e-197	photosensitized INA-labeled protein PHIL1
PF3D7_0210700	734.284	-2.94895	0.343756	-8.57862	9.6e-18	4.46e-17	syntaxin, Qa-SNARE family
PF3D7_0424400	574.124	-2.94419	0.140073	-21.0189	4.4e-98	8.65e-97	surface-associated interspersed protein 4.2 (SURFIN 4.2)
PF3D7_1327300	63514.8	-2.93728	0.112328	-26.1492	1.01e-150	2.71e-149	conserved Plasmodium protein, unknown function
PF3D7_0302300	248.71	-2.91573	0.21216	-13.7431	5.6e-43	5.56e-42	erythrocyte membrane protein 1 (PfEMP1), pseudogene
PF3D7_1237900	25878.4	-2.90471	0.0929377	-31.2544	1.95e-214	7.44e-213	conserved Plasmodium protein, unknown function
PF3D7_1335000	583.823	-2.8951	0.137031	-21.1273	4.46e-99	8.83e-98	MSP7-like protein
PF3D7_0505300	243.051	-2.88214	0.221178	-13.0309	8.16e-39	7.41e-38	UDP-N-acetylglucosamine transporter, putative
PF3D7_1335100	55379.1	-2.87197	0.0897233	-32.0092	8.13e-225	3.28e-223	merozoite surface protein 7
PF3D7_1125900	1611.54	-2.8716	0.127356	-22.5478	1.41e-112	3.06e-111	XTBD domain-containing protein, putative
PF3D7_0203100	6565.99	-2.86951	0.0916345	-31.3147	2.94e-215	1.13e-213	protein kinase, putative
PF3D7_1138700	5922.74	-2.85931	0.0854866	-33.4475	2.8e-245	1.21e-243	conserved Plasmodium protein, unknown function
PF3D7_0524800	1876.49	-2.85859	0.0940967	-30.3793	1.03e-202	3.66e-201	ubiquitin fusion degradation protein 1, putative
PF3D7_0316900	5038.37	-2.85292	0.108112	-26.3886	1.85e-153	5.04e-152	E3 ubiquitin-protein ligase, putative
PF3D7_1401400	30444.8	-2.84718	0.0963184	-29.5601	4.87e-192	1.62e-190	early transcribed membrane protein 14.1
PF3D7_0501100	14032.1	-2.8414	0.0943301	-30.1219	2.5e-199	8.69e-198	heat shock protein 40, type II
PF3D7_1026500	929.788	-2.83962	0.114314	-24.8406	3.27e-136	8.39e-135	conserved Plasmodium protein, unknown function
PF3D7_1361500	17361.9	-2.82734	0.126086	-22.4238	2.3e-111	4.92e-110	PH domain-containing protein, putative
PF3D7_1036300	281.493	-2.81485	0.190823	-14.7511	3.03e-49	3.26e-48	duffy binding-like merozoite surface protein 2
PF3D7_1245800	2638.87	-2.78671	0.0888585	-31.3612	6.85e-216	2.66e-214	epsin-like protein, putative
PF3D7_0107500	22180.7	-2.77388	0.0970387	-28.5853	1.02e-179	3.1e-178	Niemann-Pick type C1-related protein
PF3D7_1253300	1174.38	-2.7736	0.183066	-15.1508	7.48e-52	8.27e-51	Plasmodium exported protein (PHISTa), unknown function, pseudogene
PF3D7_1460100	234.555	-2.77006	0.184924	-14.9794	1e-50	1.1e-49	FYVE and coiled-coil domain-containing protein
PF3D7_0402100	21085.5	-2.76007	0.0889247	-31.0383	1.64e-211	6.23e-210	Plasmodium exported protein (PHISTb), unknown function
PF3D7_0525300	251.238	-2.75008	0.204394	-13.4548	2.89e-41	2.76e-40	conserved protein, unknown function
PF3D7_0203000	11197.2	-2.74898	0.0894142	-30.7443	1.46e-207	5.36e-206	repetitive organellar protein, putative
PF3D7_1127900	2664.03	-2.74075	0.102762	-26.6709	1.02e-156	2.84e-155	conserved Plasmodium protein, unknown function
PF3D7_1407200	2347.17	-2.73597	0.136157	-20.0943	8.28e-90	1.52e-88	conserved Plasmodium protein, unknown function
PF3D7_0403800	4291.81	-2.71863	0.0848904	-32.0251	4.87e-225	1.98e-223	alpha/beta hydrolase, putative
PF3D7_0810300	27296.6	-2.69066	0.113465	-23.7136	2.61e-124	6.31e-123	protein phosphatase PPM5, putative
PF3D7_0415700	172.545	-2.69046	0.281027	-9.57366	1.03e-21	5.69e-21	conserved Plasmodium protein, unknown function
PF3D7_0410000	13175.8	-2.686	0.107552	-24.974	1.17e-137	3.02e-136	erythrocyte vesicle protein 1
PF3D7_1446300	2336.93	-2.68498	0.0961401	-27.9277	1.23e-171	3.58e-170	conserved Plasmodium membrane protein, unknown function
PF3D7_1345100	1721.62	-2.6815	0.0977747	-27.4253	1.37e-165	3.92e-164	thioredoxin 2
PF3D7_1406300	2227.7	-2.67208	0.0992945	-26.9107	1.65e-159	4.61e-158	glycerophosphodiester phosphodiesterase
PF3D7_0425200	115.593	-2.67139	0.22741	-11.747	7.32e-32	5.54e-31	Plasmodium exported protein (hyp15), unknown function
PF3D7_1361400	1714.51	-2.66104	0.110482	-24.0858	3.52e-128	8.6e-127	actin-depolymerizing factor 2
PF3D7_1018300	4286.64	-2.65847	0.0919756	-28.9041	1.06e-183	3.33e-182	peptidase, putative
PF3D7_1404700	357.43	-2.6533	0.393909	-6.73582	1.63e-11	5.18e-11	conserved Plasmodium protein, unknown function
PF3D7_1371600	23345.6	-2.6516	0.136484	-19.4278	4.49e-84	7.73e-83	erythrocyte binding like protein 1, pseudogene
PF3D7_1444800	134693	-2.64881	0.102737	-25.7824	1.4e-146	3.72e-145	fructose-bisphosphate aldolase
PF3D7_1115300	880.274	-2.64236	0.116626	-22.6567	1.2e-113	2.64e-112	cysteine proteinase falcipain 2b
PF3D7_0204200	7245.27	-2.63345	0.103705	-25.3937	2.96e-142	7.8e-141	conserved Plasmodium protein, unknown function
PF3D7_1143800	5071.32	-2.63218	0.0923064	-28.5157	7.49e-179	2.25e-177	oocyst capsule protein Cap93, putative
PF3D7_1302200	90.0311	-2.62309	0.25589	-10.2508	1.17e-24	7.15e-24	protein UIS3
PF3D7_0206800	213926	-2.61407	0.126878	-20.603	2.58e-94	4.93e-93	merozoite surface protein 2
PF3D7_1478800	656.108	-2.61351	0.218723	-11.9489	6.58e-33	5.15e-32	Plasmodium exported protein, unknown function
PF3D7_1148800	1134.08	-2.61113	0.158643	-16.4591	7.21e-61	9.31e-60	Plasmodium exported protein (hyp11), unknown function
PF3D7_1329700	935.197	-2.60305	0.136785	-19.0302	9.58e-81	1.61e-79	apicoplast calcium binding protein 1
PF3D7_1223000	1946.99	-2.6018	0.0902119	-28.841	6.57e-183	2.05e-181	conserved Plasmodium protein, unknown function
PF3D7_1301500	332.83	-2.59464	0.1668	-15.5554	1.46e-54	1.72e-53	Plasmodium exported protein (PHISTa), unknown function
PF3D7_0207300	80.5053	-2.58186	0.285957	-9.02883	1.74e-19	8.68e-19	serine repeat antigen 8
PF3D7_0924000	3713.9	-2.56623	0.0868256	-29.5562	5.47e-192	1.81e-190	patatin-like phospholipase, putative
PF3D7_1428100	1547.6	-2.56554	0.101271	-25.3336	1.36e-141	3.57e-140	WW domain-binding protein 11, putative
PF3D7_1023800	931.22	-2.56508	0.124043	-20.679	5.36e-95	1.03e-93	conserved Plasmodium protein, unknown function
PF3D7_1407900	8202.61	-2.55528	0.157065	-16.2689	1.64e-59	2.07e-58	plasmepsin I
PF3D7_1139700	1073.04	-2.54987	0.176672	-14.4328	3.22e-47	3.39e-46	adrenodoxin reductase, putative
PF3D7_1201000	1382.98	-2.53552	0.10936	-23.1852	6.43e-119	1.48e-117	Plasmodium exported protein (PHISTb), unknown function
PF3D7_0720300	129.22	-2.53183	0.237774	-10.648	1.78e-26	1.17e-25	conserved Plasmodium protein, unknown function
PF3D7_0206000	5671.97	-2.53067	0.0800391	-31.6179	2.1e-219	8.27e-218	DNA repair protein RAD2, putative
PF3D7_0323500	3337.37	-2.5229	0.089429	-28.2112	4.26e-175	1.26e-173	survival motor neuron-like protein
PF3D7_1371700	1465.08	-2.52105	0.129322	-19.4944	1.22e-84	2.12e-83	serine/threonine protein kinase, FIKK family
PF3D7_0504100	1248.17	-2.5207	0.113451	-22.2184	2.28e-109	4.76e-108	AN1-type zinc finger protein, putative
PF3D7_1310400	4010.2	-2.51509	0.0995445	-25.266	7.56e-141	1.97e-139	conserved Plasmodium protein, unknown function
PF3D7_1471100	8598.14	-2.51299	0.108727	-23.1127	3.45e-118	7.86e-117	exported protein 2
PF3D7_1002000	825.275	-2.50578	0.184662	-13.5695	6.07e-42	5.89e-41	Plasmodium exported protein (hyp2), unknown function
PF3D7_1307700	3454.41	-2.49611	0.0866863	-28.7947	2.5e-182	7.69e-181	TOM1-like protein, putative
PF3D7_0731300	427.319	-2.48933	0.197235	-12.6212	1.61e-36	1.37e-35	Plasmodium exported protein (PHISTb), unknown function
PF3D7_0525900	55.1396	-2.48046	0.315569	-7.86028	3.83e-15	1.52e-14	NIMA related kinase 2
PF3D7_0103400	16060.2	-2.4801	0.126892	-19.545	4.55e-85	7.92e-84	zinc-carboxypeptidase, putative
PF3D7_1232600	1823.58	-2.4724	0.129652	-19.0696	4.52e-81	7.6e-80	conserved Plasmodium protein, unknown function
PF3D7_0612600	3218.95	-2.45954	0.0931557	-26.4024	1.29e-153	3.52e-152	cytoplasmic tRNA 2-thiolation protein 1, putative
PF3D7_0605900	7250.63	-2.45391	0.123445	-19.8786	6.24e-88	1.11e-86	long chain polyunsaturated fatty acid elongation enzyme, putative
PF3D7_0920500	10286.8	-2.4509	0.110485	-22.1832	4.99e-109	1.03e-107	ADP-ribosylation factor, putative
PF3D7_0612700	14531.4	-2.43337	0.0939418	-25.903	6.17e-148	1.65e-146	6-cysteine protein P12
PF3D7_1116800	16951.8	-2.4329	0.08769	-27.7443	2.04e-169	5.89e-168	heat shock protein 101
PF3D7_0206200	6924.25	-2.42146	0.0840538	-28.8084	1.68e-182	5.22e-181	pantothenate transporter
PF3D7_0631600	51.1392	-2.41127	0.327812	-7.35565	1.9e-13	6.93e-13	exported protein family 4
PF3D7_0505200	1847.02	-2.40982	0.099791	-24.1487	7.71e-129	1.91e-127	actin-like protein, putative
PF3D7_0113600	598.569	-2.40921	0.204541	-11.7786	5.03e-32	3.84e-31	surface-associated interspersed protein 1.2 (SURFIN 1.2), pseudogene
PF3D7_0221700	258.881	-2.40897	0.230536	-10.4494	1.47e-25	9.24e-25	Plasmodium exported protein, unknown function
PF3D7_0220500	7461.66	-2.404	0.144411	-16.6469	3.19e-62	4.24e-61	Plasmodium exported protein (hyp2), unknown function
PF3D7_0318600	2734.28	-2.39697	0.105067	-22.8137	3.36e-115	7.45e-114	cleavage and polyadenylation specificity factor, putative
PF3D7_0207600	91837.6	-2.3921	0.102623	-23.3095	3.55e-120	8.3e-119	serine repeat antigen 5
PF3D7_1401100	26264.1	-2.39196	0.151947	-15.7421	7.78e-56	9.27e-55	DnaJ protein, putative
PF3D7_1473400	6411.16	-2.39134	0.0883803	-27.0573	3.13e-161	8.87e-160	conserved protein, unknown function
PF3D7_1420300	617.733	-2.39068	0.121873	-19.6162	1.13e-85	1.97e-84	DNL-type zinc finger protein
PF3D7_0910600	2194.38	-2.38981	0.135324	-17.6599	8.54e-70	1.29e-68	SNARE protein
PF3D7_1351800	445.068	-2.38975	0.189695	-12.5979	2.17e-36	1.83e-35	conserved Plasmodium protein, unknown function
PF3D7_1411900	897.261	-2.38844	0.160653	-14.8671	5.39e-50	5.87e-49	p1/s1 nuclease, putative
PF3D7_0726100	3073.58	-2.38735	0.175755	-13.5834	5.03e-42	4.89e-41	Plasmodium exported protein, unknown function
PF3D7_0934600	1101.37	-2.38491	0.136928	-17.4172	6.11e-68	9.09e-67	conserved Plasmodium protein, unknown function
PF3D7_0830900	2631.19	-2.38342	0.147261	-16.1851	6.43e-59	8.06e-58	Plasmodium exported protein, unknown function
PF3D7_0102200	494464	-2.38158	0.110041	-21.6426	7.14e-104	1.46e-102	ring-infected erythrocyte surface antigen
PF3D7_1114100	6335.99	-2.37635	0.12498	-19.0138	1.31e-80	2.19e-79	rhomboid protease ROM1
PF3D7_1115800	24131.2	-2.3668	0.0982518	-24.0891	3.25e-128	7.97e-127	conserved Plasmodium protein, unknown function
PF3D7_1131800	12163.3	-2.34824	0.105572	-22.243	1.32e-109	2.76e-108	oxysterol-binding protein, putative
PF3D7_0629600	478.025	-2.3454	0.15681	-14.9569	1.4e-50	1.54e-49	RNA-binding protein, putative
PF3D7_0818600	3113.59	-2.33886	0.0945937	-24.7253	5.71e-135	1.44e-133	BEM46-like protein, putative
PF3D7_0214800	1876.22	-2.32517	0.0981724	-23.6845	5.2e-124	1.24e-122	conserved Plasmodium membrane protein, unknown function
PF3D7_1415100	1324.81	-2.31907	0.0972009	-23.8586	8.25e-126	2e-124	conserved protein, unknown function
PF3D7_0108900	145.566	-2.30527	0.307623	-7.49381	6.69e-14	2.49e-13	unspecified product
PF3D7_1436600	13235.8	-2.29161	0.109689	-20.8919	6.34e-97	1.23e-95	cGMP-dependent protein kinase
PF3D7_1035700	53658.8	-2.28257	0.10288	-22.1866	4.62e-109	9.61e-108	duffy binding-like merozoite surface protein
PF3D7_0621400	1379.12	-2.28083	0.156651	-14.5599	5.05e-48	5.38e-47	Pf77 protein
PF3D7_1016700	2557.3	-2.27774	0.131066	-17.3786	1.2e-67	1.77e-66	Plasmodium exported protein (PHISTc), unknown function
PF3D7_0725300	1490.29	-2.27341	0.134663	-16.8822	6.09e-64	8.4e-63	conserved protein, unknown function
PF3D7_1252200	398.585	-2.26826	0.132892	-17.0684	2.55e-65	3.63e-64	chitinase
PF3D7_0424000	106.47	-2.26599	0.237888	-9.52545	1.64e-21	8.98e-21	Plasmodium exported protein (PHISTc), unknown function
PF3D7_1116100	27763	-2.24337	0.0780999	-28.7244	1.89e-181	5.79e-180	serine esterase, putative
PF3D7_1021700	43525.9	-2.24	0.112897	-19.841	1.32e-87	2.34e-86	conserved Plasmodium membrane protein, unknown function
PF3D7_0830500	30088.6	-2.23816	0.132784	-16.8556	9.54e-64	1.31e-62	sporozoite and liver stage tryptophan-rich protein, putative
PF3D7_0404800	891.614	-2.23335	0.136415	-16.3717	3.04e-60	3.89e-59	conserved Plasmodium protein, unknown function
PF3D7_0717300	2692.39	-2.22874	0.0990613	-22.4986	4.29e-112	9.22e-111	transcription initiation factor IIE subunit alpha, putative
PF3D7_1011500	1111.56	-2.22664	0.139985	-15.9062	5.74e-57	7e-56	conserved protein, unknown function
PF3D7_0102700	1706.02	-2.22249	0.133326	-16.6696	2.18e-62	2.91e-61	merozoite-associated tryptophan-rich antigen
PF3D7_0731600	4458.36	-2.22203	0.0937803	-23.694	4.16e-124	1e-122	acyl-CoA synthetase
PF3D7_0222300	343.153	-2.21906	0.171455	-12.9425	2.59e-38	2.33e-37	exported protein family 4, pseudogene
PF3D7_0930300	580038	-2.21451	0.096248	-23.0084	3.84e-117	8.69e-116	merozoite surface protein 1
PF3D7_1149000	2041.26	-2.21187	0.1372	-16.1215	1.8e-58	2.24e-57	antigen 332, DBL-like protein
PF3D7_1200800	1298.03	-2.21143	0.145929	-15.1542	7.11e-52	7.87e-51	serine/threonine protein kinase, FIKK family
PF3D7_0410600	3901.84	-2.20892	0.10818	-20.4189	1.14e-92	2.14e-91	conserved protein, unknown function
PF3D7_0601000	55.5751	-2.19723	0.293028	-7.49836	6.46e-14	2.41e-13	exported protein family 4
PF3D7_1035600	4021.6	-2.19589	0.110356	-19.8982	4.22e-88	7.56e-87	merozoite surface protein
PF3D7_1035300	34785.2	-2.18867	0.122383	-17.8837	1.58e-71	2.42e-70	glutamate-rich protein GLURP
PF3D7_0500800	25738.9	-2.18588	0.120068	-18.2053	4.69e-74	7.38e-73	mature parasite-infected erythrocyte surface antigen
PF3D7_1458000	3146.07	-2.18578	0.10491	-20.8348	2.09e-96	4.06e-95	cysteine proteinase falcipain 1
PF3D7_1119700	762.961	-2.1818	0.152648	-14.293	2.42e-46	2.51e-45	conserved Plasmodium protein, unknown function
PF3D7_0503400	35516.7	-2.17977	0.10909	-19.9814	7.99e-89	1.44e-87	actin-depolymerizing factor 1
PF3D7_1372300	1835.85	-2.17791	0.170553	-12.7697	2.42e-37	2.12e-36	Plasmodium exported protein (PHIST), unknown function
PF3D7_1321300	2169.37	-2.15053	0.0955531	-22.5061	3.62e-112	7.82e-111	conserved Plasmodium membrane protein, unknown function
PF3D7_0101100	404.938	-2.14973	0.170773	-12.5882	2.45e-36	2.06e-35	exported protein family 4
PF3D7_1146600	15766.7	-2.1496	0.0940466	-22.8568	1.25e-115	2.79e-114	oocyst rupture protein 1, putative
PF3D7_0931900	1029.63	-2.14929	0.140525	-15.2947	8.29e-53	9.38e-52	adenylate kinase-like protein 2
PF3D7_1001400	1335.27	-2.14899	0.16671	-12.8906	5.09e-38	4.53e-37	exported lipase 1
PF3D7_1001500	9250.45	-2.14445	0.155361	-13.803	2.44e-43	2.44e-42	early transcribed membrane protein 10.1
PF3D7_0422900	339.779	-2.13457	0.143051	-14.9218	2.38e-50	2.59e-49	methyltransferase, putative
PF3D7_0207700	8744.7	-2.12856	0.115408	-18.4437	5.86e-76	9.37e-75	serine repeat antigen 4
PF3D7_0418700	3363.42	-2.12836	0.0915597	-23.2456	1.58e-119	3.67e-118	RNA-binding protein NOB1, putative
PF3D7_0713800	2565.28	-2.12386	0.114702	-18.5163	1.52e-76	2.47e-75	negative elongation factor A, putative
PF3D7_0902100	5803.25	-2.12276	0.0984932	-21.5523	5.04e-103	1.03e-101	serine/threonine protein kinase, FIKK family
PF3D7_1315000	299.543	-2.11997	0.567044	-3.73863	0.000185026	0.000322879	conserved Plasmodium protein, unknown function
PF3D7_0902300	1372.25	-2.10967	0.156226	-13.5039	1.48e-41	1.43e-40	serine/threonine protein kinase, FIKK family
PF3D7_1351700	66482.3	-2.09561	0.110562	-18.9542	4.08e-80	6.77e-79	inner membrane complex protein 1f, putative
PF3D7_1216200	5953.83	-2.09032	0.0817673	-25.5643	3.81e-144	1.01e-142	glycerol-3-phosphate dehydrogenase [NAD(+)], putative
PF3D7_0926200	241.786	-2.08881	0.259819	-8.03947	9.02e-16	3.71e-15	conserved Plasmodium protein, unknown function
PF3D7_0630700	298.575	-2.08676	0.159276	-13.1015	3.23e-39	2.96e-38	bifunctional methylenetetrahydrofolate dehydrogenase/cyclohydrolase, putative
PF3D7_0920700	10089.7	-2.08406	0.0982862	-21.204	8.77e-100	1.75e-98	CRAL/TRIO domain-containing protein, putative
PF3D7_1464000	2179.41	-2.08056	0.119513	-17.4087	7.09e-68	1.05e-66	YL1 nuclear protein, putative
PF3D7_0620400	5511.35	-2.07904	0.136358	-15.2469	1.73e-52	1.94e-51	merozoite surface protein 10
PF3D7_0324300	398.427	-2.07535	0.183954	-11.2819	1.61e-29	1.17e-28	exported protein family 4
PF3D7_1039000	488.566	-2.07003	0.198369	-10.4353	1.71e-25	1.07e-24	serine/threonine protein kinase, FIKK family
PF3D7_0902000	329.939	-2.06348	0.185342	-11.1334	8.63e-29	6.14e-28	serine/threonine protein kinase, FIKK family
PF3D7_1218100	163.666	-2.05817	0.21579	-9.53784	1.46e-21	8.01e-21	conserved Plasmodium protein, unknown function
PF3D7_1420200	5092.09	-2.0482	0.0876264	-23.3742	7.83e-121	1.85e-119	myosin-specific chaperone UNC, putative
PF3D7_0821400	3279.55	-2.04285	0.0846123	-24.1437	8.7e-129	2.14e-127	conserved Plasmodium protein, unknown function
PF3D7_1104900	18136.5	-2.03967	0.105209	-19.3867	9.99e-84	1.72e-82	calcium/calmodulin-dependent protein kinase, putative
PF3D7_1355200	81.5504	-2.03363	0.255548	-7.95792	1.75e-15	7.04e-15	RAP protein, putative
PF3D7_0731200	1851.16	-2.01041	0.131526	-15.2853	9.59e-53	1.08e-51	Plasmodium exported protein, unknown function
PF3D7_1030200	22491.1	-2.00662	0.115646	-17.3514	1.92e-67	2.82e-66	claudin-like apicomplexan microneme protein, putative
PF3D7_0318500	15137.1	-2.00521	0.105787	-18.9551	4.01e-80	6.67e-79	conserved Plasmodium protein, unknown function
PF3D7_1352900	7651.8	-2.00486	0.173569	-11.5508	7.31e-31	5.44e-30	Plasmodium exported protein, unknown function
PF3D7_1412000	1645.8	-2.00222	0.10766	-18.5976	3.36e-77	5.5e-76	p1/s1 nuclease, putative
PF3D7_1001600	17206.5	-2.00168	0.0937312	-21.3555	3.47e-101	7e-100	exported lipase 2
PF3D7_1016200	338.683	-2.00039	0.190558	-10.4975	8.87e-26	5.62e-25	Rab3 GTPase-activating protein non-catalytic subunit, putative
PF3D7_1472300	2355.76	-1.9976	0.10812	-18.4758	3.24e-76	5.23e-75	conserved protein, unknown function
PF3D7_0207200	411.88	-1.99293	0.128387	-15.5228	2.43e-54	2.84e-53	iron-sulfur assembly protein, putative
PF3D7_1123200	1829.17	-1.99234	0.107524	-18.5292	1.2e-76	1.95e-75	leucine-rich repeat protein
PF3D7_0207000	33784.4	-1.9915	0.114621	-17.3746	1.28e-67	1.89e-66	merozoite surface protein 4
PF3D7_1423400	113.243	-1.98449	0.222096	-8.93529	4.06e-19	2.01e-18	conserved Plasmodium membrane protein, unknown function
PF3D7_0704800	1115.44	-1.9801	0.100128	-19.7757	4.82e-87	8.48e-86	protein phosphatase PPM12, putative
PF3D7_0504200	1651.06	-1.9734	0.0881132	-22.3962	4.29e-111	9.11e-110	ATP-dependent RNA helicase DDX27, putative
PF3D7_0518900	216.116	-1.97319	0.164342	-12.0066	3.28e-33	2.6e-32	conserved protein, unknown function
PF3D7_1425300	5049.4	-1.97056	0.0872455	-22.5864	5.89e-113	1.29e-111	conserved Plasmodium protein, unknown function
PF3D7_1410900	5743.66	-1.97013	0.0848699	-23.2135	3.32e-119	7.69e-118	ribosome maturation protein SBDS, putative
PF3D7_1231500	636.12	-1.96685	0.122712	-16.0281	8.13e-58	9.99e-57	mitosis protein dim1, putative
PF3D7_1232400	816.257	-1.96635	0.152393	-12.9031	4.32e-38	3.86e-37	CWC16 domain-containing protein, putative
PF3D7_1318800	13203.2	-1.95877	0.0790919	-24.7658	2.1e-135	5.33e-134	translocation protein SEC63, putative
PF3D7_0918700	12085.1	-1.95836	0.0884332	-22.1451	1.16e-108	2.4e-107	conserved Plasmodium protein, unknown function
PF3D7_0936000	3233.39	-1.95447	0.176571	-11.069	1.77e-28	1.24e-27	ring-exported protein 2
PF3D7_1353000	20355.1	-1.95203	0.097635	-19.9931	6.32e-89	1.15e-87	tryptophan-rich protein, pseudogene
PF3D7_1302000	1615.67	-1.9441	0.175288	-11.0909	1.39e-28	9.82e-28	EMP1-trafficking protein
PF3D7_0717400	2257.22	-1.93737	0.108222	-17.9017	1.14e-71	1.75e-70	queuine tRNA-ribosyltransferase, putative
PF3D7_1371800	54.4115	-1.93236	0.298492	-6.47374	9.56e-11	2.87e-10	Plasmodium exported protein, unknown function
PF3D7_1118600	4871.56	-1.929	0.0917939	-21.0145	4.84e-98	9.46e-97	histone acetyltransferase MYST
PF3D7_0806500	11061.5	-1.92886	0.0999282	-19.3024	5.13e-83	8.74e-82	DnaJ protein, putative
PF3D7_1246400	44478.6	-1.92065	0.121232	-15.8428	1.58e-56	1.91e-55	myosin A tail domain interacting protein
PF3D7_0714200	6437.65	-1.92061	0.0819661	-23.4318	2.03e-121	4.81e-120	conserved Plasmodium protein, unknown function
PF3D7_1102400	900.971	-1.91788	0.103864	-18.4653	3.93e-76	6.3e-75	phosphopantothenate--cysteine ligase, putative
PF3D7_1477800	1942.69	-1.91697	0.171431	-11.1822	4.98e-29	3.56e-28	acyl-CoA binding protein
PF3D7_0404900	12328.8	-1.91513	0.0964333	-19.8596	9.1e-88	1.62e-86	6-cysteine protein P41
PF3D7_0620300	538.935	-1.91365	0.158882	-12.0445	2.07e-33	1.65e-32	conserved Plasmodium protein, unknown function
PF3D7_1209500	3384.45	-1.91248	0.115134	-16.6109	5.81e-62	7.69e-61	cGMP-specific 3',5'-cyclic phosphodiesterase alpha
PF3D7_1253200	176.544	-1.90032	0.550839	-3.44987	0.00056085	0.000921904	hypothetical protein
PF3D7_0831800	39737	-1.8992	0.382527	-4.96489	6.87e-07	1.51e-06	histidine-rich protein II
PF3D7_0933000	4250.43	-1.8991	0.082403	-23.0465	1.59e-117	3.62e-116	CSTF domain-containing protein, putative
PF3D7_0523400	5294.57	-1.89852	0.111285	-17.06	2.94e-65	4.18e-64	DnaJ protein, putative
PF3D7_1016300	23348.6	-1.89145	0.093323	-20.2678	2.47e-91	4.62e-90	GBP130 protein
PF3D7_0932000	5821.44	-1.88684	0.12236	-15.4204	1.19e-53	1.37e-52	conserved Plasmodium protein, unknown function
PF3D7_0801300	114.045	-1.88646	0.560105	-3.36805	0.000757013	0.00122675	von Willebrand factor A domain-related protein
PF3D7_1467900	14815.1	-1.8858	0.08314	-22.6822	6.71e-114	1.48e-112	rab GTPase activator, putative
PF3D7_1238800	15839.5	-1.88416	0.0860316	-21.9008	2.55e-106	5.24e-105	acyl-CoA synthetase
PF3D7_1445500	676.461	-1.87908	0.110329	-17.0315	4.79e-65	6.75e-64	conserved Plasmodium protein, unknown function
PF3D7_1312800	16056.4	-1.87634	0.0871098	-21.5399	6.59e-103	1.34e-101	conserved Plasmodium protein, unknown function
PF3D7_1211900	19366.3	-1.87595	0.0930928	-20.1514	2.62e-90	4.85e-89	non-SERCA-type Ca2+ -transporting P-ATPase
PF3D7_1222700	37268.1	-1.87585	0.113429	-16.5376	1.97e-61	2.56e-60	glideosome-associated protein 45
PF3D7_0402000	1985.52	-1.87581	0.147768	-12.6942	6.36e-37	5.46e-36	Plasmodium exported protein (PHISTa), unknown function
PF3D7_1365600	2827.9	-1.87576	0.110551	-16.9673	1.43e-64	2.01e-63	DNA topoisomerase 6 subunit B, putative
PF3D7_1008800	8196.18	-1.867	0.0922457	-20.2395	4.4e-91	8.18e-90	nucleolar protein 5, putative
PF3D7_1230100	966.11	-1.86227	0.120093	-15.5068	3.12e-54	3.63e-53	thioredoxin-like associated protein 1, putative
PF3D7_0525100	30568.8	-1.85586	0.129979	-14.2781	3e-46	3.1e-45	acyl-CoA synthetase
PF3D7_0509800	5836.6	-1.84499	0.0895902	-20.5937	3.13e-94	5.95e-93	phosphatidylinositol 4-kinase
PF3D7_0805600	6034.13	-1.83573	0.0954632	-19.2297	2.09e-82	3.54e-81	PAP2-like protein, putative
PF3D7_1223100	55056.9	-1.83363	0.112828	-16.2516	2.18e-59	2.74e-58	cAMP-dependent protein kinase regulatory subunit
PF3D7_1114200	3225.08	-1.8272	0.106294	-17.19	3.16e-66	4.55e-65	GTPase-activating protein, putative
PF3D7_1001900	1971.59	-1.8228	0.150319	-12.1262	7.67e-34	6.15e-33	Plasmodium exported protein (hyp16), unknown function
PF3D7_1426500	205.197	-1.82259	0.20409	-8.93037	4.25e-19	2.09e-18	ABC transporter G family member 2
PF3D7_1414100	1059.44	-1.82024	0.105277	-17.2901	5.59e-67	8.12e-66	zinc finger protein, putative
PF3D7_0814500	2674.36	-1.82022	0.129257	-14.0821	4.89e-45	5e-44	conserved protein, unknown function
PF3D7_0305500	19537.5	-1.81485	0.110865	-16.37	3.13e-60	3.99e-59	conserved Plasmodium protein, unknown function
PF3D7_1338600	9167.14	-1.80457	0.102117	-17.6716	6.94e-70	1.05e-68	conserved protein, unknown function
PF3D7_1209300	19832.1	-1.80168	0.0984888	-18.2933	9.37e-75	1.49e-73	telomere repeat-binding zinc finger protein
PF3D7_0217500	13577.9	-1.79967	0.118155	-15.2314	2.19e-52	2.45e-51	calcium-dependent protein kinase 1
PF3D7_0220300	173.403	-1.78425	0.201485	-8.85548	8.33e-19	4.06e-18	Plasmodium exported protein, unknown function
PF3D7_1418900	2060.67	-1.7738	0.119366	-14.8602	5.98e-50	6.49e-49	ATP-dependent RNA helicase DBP4, putative
PF3D7_1013200	8619.12	-1.7734	0.098693	-17.9688	3.42e-72	5.28e-71	conserved Plasmodium protein, unknown function
PF3D7_1362800	3231.48	-1.76595	0.101893	-17.3313	2.73e-67	3.99e-66	conserved Plasmodium protein, unknown function
PF3D7_1001700	4821.4	-1.762	0.141029	-12.4938	8.07e-36	6.71e-35	Plasmodium exported protein (PHISTc), unknown function
PF3D7_0730300	30270	-1.76111	0.126351	-13.9382	3.71e-44	3.76e-43	AP2 domain transcription factor AP2-L, putative
PF3D7_1014000	384.958	-1.75949	0.140145	-12.5547	3.74e-36	3.14e-35	GDP-L-fucose synthase
PF3D7_1318700	4002.62	-1.75758	0.104042	-16.893	5.06e-64	7.03e-63	conserved protein, unknown function
PF3D7_1456800	7617.51	-1.74451	0.112647	-15.4865	4.28e-54	4.95e-53	V-type H(+)-translocating pyrophosphatase, putative
PF3D7_0206100	1459.31	-1.74402	0.0986063	-17.6867	5.31e-70	8.05e-69	cysteine desulfuration protein SufE
PF3D7_0814700	114.515	-1.74005	0.213912	-8.13445	4.14e-16	1.74e-15	conserved Plasmodium protein, unknown function
PF3D7_0507200	581.327	-1.73137	0.122573	-14.1253	2.65e-45	2.73e-44	subtilisin-like protease 3
PF3D7_0320500	5774.5	-1.72725	0.10188	-16.9538	1.81e-64	2.52e-63	nicotinamidase, putative
PF3D7_0515400	9225.92	-1.72709	0.112323	-15.376	2.37e-53	2.71e-52	conserved protein, unknown function
PF3D7_0220400	124.713	-1.7223	0.303888	-5.66754	1.45e-08	3.63e-08	DnaJ protein, putative, pseudogene
PF3D7_0301200	1275.65	-1.72087	0.134117	-12.831	1.1e-37	9.7e-37	serine/threonine protein kinase, FIKK family
PF3D7_0318800	257.449	-1.71724	0.177641	-9.66692	4.17e-22	2.33e-21	triosephosphate isomerase, putative
PF3D7_1405700	1679.02	-1.71101	0.115807	-14.7747	2.13e-49	2.3e-48	RING zinc finger protein, putative
PF3D7_1229800	19461.9	-1.71007	0.107866	-15.8537	1.33e-56	1.6e-55	myosin J, putative
PF3D7_0301600	3023.82	-1.69176	0.156346	-10.8207	2.75e-27	1.86e-26	Plasmodium exported protein (hyp1), unknown function
PF3D7_1228600	257909	-1.69127	0.0949965	-17.8036	6.63e-71	1.01e-69	merozoite surface protein 9
PF3D7_0936300	8252.8	-1.69125	0.15411	-10.9743	5.08e-28	3.5e-27	ring-exported protein 3
PF3D7_1334700	1210.08	-1.69125	0.164064	-10.3085	6.45e-25	3.96e-24	MSP7-like protein
PF3D7_1445400	11648.6	-1.68865	0.0874319	-19.3139	4.11e-83	7.03e-82	protein serine/threonine kinase-1
PF3D7_1113400	11084.2	-1.68598	0.0824688	-20.4438	6.82e-93	1.29e-91	ubiquitin domain-containing protein DSK2, putative
PF3D7_1474600	3697.73	-1.68329	0.101557	-16.5748	1.06e-61	1.39e-60	vacuole membrane protein 1, putative
PF3D7_0814600	549.539	-1.67859	0.113085	-14.8436	7.65e-50	8.29e-49	conserved protein, unknown function
PF3D7_0310200	20381.3	-1.67317	0.0894471	-18.7057	4.45e-78	7.31e-77	phd finger protein, putative
PF3D7_1358400	1055.5	-1.67	0.139816	-11.9443	6.95e-33	5.44e-32	conserved Plasmodium protein, unknown function
PF3D7_1425500	85.9481	-1.66692	0.242337	-6.87854	6.05e-12	1.99e-11	conserved Plasmodium protein, unknown function
PF3D7_1352200	4056.61	-1.66471	0.0872641	-19.0767	3.94e-81	6.65e-80	U3 small nucleolar RNA-associated protein 15, putative
PF3D7_1313800	6488.6	-1.66353	0.105575	-15.7568	6.17e-56	7.36e-55	conserved Plasmodium membrane protein, unknown function
PF3D7_0714000	46789.2	-1.66186	0.113755	-14.6091	2.46e-48	2.63e-47	histone H2B variant
PF3D7_1136700	6994.51	-1.65673	0.0984444	-16.8291	1.49e-63	2.04e-62	conserved Plasmodium protein, unknown function
PF3D7_1359700	1900.33	-1.65605	0.0997148	-16.6079	6.11e-62	8.07e-61	conserved Plasmodium protein, unknown function
PF3D7_1003300	2408.75	-1.65552	0.0919252	-18.0095	1.64e-72	2.54e-71	N-terminal acetyltransferase A complex catalytic subunit ARD1, putative
PF3D7_0516500	126.888	-1.65186	0.259147	-6.37423	1.84e-10	5.41e-10	major facilitator superfamily domain-containing protein, putative
PF3D7_0622900	8294.9	-1.65078	0.11813	-13.9743	2.24e-44	2.27e-43	AP2 domain transcription factor AP2Tel
PF3D7_1213900	2357.77	-1.64982	0.109223	-15.1051	1.5e-51	1.65e-50	conserved Plasmodium protein, unknown function
PF3D7_0801400	157.458	-1.6486	0.190216	-8.667	4.44e-18	2.09e-17	conserved Plasmodium protein, unknown function
PF3D7_1001000	72.1511	-1.64496	0.249537	-6.59207	4.34e-11	1.33e-10	Plasmodium exported protein (hyp12), unknown function
PF3D7_0724800	3699.03	-1.63883	0.0883565	-18.5479	8.48e-77	1.38e-75	kelch domain-containing protein, putative
PF3D7_1328500	4946.43	-1.63648	0.0900749	-18.168	9.25e-74	1.44e-72	alpha/beta-hydrolase, putative
PF3D7_1366700	155.531	-1.63513	0.233729	-6.99584	2.64e-12	8.87e-12	conserved Plasmodium protein, unknown function
PF3D7_0818300	97.2084	-1.63484	0.245978	-6.64629	3.01e-11	9.36e-11	dynactin subunit 6, putative
PF3D7_1131700	54.6436	-1.63477	0.291564	-5.60692	2.06e-08	5.11e-08	conserved Plasmodium protein, unknown function
PF3D7_0630200	102.603	-1.62614	0.248593	-6.54135	6.1e-11	1.85e-10	secreted ookinete protein, putative
PF3D7_0321800	8092.13	-1.62566	0.103489	-15.7085	1.32e-55	1.57e-54	WD repeat-containing protein, putative
PF3D7_1310600	7624.2	-1.62421	0.0952779	-17.0471	3.67e-65	5.19e-64	ras-related protein Rab-5B
PF3D7_1361800	137576	-1.62388	0.094953	-17.1019	1.44e-65	2.06e-64	glideosome-associated connector
PF3D7_0516400	1526.55	-1.62284	0.0981618	-16.5323	2.15e-61	2.78e-60	phosducin-like protein 1, putative
PF3D7_0932200	31292	-1.61657	0.125338	-12.8977	4.64e-38	4.14e-37	profilin
PF3D7_0820300	3525.25	-1.61341	0.102374	-15.7599	5.87e-56	7.02e-55	conserved Plasmodium protein, unknown function
PF3D7_1334900	395.174	-1.60825	0.169125	-9.50922	1.92e-21	1.05e-20	MSP7-like protein, fragment, pseudogene
PF3D7_0420300	38140	-1.60431	0.102761	-15.6121	6.02e-55	7.1e-54	AP2 domain transcription factor, putative
PF3D7_0311500	714.044	-1.60245	0.13047	-12.2821	1.13e-34	9.21e-34	conserved protein, unknown function
PF3D7_1407300	8152.19	-1.59441	0.130907	-12.1797	3.99e-34	3.22e-33	pre-mRNA-splicing factor 38B, putative
PF3D7_0702100	13414.2	-1.58831	0.112909	-14.0671	6.05e-45	6.17e-44	Plasmodium exported protein (PHISTb), unknown function, pseudogene
PF3D7_0811700	577.578	-1.57842	0.13249	-11.9135	1.01e-32	7.84e-32	conserved Plasmodium protein, unknown function
PF3D7_1444300	6160.5	-1.57696	0.0997399	-15.8107	2.62e-56	3.16e-55	1-acyl-sn-glycerol-3-phosphate acyltransferase, putative
PF3D7_1339300	5773.23	-1.57638	0.114808	-13.7306	6.65e-43	6.59e-42	conserved Plasmodium protein, unknown function
PF3D7_0924400	25062.8	-1.57394	0.0990258	-15.8942	6.95e-57	8.45e-56	conserved Plasmodium protein, unknown function
PF3D7_0108500	55297.5	-1.57108	0.141257	-11.1221	9.79e-29	6.96e-28	conserved Plasmodium protein, unknown function
PF3D7_1124600	10161.4	-1.56934	0.0903464	-17.3703	1.38e-67	2.04e-66	ethanolamine kinase
PF3D7_0110600	5444.95	-1.5681	0.0783832	-20.0056	4.92e-89	8.95e-88	phosphatidylinositol-4-phosphate 5-kinase
PF3D7_1113200	501.572	-1.56788	0.171364	-9.14942	5.72e-20	2.95e-19	conserved Plasmodium protein, unknown function
PF3D7_1030300	4395.29	-1.56682	0.141305	-11.0882	1.43e-28	1.01e-27	conserved Plasmodium protein, unknown function
PF3D7_1104100	1525.68	-1.56483	0.0981597	-15.9417	3.25e-57	3.99e-56	syntaxin, Qa-SNARE family
PF3D7_0717200	8650.74	-1.5647	0.109082	-14.3442	1.16e-46	1.21e-45	conserved Plasmodium protein, unknown function
PF3D7_0617300	2496.58	-1.55765	0.114791	-13.5694	6.08e-42	5.89e-41	conserved Plasmodium protein, unknown function
PF3D7_0930100	2182.42	-1.55645	0.0940536	-16.5486	1.64e-61	2.14e-60	heptatricopeptide repeat-containing protein, putative
PF3D7_0409200	4258.62	-1.54841	0.0904546	-17.1181	1.09e-65	1.56e-64	protein SOF1, putative
PF3D7_1110700	3430.66	-1.54755	0.0997516	-15.514	2.79e-54	3.25e-53	actin-like protein, putative
PF3D7_1020300	1642.7	-1.54167	0.0967503	-15.9346	3.65e-57	4.46e-56	cytoplasmic dynein intermediate chain, putative
PF3D7_1316600	11952.7	-1.54162	0.10554	-14.607	2.53e-48	2.71e-47	choline-phosphate cytidylyltransferase
PF3D7_0936800	1106.63	-1.54088	0.176696	-8.72055	2.77e-18	1.32e-17	Plasmodium exported protein (PHISTc), unknown function
PF3D7_0804900	4453.79	-1.53893	0.0994392	-15.476	5.04e-54	5.81e-53	GTPase-activating protein, putative
PF3D7_0207800	9418.4	-1.53787	0.0900752	-17.0732	2.35e-65	3.35e-64	serine repeat antigen 3
PF3D7_1320600	8706.52	-1.53537	0.106006	-14.4839	1.53e-47	1.62e-46	ras-related protein Rab-11A
PF3D7_1329800	286.251	-1.53452	0.169613	-9.04716	1.47e-19	7.36e-19	conserved Plasmodium protein, unknown function
PF3D7_0906500	6089.16	-1.52982	0.0864551	-17.695	4.58e-70	6.97e-69	arginase
PF3D7_1230900	4102.05	-1.52725	0.105652	-14.4555	2.31e-47	2.45e-46	serine/threonine protein kinase RIO1, putative
PF3D7_1031400	6559.42	-1.52396	0.109352	-13.9363	3.81e-44	3.85e-43	OTU-like cysteine protease
PF3D7_1332400	1174.47	-1.52248	0.112973	-13.4764	2.15e-41	2.06e-40	nucleotidyltransferase, putative
PF3D7_1010300	23133.9	-1.5221	0.111483	-13.6532	1.93e-42	1.89e-41	succinate dehydrogenase subunit 4, putative
PF3D7_1405800	5076.33	-1.51985	0.120007	-12.6647	9.28e-37	7.94e-36	ribosome biogenesis protein BOP1, putative
PF3D7_0113000	1247.33	-1.51757	0.128557	-11.8047	3.69e-32	2.83e-31	glutamic acid-rich protein GARP
PF3D7_0414700	4627.25	-1.51457	0.0845082	-17.9222	7.91e-72	1.22e-70	GTP-binding protein, putative
PF3D7_1446000	175.808	-1.51137	0.187001	-8.08216	6.36e-16	2.63e-15	U5 spliceosomal RNA
PF3D7_1403600	1793.33	-1.51011	0.140043	-10.7832	4.13e-27	2.79e-26	selenoprotein
PF3D7_1107700	2533.69	-1.5087	0.111771	-13.4982	1.6e-41	1.54e-40	pescadillo homolog
PF3D7_0219700	2730.34	-1.50852	0.147018	-10.2608	1.06e-24	6.46e-24	Plasmodium exported protein (PHISTc), unknown function
PF3D7_1223400	38852.9	-1.50632	0.091638	-16.4377	1.03e-60	1.32e-59	phospholipid-transporting ATPase, putative
PF3D7_0112200	1226.2	-1.50163	0.096871	-15.5014	3.4e-54	3.94e-53	multidrug resistance-associated protein 1
PF3D7_1352100	5005.42	-1.49805	0.094859	-15.7924	3.51e-56	4.22e-55	ABC transporter B family member 6, putative
PF3D7_0503000	3356.17	-1.49546	0.0878249	-17.0277	5.12e-65	7.18e-64	50S ribosomal protein L28, apicoplast, putative
PF3D7_0802600	30181.3	-1.48891	0.0996254	-14.9451	1.68e-50	1.83e-49	adenylyl cyclase beta
PF3D7_0402900	172.416	-1.4876	0.219	-6.79267	1.1e-11	3.54e-11	probable protein, unknown function
PF3D7_0813800	1114.07	-1.48756	0.111825	-13.3025	2.24e-40	2.1e-39	GDP-mannose 4,6-dehydratase
PF3D7_0108300	36950.9	-1.48729	0.0788767	-18.8559	2.63e-79	4.35e-78	conserved Plasmodium protein, unknown function
PF3D7_1419600	692.344	-1.48695	0.113324	-13.1212	2.49e-39	2.29e-38	conserved Plasmodium protein, unknown function
PF3D7_1366800	3804.74	-1.48281	0.0879711	-16.8556	9.55e-64	1.31e-62	phosphatidylserine synthase, putative
PF3D7_0532100	16075.3	-1.47087	0.113628	-12.9446	2.52e-38	2.28e-37	early transcribed membrane protein 5
PF3D7_1237200	2255.2	-1.46817	0.107437	-13.6654	1.63e-42	1.61e-41	conserved Plasmodium protein, unknown function
PF3D7_0711700	3020.18	-1.46762	0.182863	-8.02579	1.01e-15	4.13e-15	erythrocyte membrane protein 1, PfEMP1
PF3D7_0529000	4337.4	-1.4664	0.0877062	-16.7194	9.46e-63	1.27e-61	conserved Plasmodium protein, unknown function
PF3D7_1205800	21780.5	-1.46589	0.0752098	-19.4907	1.32e-84	2.28e-83	high mobility group protein B3, putative
PF3D7_1120400	910.208	-1.46415	0.160852	-9.1025	8.83e-20	4.48e-19	alpha/beta hydrolase fold domain containing protein, putative
PF3D7_1105300	2541.12	-1.46236	0.102662	-14.2444	4.86e-46	5.01e-45	conserved Plasmodium protein, unknown function
PF3D7_1218500	10004.7	-1.46001	0.113304	-12.8858	5.41e-38	4.8e-37	dynamin-like protein, putative
PF3D7_1216600	149.195	-1.45617	0.258905	-5.62435	1.86e-08	4.64e-08	cell traversal protein for ookinetes and sporozoites
PF3D7_1457500	2667.98	-1.45201	0.106337	-13.6548	1.89e-42	1.85e-41	vacuolar protein sorting-associated protein 4
PF3D7_0623800	28296.1	-1.44991	0.100712	-14.3966	5.44e-47	5.7e-46	tyrosine kinase-like protein, putative
PF3D7_0910500	767.412	-1.4477	0.122301	-11.8372	2.51e-32	1.93e-31	DNA repair protein REV1, putative
PF3D7_0627800	4698.43	-1.44606	0.114754	-12.6014	2.07e-36	1.75e-35	acetyl-CoA synthetase, putative
PF3D7_0522300	1701.61	-1.44427	0.134401	-10.746	6.19e-27	4.14e-26	18S rRNA (guanine-N(7))-methyltransferase, putative
PF3D7_1366600	8682.95	-1.4409	0.0785062	-18.3539	3.07e-75	4.9e-74	signal recognition particle receptor subunit alpha, putative
PF3D7_1001800	2708.48	-1.4379	0.0914777	-15.7186	1.13e-55	1.34e-54	Plasmodium exported protein (PHISTc), unknown function
PF3D7_1423300	28893.9	-1.43638	0.109761	-13.0865	3.93e-39	3.6e-38	serine/threonine protein phosphatase 7
PF3D7_0416200	832.734	-1.43115	0.108431	-13.1987	8.92e-40	8.23e-39	conserved protein, unknown function
PF3D7_0730500	12575.5	-1.43055	0.0883099	-16.1992	5.11e-59	6.42e-58	conserved Plasmodium protein, unknown function
PF3D7_0707600	836.012	-1.43028	0.10288	-13.9024	6.12e-44	6.16e-43	mediator of RNA polymerase II transcription subunit 10, putative
PF3D7_0619900	1574.17	-1.42631	0.0950307	-15.0089	6.42e-51	7.06e-50	splicing factor 3A subunit 2, putative
PF3D7_0909500	2102.61	-1.42394	0.103227	-13.7943	2.76e-43	2.75e-42	subpellicular microtubule protein 1, putative
PF3D7_0401800	10591.4	-1.4224	0.153824	-9.24692	2.31e-20	1.21e-19	Plasmodium exported protein (PHISTb), unknown function
PF3D7_0927200	1488.1	-1.41098	0.111691	-12.6329	1.39e-36	1.18e-35	zinc finger protein, putative
PF3D7_1232700	3246.15	-1.40736	0.0901898	-15.6045	6.79e-55	7.98e-54	conserved Plasmodium protein, unknown function
PF3D7_1302700	2303.46	-1.40499	0.108197	-12.9854	1.48e-38	1.34e-37	ATP-dependent RNA helicase DHR1, putative
PF3D7_1315500	2287.68	-1.39831	0.12428	-11.2512	2.28e-29	1.65e-28	conserved protein, unknown function
PF3D7_0409100	4910.57	-1.39572	0.0862466	-16.1829	6.66e-59	8.33e-58	U4/U6 small nuclear ribonucleoprotein PRP31, putative
PF3D7_0601200	67.2375	-1.39379	0.30944	-4.50423	6.66e-06	1.32e-05	Pfmc-2TM Maurer's cleft two transmembrane protein
PF3D7_0902500	9997.32	-1.39079	0.149646	-9.29384	1.49e-20	7.84e-20	serine/threonine protein kinase, FIKK family
PF3D7_0414600	4031.68	-1.38726	0.121976	-11.3732	5.68e-30	4.17e-29	acylated pleckstrin-homology domain-containing protein, putative
PF3D7_1450000	888.895	-1.38522	0.104047	-13.3135	1.93e-40	1.82e-39	serine/threonine protein kinase, putative
PF3D7_0831400	327.863	-1.38356	0.145153	-9.53175	1.55e-21	8.46e-21	Plasmodium exported protein, unknown function
PF3D7_1411200	10477.6	-1.37705	0.0961676	-14.3193	1.66e-46	1.73e-45	rhomboid protease ROM8
PF3D7_0310800	935.226	-1.3766	0.136729	-10.068	7.65e-24	4.51e-23	conserved Plasmodium protein, unknown function
PF3D7_1340900	7075.01	-1.37344	0.121518	-11.3023	1.28e-29	9.29e-29	sodium-dependent phosphate transporter
PF3D7_0209600	6342.32	-1.37201	0.0865327	-15.8553	1.29e-56	1.57e-55	transporter, putative
PF3D7_1133300	3374.43	-1.37127	0.106355	-12.8934	4.91e-38	4.37e-37	LEM3/CDC50 family protein, putative
PF3D7_1471400	6953.63	-1.36551	0.10738	-12.7166	4.78e-37	4.14e-36	diacylglycerol kinase, putative
PF3D7_1464500	5857.82	-1.36549	0.0828695	-16.4776	5.32e-61	6.88e-60	conserved Plasmodium membrane protein, unknown function
PF3D7_1017400	2901.67	-1.36503	0.11508	-11.8616	1.87e-32	1.45e-31	phosphomannomutase, putative
PF3D7_1017300	4311.36	-1.36492	0.0973307	-14.0235	1.12e-44	1.14e-43	golgi re-assembly stacking protein 1, golgi re-assembly stacking protein 2
PF3D7_1113100	9308.64	-1.3641	0.101812	-13.3982	6.19e-41	5.88e-40	protein tyrosine phosphatase
PF3D7_1404800	11287.3	-1.3632	0.123154	-11.0691	1.77e-28	1.24e-27	conserved Plasmodium protein, unknown function
PF3D7_1137000	207.875	-1.36197	0.164633	-8.27275	1.31e-16	5.63e-16	U2 spliceosomal RNA
PF3D7_1479000	312.045	-1.36149	0.144227	-9.43986	3.73e-21	2.02e-20	acyl-CoA synthetase
PF3D7_1243300	111.748	-1.35658	0.291565	-4.65276	3.28e-06	6.73e-06	conserved Plasmodium protein, unknown function
PF3D7_0718600	2037.83	-1.35256	0.099517	-13.5913	4.51e-42	4.39e-41	conserved Plasmodium protein, unknown function
PF3D7_1447500	205.542	-1.34906	0.183913	-7.33528	2.21e-13	8.02e-13	inner membrane complex protein, putative
PF3D7_1353100	1558.77	-1.34797	0.180871	-7.45265	9.15e-14	3.39e-13	Plasmodium exported protein, unknown function
PF3D7_1112000	1701.87	-1.34479	0.0934221	-14.3948	5.58e-47	5.83e-46	conserved protein, unknown function
PF3D7_1442400	6991.81	-1.34477	0.076605	-17.5546	5.48e-69	8.21e-68	conserved Plasmodium protein, unknown function
PF3D7_0816100	1746.82	-1.34158	0.0879627	-15.2517	1.6e-52	1.8e-51	phosphopantothenoylcysteine decarboxylase, putative
PF3D7_0304200	2946.75	-1.34112	0.0949877	-14.1189	2.91e-45	2.98e-44	EH domain-containing protein
PF3D7_0802800	19325.6	-1.33966	0.108894	-12.3024	8.8e-35	7.2e-34	serine/threonine protein phosphatase 2B catalytic subunit A
PF3D7_0806300	5979.53	-1.33386	0.0967151	-13.7916	2.86e-43	2.85e-42	ferlin-like protein, putative
PF3D7_1005800	493.411	-1.33043	0.141815	-9.38146	6.51e-21	3.5e-20	conserved Plasmodium membrane protein, unknown function
PF3D7_0717500	35213.2	-1.3263	0.107373	-12.3522	4.74e-35	3.9e-34	calcium-dependent protein kinase 4
PF3D7_0207400	8552.8	-1.32407	0.0800134	-16.5481	1.65e-61	2.16e-60	serine repeat antigen 7
PF3D7_0217300	1274	-1.32296	0.123097	-10.7472	6.11e-27	4.09e-26	AP-2 complex subunit sigma, putative
PF3D7_1246200	257859	-1.32103	0.118319	-11.1649	6.05e-29	4.32e-28	actin I
PF3D7_0216800	2085.77	-1.32072	0.108505	-12.172	4.38e-34	3.53e-33	TMEM121 domain-containing protein, putative
PF3D7_1354400	4138.45	-1.31985	0.0996539	-13.2443	4.87e-40	4.53e-39	V-type proton ATPase 21 kDa proteolipid subunit, putative
PF3D7_1030800	1758.66	-1.31823	0.154612	-8.52604	1.51e-17	6.91e-17	calmodulin, putative
PF3D7_1315100	227.391	-1.3158	0.16084	-8.18082	2.82e-16	1.19e-15	serine/threonine protein kinase PK9
PF3D7_0425100	62.7523	-1.31559	0.321451	-4.09267	4.26e-05	7.92e-05	Plasmodium exported protein (hyp6), unknown function
PF3D7_1332500	731.643	-1.31389	0.109857	-11.96	5.76e-33	4.52e-32	SAM-dependent RNA methyltransferase, putative
PF3D7_1250200	7646.37	-1.31324	0.0921253	-14.255	4.17e-46	4.31e-45	CSC1-like protein, putative
PF3D7_1227800	2658.38	-1.31134	0.113708	-11.5325	9.05e-31	6.7e-30	elongator complex protein 3, putative
PF3D7_0703700	896.705	-1.31002	0.128256	-10.2141	1.71e-24	1.03e-23	conserved protein, unknown function
PF3D7_0310700	1100.3	-1.30922	0.127455	-10.272	9.42e-25	5.77e-24	trafficking protein particle complex subunit 4, putative
PF3D7_1458700	1108.97	-1.30642	0.131842	-9.90899	3.8e-23	2.19e-22	exonuclease V, mitochondrial, putative
PF3D7_1306000	1434.84	-1.30531	0.121177	-10.7719	4.67e-27	3.14e-26	conserved Plasmodium protein, unknown function
PF3D7_1024000	1630.2	-1.30402	0.122579	-10.6382	1.98e-26	1.3e-25	conserved Plasmodium protein, unknown function
PF3D7_0909700	5455.86	-1.29799	0.0908715	-14.2838	2.76e-46	2.87e-45	FHA domain protein, putative
PF3D7_1127000	378.211	-1.29692	0.135765	-9.55268	1.26e-21	6.95e-21	protein phosphatase, putative
PF3D7_0932100	19132.4	-1.29449	0.0945808	-13.6866	1.22e-42	1.2e-41	protein MAM3, putative
PF3D7_0407800	58101.1	-1.29362	0.101834	-12.7033	5.67e-37	4.88e-36	conserved Plasmodium protein, unknown function
PF3D7_1019000	12640.6	-1.29267	0.0831635	-15.5437	1.76e-54	2.05e-53	eukaryotic translation initiation factor subunit eIF2A, putative
PF3D7_1405100	2049.91	-1.28881	0.0959287	-13.435	3.77e-41	3.6e-40	GTPase-activating protein, putative
PF3D7_1311800	13561.6	-1.28612	0.0927782	-13.8623	1.07e-43	1.08e-42	M1-family alanyl aminopeptidase
PF3D7_1472600	6105.05	-1.28597	0.101186	-12.7089	5.27e-37	4.54e-36	protein disulfide-isomerase
PF3D7_1246300	15196.6	-1.28444	0.101833	-12.6132	1.79e-36	1.51e-35	clathrin adaptor domain-containing protein, putative
PF3D7_1110200	11068.8	-1.28424	0.0774264	-16.5866	8.71e-62	1.14e-60	pre-mRNA-processing factor 6, putative
PF3D7_0731700	123.111	-1.28221	0.209463	-6.1214	9.28e-10	2.59e-09	Plasmodium exported protein (hyp9), unknown function
PF3D7_0930400	5101.62	-1.27893	0.108876	-11.7466	7.35e-32	5.55e-31	zinc finger protein, putative
PF3D7_1446600	8341.49	-1.27694	0.125828	-10.1483	3.37e-24	2.02e-23	centrin-2
PF3D7_0219800	2955.9	-1.27514	0.0998288	-12.7732	2.31e-37	2.02e-36	Plasmodium exported protein (PHISTc), unknown function
PF3D7_0916700	7825.05	-1.271	0.0998394	-12.7305	4.01e-37	3.47e-36	RNA-binding protein musashi, putative
PF3D7_1002100	35627.4	-1.26861	0.119184	-10.6441	1.86e-26	1.22e-25	EMP1-trafficking protein
PF3D7_1435300	16630.3	-1.26696	0.0783605	-16.1684	8.43e-59	1.05e-57	glutamate synthase [NADH], putative
PF3D7_1419400	2115.12	-1.26675	0.107934	-11.7364	8.3e-32	6.25e-31	conserved Plasmodium membrane protein, unknown function
PF3D7_0613100	1410.23	-1.26186	0.140273	-8.99577	2.35e-19	1.17e-18	conserved Plasmodium protein, unknown function
PF3D7_0419400	3567.18	-1.25998	0.104162	-12.0964	1.1e-33	8.82e-33	conserved Plasmodium protein, unknown function
PF3D7_0314600	336.83	-1.25973	0.13945	-9.0336	1.66e-19	8.33e-19	conserved protein, unknown function
PF3D7_0205700	419.065	-1.24952	0.156239	-7.99745	1.27e-15	5.16e-15	RNA-binding protein, putative
PF3D7_1224100	6533.55	-1.23642	0.0977461	-12.6493	1.13e-36	9.61e-36	conserved protein, unknown function
PF3D7_0605700	638.305	-1.23563	0.121145	-10.1996	1.99e-24	1.2e-23	conserved Plasmodium protein, unknown function
PF3D7_0523000	19647.9	-1.22988	0.119143	-10.3227	5.56e-25	3.43e-24	multidrug resistance protein 1
PF3D7_1403500	1104.26	-1.22867	0.144513	-8.50216	1.86e-17	8.43e-17	dynein light chain, putative
PF3D7_0929600	1706.85	-1.22461	0.110186	-11.114	1.07e-28	7.61e-28	G2 protein, putative
PF3D7_1439000	4352.99	-1.22308	0.101001	-12.1095	9.4e-34	7.52e-33	copper transporter
PF3D7_0321400	5934.88	-1.2214	0.113848	-10.7283	7.49e-27	4.98e-26	protein kinase, putative
PF3D7_1233700	638.583	-1.22044	0.122325	-9.9771	1.92e-23	1.11e-22	homocysteine S-methyltransferase, putative
PF3D7_0503500	1709.16	-1.21953	0.100935	-12.0824	1.31e-33	1.04e-32	protein kinase, putative
PF3D7_1347200	5240.88	-1.21949	0.120196	-10.1459	3.46e-24	2.06e-23	nucleoside transporter 1
PF3D7_0501600	28255.8	-1.21947	0.105372	-11.5729	5.65e-31	4.22e-30	rhoptry-associated protein 2
PF3D7_1220400	800.146	-1.21675	0.13502	-9.01164	2.03e-19	1.01e-18	debranching enzyme-associated ribonuclease, putative
PF3D7_0104900	237.696	-1.21664	0.443192	-2.74517	0.006048	0.00880489	RNase MRP
PF3D7_1201900	1144.81	-1.21601	0.127531	-9.53502	1.5e-21	8.21e-21	conserved protein, unknown function
PF3D7_1459200	1608.68	-1.21508	0.0999922	-12.1517	5.62e-34	4.51e-33	WD repeat-containing protein, putative
PF3D7_1025400	12787	-1.21301	0.11289	-10.7451	6.25e-27	4.17e-26	conserved Plasmodium membrane protein, unknown function
PF3D7_1136600	4257.28	-1.21138	0.0950269	-12.7477	3.21e-37	2.79e-36	conserved Plasmodium protein, unknown function
PF3D7_0809400	2825.72	-1.20919	0.0872433	-13.86	1.11e-43	1.11e-42	conserved protein, unknown function
PF3D7_0301700	921.222	-1.20908	0.137841	-8.77152	1.76e-18	8.47e-18	Plasmodium exported protein, unknown function
PF3D7_0522100	4078.28	-1.20834	0.088498	-13.6538	1.92e-42	1.88e-41	conserved Plasmodium protein, unknown function
PF3D7_0828600	3306.57	-1.20728	0.110366	-10.9388	7.52e-28	5.17e-27	folate transporter 1
PF3D7_1001200	961.592	-1.20484	0.104243	-11.558	6.73e-31	5.01e-30	acyl-CoA binding protein, isoform 2, ACBP2
PF3D7_1123500	2672.1	-1.20299	0.0906777	-13.2667	3.61e-40	3.37e-39	golgi protein 2
PF3D7_0113300	1608.31	-1.20265	0.305902	-3.9315	8.44e-05	0.000152719	Plasmodium exported protein (hyp1), unknown function
PF3D7_1115900	3469.7	-1.1994	0.104415	-11.4868	1.54e-30	1.14e-29	palmitoyltransferase DHHC9
PF3D7_1423100	5059.5	-1.19822	0.119241	-10.0487	9.31e-24	5.49e-23	ankyrin-repeat protein, putative
PF3D7_1439300	2984.58	-1.19552	0.0868102	-13.7717	3.77e-43	3.75e-42	Sad1/UNC domain-containing protein, putative
PF3D7_0106700	6803.83	-1.19543	0.0899711	-13.2868	2.76e-40	2.58e-39	small ribosomal subunit assembling AARP2 protein
PF3D7_0409600	10402.5	-1.19537	0.109728	-10.8939	1.23e-27	8.4e-27	replication protein A1, large subunit
PF3D7_0905800	574.427	-1.19531	0.122622	-9.74797	1.88e-22	1.06e-21	conserved Plasmodium protein, unknown function
PF3D7_1346300	4789.83	-1.19513	0.103198	-11.5809	5.15e-31	3.85e-30	DNA/RNA-binding protein Alba 2
PF3D7_1034700	2757.92	-1.18852	0.117716	-10.0965	5.72e-24	3.41e-23	ADP-ribosylation factor, putative
PF3D7_1359800	703.887	-1.18086	0.129049	-9.15051	5.67e-20	2.92e-19	ADP-ribosylation factor, putative
PF3D7_0424700	2359.82	-1.17919	0.329231	-3.58164	0.000341446	0.000576447	serine/threonine protein kinase, FIKK family
PF3D7_1326700	723.733	-1.17908	0.134832	-8.74477	2.23e-18	1.07e-17	conserved Apicomplexan protein, unknown function
PF3D7_1235000	418.671	-1.17901	0.141694	-8.32079	8.74e-17	3.81e-16	PIH1 domain-containing protein, putative
PF3D7_0302500	215821	-1.17759	0.0922242	-12.7688	2.45e-37	2.14e-36	cytoadherence linked asexual protein 3.1
PF3D7_0620500	1742.78	-1.17733	0.1044	-11.2772	1.7e-29	1.23e-28	cleavage stimulation factor subunit 1, putative
PF3D7_0110800	6234.57	-1.17733	0.0900527	-13.0738	4.65e-39	4.25e-38	transcription initiation factor TFIIB, putative
PF3D7_0302200	39064	-1.17599	0.10107	-11.6353	2.73e-31	2.04e-30	cytoadherence linked asexual protein 3.2
PF3D7_1451200	28744.2	-1.17459	0.0887175	-13.2397	5.18e-40	4.81e-39	conserved Plasmodium protein, unknown function
PF3D7_0931500	595.203	-1.17004	0.183044	-6.39215	1.64e-10	4.84e-10	conserved Plasmodium protein, unknown function
PF3D7_1012900	5615.75	-1.16974	0.0960027	-12.1844	3.76e-34	3.04e-33	autophagy-related protein 18
PF3D7_0507800	25217	-1.16778	0.0975041	-11.9767	4.7e-33	3.71e-32	conserved protein, unknown function
PF3D7_1021800	51899	-1.16596	0.109355	-10.6622	1.53e-26	1.01e-25	schizont egress antigen-1
PF3D7_1004600	2555.89	-1.16552	0.169882	-6.86079	6.85e-12	2.24e-11	conserved Plasmodium membrane protein, unknown function
PF3D7_1359900	3194.08	-1.16487	0.0900014	-12.9428	2.58e-38	2.33e-37	conserved Plasmodium membrane protein, unknown function
PF3D7_1458300	7479.54	-1.16001	0.0824701	-14.0658	6.16e-45	6.27e-44	conserved Plasmodium protein, unknown function
PF3D7_1306800	853.57	-1.15981	0.115792	-10.0163	1.29e-23	7.54e-23	RED-like protein, putative
PF3D7_1020100	401.408	-1.15978	0.128166	-9.04905	1.44e-19	7.25e-19	flagellar outer arm dynein-associated protein, putative
PF3D7_0820500	2150.8	-1.15482	0.0880306	-13.1184	2.58e-39	2.37e-38	protein transport protein YIF1, putative
PF3D7_1312900	19891.7	-1.15398	0.0853278	-13.5241	1.13e-41	1.09e-40	eukaryotic translation initation factor 4 gamma
PF3D7_1012000	7066.49	-1.15381	0.104157	-11.0776	1.61e-28	1.13e-27	RING zinc finger protein, putative
PF3D7_1146100	243.049	-1.15162	0.163441	-7.0461	1.84e-12	6.28e-12	conserved protein, unknown function
PF3D7_0517200	392.27	-1.1512	0.134442	-8.56278	1.1e-17	5.08e-17	conserved Plasmodium protein, unknown function
PF3D7_0723800	11807.6	-1.14735	0.101342	-11.3216	1.03e-29	7.49e-29	conserved Plasmodium protein, unknown function
PF3D7_1415200	373.222	-1.14636	0.147977	-7.7469	9.42e-15	3.66e-14	DNA-directed RNA polymerases I and III subunit RPAC2, putative
PF3D7_1134700	1986.63	-1.14622	0.129084	-8.87965	6.71e-19	3.28e-18	DNA-directed RNA polymerase I subunit RPA2, putative
PF3D7_1356300	10820.5	-1.14447	0.113666	-10.0687	7.6e-24	4.49e-23	ubiquitin-conjugating enzyme E2, putative
PF3D7_1236900	8688.82	-1.14406	0.112489	-10.1704	2.69e-24	1.61e-23	conserved Plasmodium protein, unknown function
PF3D7_0509400	4201.32	-1.14372	0.119504	-9.57062	1.06e-21	5.86e-21	RNA polymerase I
PF3D7_1237100	6999.74	-1.14359	0.104094	-10.9861	4.46e-28	3.08e-27	conserved Plasmodium protein, unknown function
PF3D7_1035100	8033.5	-1.14247	0.109247	-10.4577	1.35e-25	8.48e-25	probable protein, unknown function
PF3D7_1341500	4376.62	-1.14095	0.108478	-10.5178	7.15e-26	4.56e-25	inner membrane complex suture component, putative
PF3D7_1129300	7306.65	-1.13828	0.0901292	-12.6295	1.45e-36	1.23e-35	conserved Plasmodium protein, unknown function
PF3D7_0831700	16017.7	-1.13627	0.131225	-8.65899	4.76e-18	2.24e-17	heat shock protein 70
PF3D7_1136400	2448.76	-1.13607	0.111155	-10.2207	1.6e-24	9.68e-24	signal recognition particle subunit SRP72, putative
PF3D7_0914000	408.394	-1.13574	0.137474	-8.26152	1.44e-16	6.16e-16	pseudouridylate synthase, putative
PF3D7_0520500	1196.41	-1.13406	0.0955365	-11.8704	1.69e-32	1.31e-31	phosphomethylpyrimidine kinase, putative
PF3D7_1449100	8164.96	-1.13295	0.124012	-9.13578	6.49e-20	3.33e-19	CLASP domain-containing protein, putative
PF3D7_1315400	11931.6	-1.13167	0.0846346	-13.3713	8.9e-41	8.42e-40	zinc finger (CCCH type) protein, putative
PF3D7_1449600	1639.63	-1.13027	0.096884	-11.6662	1.9e-31	1.42e-30	conserved protein, unknown function
PF3D7_0813400	9596.67	-1.12789	0.110546	-10.2029	1.92e-24	1.16e-23	conserved protein, unknown function
PF3D7_0803600	10989.7	-1.12724	0.101729	-11.0808	1.55e-28	1.09e-27	conserved Plasmodium protein, unknown function
PF3D7_1249800	4439.7	-1.1227	0.0884461	-12.6936	6.42e-37	5.5e-36	THO complex subunit 2, putative
PF3D7_1318900	113.185	-1.12124	0.23232	-4.8263	1.39e-06	2.96e-06	conserved Plasmodium protein, unknown function
PF3D7_0212900	10323.6	-1.12045	0.0903904	-12.3957	2.76e-35	2.28e-34	arginyl-tRNA--protein transferase
PF3D7_1301700	2079.5	-1.11908	0.358369	-3.12269	0.00179205	0.00278764	CX3CL1-binding protein 2
PF3D7_1402200	8749.11	-1.11774	0.0987442	-11.3195	1.05e-29	7.66e-29	cytochrome c oxidase subunit ApiCOX19, putative
PF3D7_0404700	33242.2	-1.11711	0.142265	-7.85234	4.08e-15	1.62e-14	dipeptidyl aminopeptidase 3
PF3D7_0724500	112.426	-1.11644	0.215052	-5.19148	2.09e-07	4.77e-07	conserved Plasmodium protein, unknown function
PF3D7_0113900	74.5391	-1.11337	0.289188	-3.85	0.000118119	0.000210903	CX3CL1-binding protein 1
PF3D7_0105300	7985.76	-1.112	0.115529	-9.62533	6.25e-22	3.48e-21	cyclase-associated protein
PF3D7_0303200	33058.9	-1.11144	0.121649	-9.1364	6.46e-20	3.31e-19	HAD superfamily protein, putative
PF3D7_0925900	16334.4	-1.10853	0.110075	-10.0706	7.45e-24	4.41e-23	parasitophorous vacuolar protein 5, putative
PF3D7_1464400	952.649	-1.10816	0.136137	-8.14005	3.95e-16	1.66e-15	zinc finger protein, putative
PF3D7_1328300	16889.8	-1.10638	0.106824	-10.357	3.89e-25	2.41e-24	conserved protein, unknown function
PF3D7_1313500	2182.31	-1.10593	0.129654	-8.52986	1.47e-17	6.7e-17	conserved Plasmodium membrane protein, unknown function
PF3D7_1214100	1892.4	-1.10561	0.0881001	-12.5495	4e-36	3.35e-35	GPI ethanolamine phosphate transferase 3, putative
PF3D7_1143200	3580.96	-1.10532	0.0863436	-12.8014	1.61e-37	1.42e-36	DnaJ protein, putative
PF3D7_1113500	1223.78	-1.10522	0.130763	-8.45211	2.86e-17	1.28e-16	GTP-binding protein, putative
PF3D7_1303400	7616.89	-1.1041	0.0725038	-15.2282	2.3e-52	2.56e-51	LisH domain-containing protein, putative
PF3D7_0207500	20169.4	-1.10275	0.0902306	-12.2214	2.39e-34	1.94e-33	serine repeat antigen 6
PF3D7_1328600	181.033	-1.10181	0.501035	-2.19907	0.0278726	0.0376318	conserved Plasmodium protein, unknown function
PF3D7_0934800	30138.4	-1.0985	0.0880774	-12.472	1.06e-35	8.82e-35	cAMP-dependent protein kinase catalytic subunit
PF3D7_1031800	2178.78	-1.09718	0.101687	-10.7898	3.85e-27	2.6e-26	conserved protein, unknown function
PF3D7_1020200	1044.12	-1.09575	0.114361	-9.58149	9.57e-22	5.29e-21	conserved Plasmodium protein, unknown function
PF3D7_0208000	6450.76	-1.09519	0.0896794	-12.2123	2.67e-34	2.16e-33	serine repeat antigen 1
PF3D7_1142300	8657.48	-1.09304	0.0945522	-11.5601	6.56e-31	4.89e-30	conserved Plasmodium membrane protein, unknown function
PF3D7_1359100	459.15	-1.09052	0.133895	-8.14462	3.8e-16	1.6e-15	riboflavin kinase, putative
PF3D7_1241800	4580	-1.08796	0.0873626	-12.4534	1.34e-35	1.11e-34	ATP-dependent RNA helicase DBP9, putative
PF3D7_0806200	3205.81	-1.08644	0.0867651	-12.5216	5.69e-36	4.74e-35	Dpy-19-like C-mannosyltransferase, putative
PF3D7_0406400	2481.23	-1.08278	0.120375	-8.99507	2.36e-19	1.18e-18	cytosolic glyoxalase II
PF3D7_0528400	12151.3	-1.08243	0.103287	-10.4799	1.07e-25	6.75e-25	palmitoyltransferase DHHC7
PF3D7_1474500	1222.06	-1.08067	0.112408	-9.61378	6.99e-22	3.89e-21	splicing factor 3A subunit 1, putative
PF3D7_0916400	1116.17	-1.08033	0.116806	-9.24895	2.27e-20	1.19e-19	conserved Plasmodium protein, unknown function
PF3D7_0719500	3693.3	-1.07983	0.0809728	-13.3357	1.44e-40	1.36e-39	LEM3/CDC50 family protein, putative
PF3D7_1218300	4777.5	-1.07745	0.0815341	-13.2147	7.21e-40	6.67e-39	AP-2 complex subunit mu, putative
PF3D7_0814300	1292.21	-1.07576	0.113328	-9.49245	2.26e-21	1.23e-20	AAA family ATPase, putative
PF3D7_1135100	3787.37	-1.07529	0.104141	-10.3253	5.42e-25	3.35e-24	protein phosphatase PPM8, putative
PF3D7_1443000	3073.43	-1.07525	0.0901227	-11.931	8.16e-33	6.37e-32	serine/threonine protein kinase
PF3D7_1340300	1844.3	-1.07506	0.102625	-10.4755	1.12e-25	7.03e-25	nucleolar complex protein 2, putative
PF3D7_1200700	37384.8	-1.07198	0.126561	-8.47	2.45e-17	1.1e-16	acyl-CoA synthetase
PF3D7_0917400	3141.03	-1.07124	0.120701	-8.87512	6.99e-19	3.42e-18	conserved Plasmodium protein, unknown function
PF3D7_1430200	13114.2	-1.07077	0.103155	-10.3802	3.05e-25	1.89e-24	plasmepsin IX
PF3D7_0317300	15296.7	-1.0707	0.108336	-9.88307	4.93e-23	2.82e-22	conserved Plasmodium protein, unknown function
PF3D7_1121300	2579.84	-1.07019	0.0899528	-11.8972	1.22e-32	9.51e-32	tyrosine kinase-like protein
PF3D7_0910700	229.045	-1.06873	0.172401	-6.19912	5.68e-10	1.61e-09	actin-like protein, putative
PF3D7_0524100	2128.04	-1.06452	0.104153	-10.2207	1.6e-24	9.68e-24	conserved Plasmodium protein, unknown function
PF3D7_1344300	13542.7	-1.06438	0.0901655	-11.8047	3.69e-32	2.83e-31	zinc finger protein, putative
PF3D7_0214900	66082.3	-1.06302	0.103632	-10.2576	1.09e-24	6.67e-24	rhoptry neck protein 6
PF3D7_1464700	5564.43	-1.06272	0.0949433	-11.1932	4.4e-29	3.15e-28	ATP synthase (C/AC39) subunit, putative
PF3D7_0105000	224.237	-1.06261	0.202629	-5.24413	1.57e-07	3.64e-07	unspecified product
PF3D7_1307600	2937.62	-1.0621	0.101034	-10.5123	7.59e-26	4.83e-25	DNA-directed RNA polymerase subunit alpha, putative
PF3D7_1341800	2720.84	-1.06197	0.0936926	-11.3346	8.84e-30	6.46e-29	inner membrane complex protein 1k, putative
PF3D7_1434400	5900.95	-1.0606	0.101914	-10.4068	2.31e-25	1.44e-24	conserved protein, unknown function
PF3D7_1408400	2402.98	-1.05845	0.0955679	-11.0754	1.65e-28	1.16e-27	FANCJ-like helicase, putative
mal_rna_17	8355.17	-1.05683	0.126871	-8.32994	8.09e-17	3.55e-16	#N/A
PF3D7_1417300	2970.24	-1.05646	0.0839388	-12.5861	2.52e-36	2.11e-35	cysteine protease ATG4, putative
PF3D7_0731400	176.777	-1.0558	0.178636	-5.91035	3.41e-09	9.05e-09	serine/threonine protein kinase, FIKK family, pseudogene
PF3D7_1222600	983.578	-1.0513	0.112692	-9.32889	1.07e-20	5.67e-20	AP2 domain transcription factor AP2-G
PF3D7_1364200	5190.52	-1.04771	0.10326	-10.1463	3.44e-24	2.05e-23	nucleoporin NUP205, putative
PF3D7_1012200	16123.4	-1.04737	0.0976088	-10.7303	7.33e-27	4.88e-26	rhoptry associated adhesin
PF3D7_0111500	6564.23	-1.04669	0.113809	-9.1969	3.68e-20	1.91e-19	UMP-CMP kinase, putative
PF3D7_0603800	8168.14	-1.04511	0.0992881	-10.5261	6.55e-26	4.19e-25	centrosomal protein CEP76, putative
PF3D7_0813000	6232.44	-1.04379	0.104117	-10.0252	1.18e-23	6.91e-23	conserved protein, unknown function
PF3D7_1128000	3677.57	-1.04262	0.0823514	-12.6606	9.77e-37	8.35e-36	conserved Plasmodium protein, unknown function
PF3D7_0709000	1208.65	-1.04171	0.139768	-7.45317	9.11e-14	3.38e-13	chloroquine resistance transporter
PF3D7_1405900	2694.28	-1.04159	0.111764	-9.31956	1.17e-20	6.18e-20	RNA-binding protein, putative
PF3D7_1364400	2489.39	-1.04051	0.107621	-9.66824	4.11e-22	2.3e-21	conserved Plasmodium protein, unknown function
PF3D7_0729700	646.191	-1.03764	0.14076	-7.37169	1.68e-13	6.16e-13	conserved protein, unknown function
PF3D7_1248200	1423.12	-1.03763	0.103296	-10.0452	9.64e-24	5.68e-23	pre-mRNA-splicing factor RBM22, putative
PF3D7_0729500	2583.54	-1.03494	0.0877612	-11.7927	4.26e-32	3.26e-31	mRNA (N6-adenosine)-methyltransferase, putative
PF3D7_0526400	427.137	-1.03224	0.142964	-7.22024	5.19e-13	1.84e-12	conserved Plasmodium protein, unknown function
PF3D7_0305700	4726.93	-1.03089	0.112953	-9.12668	7.06e-20	3.61e-19	ubiquitin-conjugating enzyme E2, putative
PF3D7_0917800	130.914	-1.02821	0.19332	-5.31872	1.04e-07	2.46e-07	conserved Plasmodium protein, unknown function
PF3D7_0321100	5329.76	-1.02767	0.096418	-10.6585	1.59e-26	1.05e-25	conserved Plasmodium protein, unknown function
PF3D7_1364300	2550.76	-1.02594	0.0845204	-12.1383	6.62e-34	5.31e-33	pre-mRNA-splicing factor ATP-dependent RNA helicase PRP16
PF3D7_0404000	2603.22	-1.02468	0.125269	-8.17985	2.84e-16	1.2e-15	conserved Plasmodium protein, unknown function
PF3D7_1353200	3292.16	-1.02455	0.316687	-3.23521	0.00121553	0.00192857	membrane associated histidine-rich protein 2
PF3D7_0215100	4183.97	-1.01937	0.115899	-8.79532	1.43e-18	6.9e-18	RING zinc finger protein, putative
PF3D7_0614900	3072.52	-1.01874	0.0796603	-12.7886	1.9e-37	1.66e-36	conserved Plasmodium membrane protein, unknown function
PF3D7_1002200	3590.17	-1.01842	0.0818886	-12.4366	1.65e-35	1.37e-34	tryptophan-rich antigen 3
PF3D7_0419200	106.847	-1.01705	0.203622	-4.99477	5.89e-07	1.3e-06	protein transport protein GOT1, putative
PF3D7_1235200	10875.7	-1.01615	0.109574	-9.27365	1.8e-20	9.46e-20	V-type K+-independent H+-translocating inorganic pyrophosphatase
PF3D7_1453200	1400.29	-1.01396	0.0996308	-10.1771	2.51e-24	1.5e-23	conserved Plasmodium protein, unknown function
PF3D7_0218600	3492.77	-1.01384	0.109904	-9.22477	2.84e-20	1.48e-19	patatin-like phospholipase, putative
PF3D7_1441100	20338.8	-1.01172	0.107148	-9.4423	3.65e-21	1.98e-20	conserved Plasmodium protein, unknown function
PF3D7_1414500	32704.7	-1.01164	0.103268	-9.79621	1.17e-22	6.62e-22	atypical protein kinase, ABC-1 family, putative
PF3D7_0935800	53848.3	-1.01128	0.0912391	-11.0839	1.5e-28	1.06e-27	cytoadherence linked asexual protein 9
PF3D7_0800100	2739.68	-1.00895	0.168786	-5.97766	2.26e-09	6.09e-09	erythrocyte membrane protein 1, PfEMP1
PF3D7_1326900	355.867	-1.0083	0.140325	-7.18547	6.7e-13	2.35e-12	conserved Plasmodium membrane protein, unknown function
PF3D7_0604500	47340	-1.0065	0.102845	-9.78661	1.29e-22	7.27e-22	conserved Plasmodium protein, unknown function
PF3D7_0920600	1644.87	-1.00523	0.0966292	-10.403	2.4e-25	1.5e-24	conserved Plasmodium protein, unknown function
PF3D7_1218200	3427.18	-1.00399	0.0958143	-10.4785	1.08e-25	6.84e-25	conserved Plasmodium protein, unknown function
PF3D7_1105800	6947.96	-1.00249	0.0956876	-10.4767	1.1e-25	6.95e-25	conserved Apicomplexan protein, unknown function
PF3D7_0627100	9651.59	-0.9998	0.0914845	-10.9286	8.41e-28	5.77e-27	ankyrin-repeat protein, putative
PF3D7_1449400	3530.94	-0.998966	0.0960427	-10.4013	2.45e-25	1.52e-24	crossover junction endonuclease MUS81, putative
PF3D7_1431900	819.372	-0.998832	0.152188	-6.56314	5.27e-11	1.61e-10	inner membrane complex suture component, putative
PF3D7_0931100	5457.41	-0.998638	0.113739	-8.78007	1.63e-18	7.87e-18	nucleolar protein Nop52, putative
PF3D7_1367400	941.271	-0.99665	0.116495	-8.55532	1.18e-17	5.41e-17	conserved Plasmodium protein, unknown function
PF3D7_0407200	331.433	-0.996636	0.139185	-7.16052	8.04e-13	2.8e-12	peptidyl-tRNA hydrolase 2, putative
PF3D7_0528300	4528.58	-0.996038	0.101085	-9.85351	6.62e-23	3.78e-22	conserved protein, unknown function
PF3D7_1108000	4958.42	-0.99589	0.077613	-12.8315	1.09e-37	9.67e-37	IWS1-like protein, putative
PF3D7_1450500	1433.94	-0.993302	0.122957	-8.07845	6.56e-16	2.71e-15	conserved Plasmodium protein, unknown function
PF3D7_1416100	3346.39	-0.992776	0.111257	-8.92325	4.53e-19	2.23e-18	protein SEY1, putative
PF3D7_1202900	8786.07	-0.989461	0.0926224	-10.6827	1.23e-26	8.11e-26	high mobility group protein B1
PF3D7_0423300	10527.1	-0.989424	0.115935	-8.53428	1.41e-17	6.47e-17	conserved Plasmodium protein, unknown function
PF3D7_1339400	2104.04	-0.988958	0.090076	-10.9791	4.81e-28	3.32e-27	cytochrome c oxidase subunit ApiCOX14, putative
PF3D7_0914600	1152.26	-0.988404	0.13652	-7.24001	4.49e-13	1.59e-12	transcription elongation factor 1, putative
PF3D7_0606200	4127.98	-0.987948	0.105638	-9.35224	8.58e-21	4.58e-20	ubiquitin-conjugating enzyme E2 PEX4, putative
PF3D7_1365900	14903.8	-0.985637	0.0937729	-10.5109	7.7e-26	4.89e-25	ubiquitin-60S ribosomal protein L40
PF3D7_0525200	7195.9	-0.985576	0.0912896	-10.7961	3.59e-27	2.43e-26	structural maintenance of chromosomes protein 6, putative
PF3D7_1457600	895.359	-0.984852	0.0976247	-10.0881	6.23e-24	3.71e-23	conserved Plasmodium protein, unknown function
PF3D7_0905100	3608.6	-0.984084	0.0875955	-11.2344	2.76e-29	1.99e-28	nucleoporin NUP221, putative
PF3D7_1207100	8527.67	-0.983784	0.089064	-11.0458	2.3e-28	1.6e-27	small subunit rRNA processing factor, putative
PF3D7_0215300	3124.18	-0.982314	0.118068	-8.3199	8.8e-17	3.84e-16	acyl-CoA synthetase
PF3D7_1332600	4523.45	-0.982277	0.0937013	-10.4831	1.03e-25	6.54e-25	DNA-(apurinic or apyrimidinic site) lyase 1, putative
PF3D7_1427200	297.711	-0.981547	0.14656	-6.69724	2.12e-11	6.69e-11	selenoprotein
PF3D7_1409600	488.875	-0.98037	0.127588	-7.68389	1.54e-14	5.92e-14	conserved Plasmodium protein, unknown function
PF3D7_1013800	13987.6	-0.97951	0.107129	-9.14328	6.06e-20	3.11e-19	conserved Plasmodium protein, unknown function
PF3D7_1468200	874.566	-0.978577	0.104599	-9.35552	8.32e-21	4.44e-20	telomere length and silencing protein 1, putative
PF3D7_0525400	490.027	-0.976526	0.162145	-6.02255	1.72e-09	4.68e-09	7-helix-1 protein
PF3D7_1342500	580.638	-0.974531	0.140939	-6.91453	4.69e-12	1.56e-11	sporozoite protein essential for cell traversal
PF3D7_1133500	98.6518	-0.973749	0.283087	-3.43976	0.000582235	0.000955781	conserved Plasmodium protein, unknown function
PF3D7_0934900	218.662	-0.972032	0.203929	-4.76652	1.87e-06	3.94e-06	conserved Plasmodium protein, unknown function
PF3D7_1337900	636.233	-0.969758	0.144443	-6.71378	1.9e-11	6e-11	conserved Plasmodium protein, unknown function
PF3D7_0930500	14376.8	-0.968855	0.0895008	-10.8251	2.62e-27	1.78e-26	diacylglycerol kinase, putative
PF3D7_0211600	326.839	-0.968432	0.180602	-5.36224	8.22e-08	1.94e-07	UDP-N-acetylglucosamine transferase subunit ALG14, putative
PF3D7_1251600	1226.59	-0.967969	0.123812	-7.81804	5.37e-15	2.12e-14	conserved Plasmodium protein, unknown function
PF3D7_0802500	5343.22	-0.967184	0.111963	-8.63839	5.7e-18	2.67e-17	inositol 5-phosphatase, putative
PF3D7_0808300	9192.4	-0.965792	0.091198	-10.5901	3.31e-26	2.14e-25	ubiquitin regulatory protein, putative
PF3D7_0214700	5228.49	-0.96543	0.104238	-9.26182	2.01e-20	1.06e-19	conserved Plasmodium protein, unknown function
PF3D7_0908400	955.973	-0.962404	0.115984	-8.29773	1.06e-16	4.6e-16	conserved Plasmodium protein, unknown function
PF3D7_1205000	3728.62	-0.962294	0.0895901	-10.7411	6.53e-27	4.35e-26	conserved protein, unknown function
PF3D7_0614000	6685.89	-0.959612	0.0864327	-11.1024	1.22e-28	8.66e-28	thiamine-phosphate synthase, putative
PF3D7_1472500	482.639	-0.958794	0.143114	-6.6995	2.09e-11	6.59e-11	conserved Plasmodium protein, unknown function
PF3D7_1334800	1604.96	-0.958068	0.129324	-7.40826	1.28e-13	4.71e-13	MSP7-like protein
PF3D7_1457700	1404.69	-0.957968	0.123157	-7.77846	7.34e-15	2.88e-14	large ribosomal subunit nuclear export factor, putative
PF3D7_0220700	674.779	-0.95769	0.17056	-5.61499	1.97e-08	4.89e-08	Plasmodium exported protein (hyp9), unknown function
PF3D7_0717600	5226.07	-0.956272	0.0908645	-10.5241	6.69e-26	4.27e-25	conserved Plasmodium protein, unknown function
PF3D7_0415400	1925.46	-0.955594	0.0989641	-9.65596	4.64e-22	2.59e-21	coatomer subunit zeta, putative
PF3D7_0302800	655.431	-0.955434	0.134575	-7.09962	1.25e-12	4.31e-12	RNA-binding protein, putative
PF3D7_0621100	24897.3	-0.953213	0.0889298	-10.7187	8.32e-27	5.52e-26	conserved Plasmodium protein, unknown function
PF3D7_0502100	323.578	-0.952186	0.205744	-4.628	3.69e-06	7.53e-06	HCNGP-like protein
PF3D7_1429900	2473.29	-0.94969	0.0851184	-11.1573	6.6e-29	4.71e-28	ADP-dependent DNA helicase RecQ
PF3D7_1434600	2571.97	-0.949171	0.0893958	-10.6176	2.47e-26	1.61e-25	methionine aminopeptidase 2
PF3D7_0617100	3417	-0.949168	0.0970121	-9.78402	1.32e-22	7.45e-22	AP-2 complex subunit alpha, putative
PF3D7_1140600	2831.97	-0.948887	0.115337	-8.2271	1.92e-16	8.18e-16	conserved Plasmodium protein, unknown function
PF3D7_0718400	3245.16	-0.947685	0.133627	-7.09203	1.32e-12	4.54e-12	mitochondrial ribosomal protein S8 precursor, putative
PF3D7_1200500	1319.52	-0.947164	0.114719	-8.25639	1.5e-16	6.43e-16	rifin
PF3D7_1338700	4111.22	-0.945678	0.0852245	-11.0963	1.31e-28	9.25e-28	conserved protein, unknown function
PF3D7_1345300	1372.85	-0.945429	0.116178	-8.13777	4.03e-16	1.69e-15	conserved Plasmodium protein, unknown function
PF3D7_0403500	470.916	-0.944771	0.175301	-5.38943	7.07e-08	1.68e-07	ubiquitin specific protease, putative
PF3D7_1028600	1505.34	-0.942309	0.111281	-8.4678	2.5e-17	1.12e-16	conserved Plasmodium protein, unknown function
PF3D7_1220900	9878.65	-0.942059	0.118952	-7.91965	2.38e-15	9.56e-15	heterochromatin protein 1
PF3D7_1002500	718.844	-0.94144	0.102419	-9.19208	3.85e-20	2e-19	conserved protein, unknown function
PF3D7_0809300	1071.33	-0.940724	0.0996626	-9.43908	3.76e-21	2.03e-20	unspecified product
PF3D7_1432200	3742.76	-0.939842	0.106914	-8.79062	1.49e-18	7.18e-18	conserved Plasmodium protein, unknown function
PF3D7_1019900	2762.86	-0.939815	0.115701	-8.12276	4.56e-16	1.91e-15	autophagy-related protein 8
PF3D7_0620700	984.508	-0.939701	0.141973	-6.61885	3.62e-11	1.12e-10	DnaJ protein, putative
PF3D7_0500900	1480.21	-0.937656	0.120982	-7.75039	9.16e-15	3.57e-14	serine/threonine protein kinase, FIKK family
PF3D7_1365800	2012.79	-0.937447	0.0857856	-10.9278	8.49e-28	5.82e-27	conserved Plasmodium protein, unknown function
PF3D7_0403900	2918.03	-0.92922	0.0892767	-10.4083	2.27e-25	1.42e-24	SET domain protein, putative
PF3D7_1030000	2080.47	-0.928048	0.102841	-9.02414	1.81e-19	9.05e-19	transcription elongation factor SPT4, putative
PF3D7_0830600	8715.74	-0.92777	0.151501	-6.12384	9.13e-10	2.55e-09	Plasmodium exported protein (PHISTc), unknown function
PF3D7_1373500	3578.4	-0.926936	0.116478	-7.95803	1.75e-15	7.04e-15	erythrocyte membrane protein 1, PfEMP1
PF3D7_1457900	5780.3	-0.92584	0.0804144	-11.5134	1.13e-30	8.36e-30	conserved Plasmodium protein, unknown function
PF3D7_0305300	4203.79	-0.924062	0.126226	-7.32071	2.47e-13	8.91e-13	conserved Plasmodium membrane protein, unknown function
PF3D7_1145000	1045.16	-0.919516	0.148003	-6.21282	5.2e-10	1.48e-09	conserved Plasmodium protein, unknown function
PF3D7_0614300	10669.5	-0.918138	0.0782228	-11.7375	8.19e-32	6.18e-31	major facilitator superfamily-related transporter, putative
PF3D7_0407700	30532.5	-0.917807	0.110824	-8.28167	1.21e-16	5.24e-16	conserved Plasmodium protein, unknown function
PF3D7_0805700	2601.39	-0.916929	0.0853301	-10.7457	6.21e-27	4.15e-26	serine/threonine protein kinase, FIKK family
PF3D7_1206000	14853.5	-0.915978	0.10895	-8.40736	4.19e-17	1.86e-16	shewanella-like protein phosphatase 2
PF3D7_0909200	114.565	-0.914261	0.213534	-4.28158	1.86e-05	3.55e-05	GDP-fucose protein O-fucosyltransferase 2
PF3D7_0308700	8845.87	-0.913915	0.0958204	-9.53778	1.46e-21	8.01e-21	conserved protein, unknown function
PF3D7_0509900	198.93	-0.913703	0.165885	-5.50806	3.63e-08	8.83e-08	conserved protein, unknown function
PF3D7_1244300	103.068	-0.912937	0.237111	-3.85026	0.000117994	0.000210756	ACEA small nucleolar RNA U3
PF3D7_0723300	17705.2	-0.912842	0.110775	-8.24048	1.72e-16	7.33e-16	conserved protein, unknown function
PF3D7_1408000	3047.45	-0.912357	0.0798095	-11.4317	2.9e-30	2.14e-29	plasmepsin II
PF3D7_1012400	5474.81	-0.912148	0.0978454	-9.32234	1.14e-20	6.02e-20	hypoxanthine-guanine phosphoribosyltransferase
PF3D7_0206500	3403.26	-0.910253	0.105051	-8.6649	4.52e-18	2.13e-17	conserved Plasmodium protein, unknown function
PF3D7_1248500	27555.2	-0.909809	0.107831	-8.43736	3.25e-17	1.45e-16	bax inhibitor 1, putative
PF3D7_1328800	3416.46	-0.908351	0.115119	-7.89052	3.01e-15	1.2e-14	transcriptional regulatory protein sir2a
PF3D7_0526200	5210.43	-0.90799	0.101486	-8.94698	3.65e-19	1.81e-18	ADP-ribosylation factor GTPase-activating protein, putative
PF3D7_0109850	422.401	-0.906571	0.153281	-5.91446	3.33e-09	8.85e-09	phosphatidate cytidylyltransferase, putative
PF3D7_0416400	14274.4	-0.905957	0.0967553	-9.36339	7.72e-21	4.14e-20	histone acetyltransferase, putative
PF3D7_1200900	986.196	-0.905534	0.15895	-5.69696	1.22e-08	3.07e-08	Plasmodium exported protein (PHISTc), unknown function
PF3D7_0815800	24617.4	-0.905084	0.104805	-8.63591	5.83e-18	2.72e-17	vacuolar protein sorting-associated protein 9, putative
PF3D7_1126700	67404.3	-0.90502	0.107094	-8.45072	2.9e-17	1.29e-16	autophagy-related protein 23, putative
PF3D7_1478000	250.899	-0.904844	0.234567	-3.85751	0.000114549	0.000204677	Plasmodium exported protein (PHISTa), unknown function
PF3D7_1119900	3088.1	-0.904206	0.0952844	-9.48954	2.32e-21	1.26e-20	protein transport protein SEC16, putative
PF3D7_0531100	4534.6	-0.903851	0.0919301	-9.83193	8.2e-23	4.67e-22	conserved Plasmodium protein, unknown function
PF3D7_0720700	29613.7	-0.900086	0.0934635	-9.63035	5.95e-22	3.32e-21	phosphoinositide-binding protein, putative
PF3D7_1027100	1976.65	-0.899342	0.141154	-6.37138	1.87e-10	5.51e-10	U3 small nucleolar ribonucleoprotein protein MPP10, putative
PF3D7_0922300	250.215	-0.899009	0.151561	-5.93165	3e-09	8e-09	conserved protein, unknown function
PF3D7_0418300	46936	-0.896079	0.107225	-8.35697	6.43e-17	2.84e-16	conserved Plasmodium protein, unknown function
PF3D7_0703600	10259.8	-0.894879	0.0920678	-9.71979	2.48e-22	1.39e-21	conserved protein, unknown function
PF3D7_1348600	4941.94	-0.894856	0.0874999	-10.2269	1.5e-24	9.09e-24	conserved Plasmodium protein, unknown function
PF3D7_1120200	2147.8	-0.893949	0.122955	-7.27055	3.58e-13	1.28e-12	conserved Plasmodium protein, unknown function
PF3D7_1013500	1551.98	-0.892269	0.0891438	-10.0093	1.39e-23	8.07e-23	phosphoinositide-specific phospholipase C
PF3D7_1449300	3392.27	-0.891267	0.0896332	-9.94349	2.69e-23	1.56e-22	transcription factor IIIb subunit, putative
PF3D7_1013400	992.872	-0.889808	0.103677	-8.58251	9.28e-18	4.32e-17	conserved Plasmodium protein, unknown function
PF3D7_1333600	1438.36	-0.888169	0.114954	-7.72629	1.11e-14	4.29e-14	U3 small nucleolar RNA-associated protein 4, putative
PF3D7_0831600	18673.3	-0.888145	0.0947717	-9.37141	7.16e-21	3.84e-20	cytoadherence linked asexual protein 8
PF3D7_0716200	1980.61	-0.887417	0.133273	-6.65864	2.76e-11	8.64e-11	PDCD2 domain-containing protein, putative
PF3D7_1145400	20781.4	-0.886103	0.11224	-7.8947	2.91e-15	1.17e-14	dynamin-like protein
PF3D7_0726300	549.647	-0.885456	0.114709	-7.71913	1.17e-14	4.53e-14	DNA mismatch repair protein PMS1, putative
PF3D7_1133200	25134.8	-0.884485	0.0951129	-9.29931	1.41e-20	7.46e-20	conserved Plasmodium protein, unknown function
PF3D7_0706100	1074.95	-0.881454	0.104583	-8.42827	3.51e-17	1.56e-16	conserved Plasmodium protein, unknown function
PF3D7_0806800	28548.2	-0.878332	0.0778647	-11.2802	1.64e-29	1.19e-28	V-type proton ATPase subunit a, putative
PF3D7_1213100	80.7321	-0.875541	0.245425	-3.56745	0.000360476	0.00060609	U1 spliceosomal RNA
PF3D7_0825000	2326.99	-0.871989	0.100958	-8.63717	5.76e-18	2.7e-17	conserved Plasmodium protein, unknown function
PF3D7_0617400	1440.54	-0.871944	0.117357	-7.42984	1.09e-13	4.01e-13	erythrocyte membrane protein 1, PfEMP1
PF3D7_1319300	1336.8	-0.871426	0.125675	-6.93396	4.09e-12	1.36e-11	tRNA (guanine(26)-N(2))-dimethyltransferase, putative
PF3D7_1113600	1349.52	-0.870489	0.109278	-7.96582	1.64e-15	6.62e-15	conserved Plasmodium protein, unknown function
PF3D7_1404900	16684.1	-0.869699	0.104598	-8.31466	9.2e-17	4.01e-16	conserved Plasmodium protein, unknown function
PF3D7_0805100	1686.57	-0.868114	0.113577	-7.6434	2.12e-14	8.07e-14	conserved protein, unknown function
PF3D7_1241900	5888.61	-0.866519	0.0840671	-10.3075	6.52e-25	4e-24	tetratricopeptide repeat protein, putative
PF3D7_1464100	128.824	-0.866384	0.195305	-4.43606	9.16e-06	1.79e-05	conserved Plasmodium protein, unknown function
PF3D7_0815100	255.68	-0.866122	0.159482	-5.43086	5.61e-08	1.35e-07	heptatricopeptide repeat and RAP domain-containing protein, putative
PF3D7_0400200	21263.2	-0.865279	0.131505	-6.5798	4.71e-11	1.45e-10	erythrocyte membrane protein 1 (PfEMP1), exon 2, pseudogene
PF3D7_1031300	824.627	-0.864663	0.103577	-8.34806	6.94e-17	3.05e-16	conserved Plasmodium protein, unknown function
PF3D7_0722200	82202.7	-0.863893	0.098976	-8.72831	2.58e-18	1.23e-17	rhoptry-associated leucine zipper-like protein 1
PF3D7_1011900	4781.97	-0.862992	0.0860575	-10.0281	1.15e-23	6.73e-23	heme oxygenase
PF3D7_1421900	4664.17	-0.862636	0.101177	-8.52597	1.52e-17	6.91e-17	copper transporter, putative
PF3D7_1002400	9320.02	-0.862184	0.0808602	-10.6627	1.52e-26	1.01e-25	transformer-2 protein homolog beta, putative
PF3D7_0914100	36678.1	-0.8611	0.120183	-7.1649	7.78e-13	2.71e-12	conserved Plasmodium protein, unknown function
PF3D7_1468100	48131.5	-0.86107	0.116593	-7.38525	1.52e-13	5.58e-13	kelch domain-containing protein, putative
PF3D7_1440100	8064.72	-0.859592	0.0812331	-10.5818	3.62e-26	2.33e-25	conserved Plasmodium protein, unknown function
PF3D7_0826400	1308.54	-0.859522	0.0943877	-9.10629	8.52e-20	4.34e-19	dehydrodolichyl diphosphate synthetase, putative
PF3D7_0929400	110227	-0.859341	0.101545	-8.46264	2.61e-17	1.17e-16	high molecular weight rhoptry protein 2
PF3D7_1110600	2890.81	-0.858981	0.0987957	-8.69452	3.48e-18	1.65e-17	mitochondrial ribosomal protein L11 precursor, putative
PF3D7_0821000	2606.76	-0.858627	0.113642	-7.55554	4.17e-14	1.57e-13	conserved Plasmodium protein, unknown function
PF3D7_0409700	767.977	-0.858497	0.149841	-5.72937	1.01e-08	2.56e-08	peptide chain release factor 2
PF3D7_1356800	30145.4	-0.857391	0.0789555	-10.8592	1.8e-27	1.23e-26	serine/threonine protein kinase, putative
PF3D7_1012700	1263.44	-0.857091	0.0968815	-8.84679	9.01e-19	4.38e-18	NLI interacting factor-like phosphatase, putative
PF3D7_1203400	3961.9	-0.857013	0.103032	-8.3179	8.95e-17	3.9e-16	major facilitator superfamily domain-containing protein, putative
PF3D7_1019800	1240.33	-0.85564	0.110031	-7.77635	7.46e-15	2.93e-14	tRNA methyltransferase, putative
PF3D7_1357400	4200.26	-0.851671	0.100124	-8.50617	1.8e-17	8.16e-17	conserved Plasmodium protein, unknown function
PF3D7_0410800	28953.1	-0.851659	0.0889287	-9.57687	1e-21	5.53e-21	conserved Plasmodium protein, unknown function
PF3D7_1236800	292.173	-0.850374	0.148398	-5.73037	1e-08	2.54e-08	protein-S-isoprenylcysteine O-methyltransferase, putative
PF3D7_0819600	10561.7	-0.850353	0.0998226	-8.51864	1.61e-17	7.35e-17	conserved protein, unknown function
PF3D7_1247300	530.447	-0.850306	0.169235	-5.02441	5.05e-07	1.12e-06	GPI mannosyltransferase 2, putative
PF3D7_1402800	2774.28	-0.849684	0.141506	-6.00457	1.92e-09	5.21e-09	conserved Plasmodium protein, unknown function
PF3D7_1471000	554.091	-0.849316	0.158772	-5.34928	8.83e-08	2.08e-07	RNA 3'-terminal phosphate cyclase-like protein, putative
PF3D7_0105800	12278.4	-0.848211	0.0855016	-9.92041	3.39e-23	1.96e-22	cyclin-dependent kinases regulatory subunit, putative
PF3D7_1410400	175960	-0.848083	0.0956219	-8.86913	7.37e-19	3.6e-18	rhoptry-associated protein 1
PF3D7_1200600	3390.17	-0.847091	0.0925914	-9.1487	5.76e-20	2.96e-19	erythrocyte membrane protein 1, PfEMP1
PF3D7_1304000	5344.46	-0.845718	0.0905261	-9.34225	9.43e-21	5.01e-20	condensin complex subunit 2, putative
PF3D7_0303100	2539	-0.842742	0.0992372	-8.4922	2.03e-17	9.15e-17	CLP1 P-loop domain-containing protein, putative
PF3D7_1034600	1720.77	-0.841785	0.11511	-7.31286	2.62e-13	9.43e-13	translation initiation factor IF-3, putative
PF3D7_0530300	2587.13	-0.841245	0.116064	-7.24812	4.23e-13	1.5e-12	conserved Plasmodium membrane protein, unknown function
PF3D7_0731100	19597.9	-0.840942	0.0980617	-8.57565	9.85e-18	4.57e-17	EMP1-trafficking protein
PF3D7_1011200	393.527	-0.840837	0.15646	-5.37412	7.7e-08	1.82e-07	BET1-like protein, putative, unspecified product
PF3D7_0916300	467.598	-0.840734	0.134672	-6.24283	4.3e-10	1.23e-09	conserved Plasmodium protein, unknown function
PF3D7_0203700	2061.87	-0.840389	0.133041	-6.31676	2.67e-10	7.75e-10	protein MAK16, putative
PF3D7_1339700	8411.15	-0.839267	0.0851771	-9.8532	6.64e-23	3.79e-22	conserved Plasmodium protein, unknown function
PF3D7_1348200	162.465	-0.83688	0.175025	-4.78148	1.74e-06	3.66e-06	step II splicing factor, putative
PF3D7_1129100	30364.9	-0.835208	0.101755	-8.20805	2.25e-16	9.56e-16	parasitophorous vacuolar protein 1
PF3D7_1411300	2112.57	-0.834497	0.0928216	-8.99033	2.46e-19	1.22e-18	DnaJ protein, putative
PF3D7_1114700	13566	-0.833703	0.0914361	-9.11788	7.66e-20	3.91e-19	serine/threonine protein kinase, putative
PF3D7_1372400	1586.23	-0.832026	0.103629	-8.02893	9.83e-16	4.03e-15	acyl-CoA synthetase
PF3D7_1147400	1647.43	-0.831019	0.100526	-8.26668	1.38e-16	5.91e-16	conserved Plasmodium protein, unknown function
PF3D7_0616200	5031.99	-0.829752	0.0802094	-10.3448	4.42e-25	2.73e-24	kinetochore protein NDC80, putative
PF3D7_0103300	2577.57	-0.828546	0.109407	-7.57305	3.65e-14	1.38e-13	conserved protein, unknown function
PF3D7_0813700	1716.65	-0.828363	0.112684	-7.35123	1.96e-13	7.15e-13	ABC transporter F family member 1
PF3D7_1349500	8970.17	-0.827993	0.0802889	-10.3127	6.18e-25	3.8e-24	conserved Plasmodium protein, unknown function
PF3D7_1435200	3696.25	-0.826788	0.124503	-6.64068	3.12e-11	9.71e-11	conserved protein, unknown function
PF3D7_1030400	211.3	-0.826434	0.253917	-3.25474	0.00113495	0.0018077	conserved protein, unknown function
PF3D7_0821500	252.862	-0.826374	0.198111	-4.17127	3.03e-05	5.69e-05	ribosomal RNA small subunit methyltransferase NEP1, putative
PF3D7_1321500	16429.5	-0.825719	0.0971084	-8.50306	1.85e-17	8.37e-17	3',5'-cyclic nucleotide phosphodiesterase beta, unspecified product
PF3D7_0314900	2642.99	-0.825538	0.107721	-7.66364	1.81e-14	6.91e-14	conserved Plasmodium membrane protein, unknown function
PF3D7_1459900	1092.99	-0.825331	0.136414	-6.05018	1.45e-09	3.98e-09	rhoptry protein, putative
PF3D7_1228700	2951.75	-0.825317	0.0984002	-8.38735	4.97e-17	2.2e-16	conserved Plasmodium protein, unknown function
PF3D7_0721900	1712.57	-0.825296	0.103185	-7.99822	1.26e-15	5.14e-15	V-type ATPase V0 subunit e, putative
PF3D7_1354300	3161.25	-0.825257	0.11847	-6.96597	3.26e-12	1.09e-11	large subunit rRNA methyltransferase, putative
PF3D7_1331400	168.055	-0.823701	0.210044	-3.92156	8.8e-05	0.000159044	CPW-WPC family protein
PF3D7_1232100	7759.34	-0.82358	0.112385	-7.32822	2.33e-13	8.44e-13	60 kDa chaperonin
PF3D7_1119800	1215.96	-0.82312	0.0921305	-8.93428	4.1e-19	2.02e-18	alternative splicing factor ASF-1, putative
PF3D7_0819100	308.567	-0.822963	0.176676	-4.65803	3.19e-06	6.58e-06	BRIX domain, putative
PF3D7_0527400	243.137	-0.821317	0.179072	-4.58652	4.51e-06	9.09e-06	conserved Plasmodium protein, unknown function
PF3D7_1443100	3652.94	-0.820912	0.0987427	-8.31365	9.28e-17	4.03e-16	conserved Plasmodium protein, unknown function
PF3D7_0528800	358.812	-0.819449	0.140366	-5.83796	5.28e-09	1.37e-08	nucleolar preribosomal GTPase, putative
PF3D7_1016400	1546.38	-0.819293	0.116335	-7.04255	1.89e-12	6.42e-12	serine/threonine protein kinase, FIKK family
PF3D7_1457300	2415.01	-0.817752	0.104785	-7.80409	5.99e-15	2.36e-14	MA3 domain-containing protein, putative
PF3D7_0410700	14483.4	-0.81697	0.0901028	-9.0671	1.22e-19	6.15e-19	ribosome biogenesis GTPase A, putative
PF3D7_0911800	1269.61	-0.816965	0.108453	-7.53293	4.96e-14	1.86e-13	conserved Plasmodium protein, unknown function
PF3D7_1317900	347.863	-0.816139	0.167899	-4.86089	1.17e-06	2.5e-06	nucleolar complex protein 4, putative
PF3D7_1302600	879.363	-0.815277	0.105716	-7.71192	1.24e-14	4.78e-14	deoxyhypusine hydroxylase
PF3D7_1454400	5476.53	-0.814247	0.0838567	-9.70998	2.73e-22	1.53e-21	aminopeptidase P
PF3D7_0908800	1097.98	-0.813479	0.119032	-6.83412	8.25e-12	2.68e-11	mitochondrial carrier protein, putative
PF3D7_0625200	682.59	-0.811405	0.130165	-6.23368	4.56e-10	1.3e-09	conserved Plasmodium protein, unknown function
mal_rna_19	193.521	-0.811109	0.283937	-2.85665	0.00428137	0.00635692	#N/A
PF3D7_0905400	353924	-0.810575	0.094624	-8.56628	1.07e-17	4.94e-17	high molecular weight rhoptry protein 3
PF3D7_0907400	7467.1	-0.810404	0.117213	-6.91392	4.71e-12	1.56e-11	ATP-dependent protease ATPase subunit ClpY
PF3D7_1322000	2051.95	-0.808432	0.157228	-5.14177	2.72e-07	6.15e-07	nucleoside-diphosphatase, putative
PF3D7_0300100	3870.31	-0.808035	0.154791	-5.22016	1.79e-07	4.12e-07	erythrocyte membrane protein 1, PfEMP1
PF3D7_1362000	1483.83	-0.807291	0.107931	-7.47972	7.45e-14	2.76e-13	cytochrome c oxidase subunit ApiCOX24, putative
PF3D7_0613800	28827.7	-0.806801	0.116036	-6.95299	3.58e-12	1.19e-11	AP2 domain transcription factor, putative
PF3D7_1417200	11430.4	-0.805839	0.104113	-7.74003	9.94e-15	3.85e-14	NOT family protein, putative
PF3D7_1466300	20500.8	-0.805809	0.0985431	-8.17722	2.9e-16	1.23e-15	26S proteasome regulatory subunit RPN2, putative
PF3D7_1129600	1112.13	-0.802262	0.105922	-7.57406	3.62e-14	1.37e-13	phosphatidylinositol-4-phosphate 5-kinase, putative
PF3D7_0420600	2543.27	-0.80169	0.130333	-6.1511	7.69e-10	2.16e-09	conserved Plasmodium protein, unknown function
PF3D7_0917000	5499.02	-0.801375	0.0883527	-9.07018	1.19e-19	5.99e-19	merozoite organizing protein
PF3D7_0908700	781.59	-0.800996	0.11714	-6.83793	8.03e-12	2.62e-11	tRNA pseudouridine synthase, putative
PF3D7_1450400	5597.95	-0.800797	0.0911336	-8.78706	1.54e-18	7.4e-18	zinc finger protein, putative
PF3D7_0105400	4528.26	-0.80034	0.0941455	-8.50109	1.88e-17	8.49e-17	conserved Plasmodium protein, unknown function
PF3D7_0817700	42297.4	-0.79959	0.102213	-7.8228	5.17e-15	2.04e-14	rhoptry neck protein 5
PF3D7_0220800	55498.8	-0.795575	0.0876477	-9.07697	1.12e-19	5.64e-19	cytoadherence linked asexual protein 2
PF3D7_1358600	2446.78	-0.795184	0.113144	-7.02807	2.09e-12	7.11e-12	zinc finger protein, putative
PF3D7_0423600	5439.8	-0.794494	0.0914917	-8.68379	3.83e-18	1.81e-17	conserved Plasmodium protein, unknown function
PF3D7_0829400	3408.85	-0.792924	0.0851265	-9.31465	1.22e-20	6.46e-20	prolyl 4-hydroxylase subunit alpha, putative
PF3D7_0409800	12333.4	-0.791538	0.0760654	-10.406	2.33e-25	1.45e-24	zinc finger protein, putative
PF3D7_1414200	4591.88	-0.790373	0.117462	-6.72875	1.71e-11	5.43e-11	conserved Plasmodium protein, unknown function
PF3D7_0627900	1212.27	-0.789334	0.0993429	-7.94554	1.93e-15	7.77e-15	ribonuclease P protein subunit p29, putative
PF3D7_1228300	8248.52	-0.788806	0.113451	-6.95284	3.58e-12	1.19e-11	NIMA related kinase 1
PF3D7_1466900	1820.03	-0.785279	0.0964572	-8.14122	3.91e-16	1.65e-15	conserved Plasmodium protein, unknown function
PF3D7_1017100	12274.5	-0.784852	0.0865289	-9.0704	1.19e-19	5.98e-19	rhoptry neck protein 12
PF3D7_0530900	6245.38	-0.784458	0.0905596	-8.66234	4.62e-18	2.18e-17	formin 1
PF3D7_1224700	4172.66	-0.782134	0.104222	-7.50454	6.16e-14	2.3e-13	conserved Plasmodium protein, unknown function
PF3D7_0605100	4608.77	-0.78159	0.160556	-4.86804	1.13e-06	2.42e-06	RNA-binding protein, putative
PF3D7_0520900	17354	-0.781555	0.0911798	-8.57159	1.02e-17	4.73e-17	adenosylhomocysteinase
PF3D7_0618900	1686.07	-0.781494	0.08513	-9.18001	4.31e-20	2.23e-19	phosphatidylinositol N-acetylglucosaminyltransferase subunit GPI1
PF3D7_1005100	759.018	-0.781372	0.150223	-5.2014	1.98e-07	4.55e-07	U3 small nucleolar RNA-associated protein 25, putative
malmito_rna_RNA7	192.292	-0.781039	0.530964	-1.47098	0.141295	0.171292	#N/A
PF3D7_1439500	1663.03	-0.780186	0.0909306	-8.58001	9.49e-18	4.41e-17	oocyst rupture protein 2, putative
PF3D7_1031700	2738.34	-0.779931	0.114156	-6.83218	8.36e-12	2.72e-11	protein phosphatase inhibitor 3
PF3D7_0323700	4528.17	-0.77933	0.109601	-7.11063	1.16e-12	3.98e-12	U4/U6.U5 tri-snRNP-associated protein 1, putative
PF3D7_0913900	244.596	-0.778479	0.187186	-4.15886	3.2e-05	5.99e-05	arginine--tRNA ligase, putative
PF3D7_0630400	483.008	-0.777552	0.149697	-5.19416	2.06e-07	4.71e-07	conserved Plasmodium protein, unknown function
PF3D7_0218100	437.254	-0.777544	0.232842	-3.33936	0.000839707	0.00135675	conserved protein, unknown function
PF3D7_0508000	13667.4	-0.777538	0.0976242	-7.9646	1.66e-15	6.68e-15	6-cysteine protein
PF3D7_1008100	19246.5	-0.776887	0.0784381	-9.90446	3.98e-23	2.29e-22	zinc finger protein, putative
PF3D7_0811600	5284.55	-0.775946	0.131295	-5.90995	3.42e-09	9.07e-09	conserved protein, unknown function
PF3D7_1005700	410.908	-0.771505	0.132745	-5.81193	6.18e-09	1.6e-08	peptidase, putative
PF3D7_1133100	2489.4	-0.769211	0.105393	-7.29847	2.91e-13	1.04e-12	conserved Plasmodium protein, unknown function
PF3D7_0505400	3010.83	-0.768954	0.0925984	-8.30418	1.01e-16	4.36e-16	conserved protein, unknown function
PF3D7_0612200	12112.8	-0.768921	0.0986344	-7.79567	6.41e-15	2.52e-14	leucine-rich repeat protein
PF3D7_1013000	1148.22	-0.768384	0.123935	-6.19987	5.65e-10	1.6e-09	zinc finger protein, putative
PF3D7_1133800	4781.53	-0.767273	0.0838056	-9.15539	5.42e-20	2.8e-19	RNA (uracil-5-)methyltransferase, putative
PF3D7_0527200	12424.1	-0.766305	0.087021	-8.80598	1.3e-18	6.28e-18	ubiquitin carboxyl-terminal hydrolase 14
PF3D7_1035200	859800	-0.766199	0.11358	-6.74587	1.52e-11	4.84e-11	S-antigen
PF3D7_1449200	31048	-0.76524	0.139959	-5.46761	4.56e-08	1.1e-07	conserved Plasmodium protein, unknown function
PF3D7_1205500	24007.4	-0.764889	0.0718137	-10.651	1.72e-26	1.13e-25	zinc finger protein, putative
PF3D7_1328200	4674.34	-0.764337	0.081034	-9.4323	4.01e-21	2.17e-20	conserved Plasmodium protein, unknown function
PF3D7_1219600	7747.93	-0.764145	0.104113	-7.33955	2.14e-13	7.78e-13	aminophospholipid-transporting P-ATPase
PF3D7_0307700	30706.6	-0.763405	0.111171	-6.86692	6.56e-12	2.15e-11	conserved Plasmodium protein, unknown function
PF3D7_0508100	18398.2	-0.762508	0.0991156	-7.69312	1.44e-14	5.53e-14	SET domain protein, putative
PF3D7_1121700	1353.87	-0.760869	0.126626	-6.00877	1.87e-09	5.08e-09	protein GCN20
PF3D7_0320700	3487.85	-0.760699	0.113319	-6.71291	1.91e-11	6.03e-11	signal peptidase complex subunit 2
PF3D7_0500100	4690	-0.758087	0.150383	-5.04103	4.63e-07	1.03e-06	erythrocyte membrane protein 1, PfEMP1
PF3D7_1472400	968.366	-0.757775	0.120939	-6.26575	3.71e-10	1.07e-09	M1-family alanyl aminopeptidase, putative
PF3D7_0823300	7845.78	-0.757199	0.0905619	-8.36112	6.21e-17	2.74e-16	histone acetyltransferase GCN5
PF3D7_0729300	1134.09	-0.756559	0.165799	-4.56311	5.04e-06	1.01e-05	60S ribosomal export protein NMD3, putative
PF3D7_1209600	642.589	-0.755068	0.117822	-6.40856	1.47e-10	4.37e-10	porphobilinogen deaminase
PF3D7_0812300	230.096	-0.75455	0.199766	-3.77717	0.000158621	0.000279173	sporozoite surface protein 3, putative
PF3D7_1441300	2712.22	-0.754348	0.11424	-6.60316	4.02e-11	1.24e-10	serine/threonine protein kinase, putative
PF3D7_1312100	2593.36	-0.754197	0.0965026	-7.8153	5.48e-15	2.16e-14	GYF domain-containing protein, putative
PF3D7_1334600	962.877	-0.753794	0.0975784	-7.72501	1.12e-14	4.33e-14	MSP7-like protein
PF3D7_0507600	904.534	-0.752488	0.119177	-6.31405	2.72e-10	7.88e-10	protein CAF40, putative
PF3D7_1003400	14295.8	-0.752321	0.0968414	-7.76858	7.94e-15	3.11e-14	conserved Plasmodium protein, unknown function
PF3D7_1228500	1296.61	-0.751756	0.107807	-6.97315	3.1e-12	1.04e-11	RNA pseudouridylate synthase, putative
PF3D7_0303400	3128.85	-0.751603	0.0991991	-7.57671	3.54e-14	1.34e-13	palmitoyltransferase DHHC1
PF3D7_1433300	2053.41	-0.750934	0.0951386	-7.89305	2.95e-15	1.18e-14	chromatin assembly factor 1 P55 subunit, putative
PF3D7_0722000	1523.89	-0.750118	0.125451	-5.97938	2.24e-09	6.03e-09	conserved Plasmodium protein, unknown function
PF3D7_1308000	14520.8	-0.749631	0.096596	-7.76047	8.46e-15	3.3e-14	conserved Plasmodium membrane protein, unknown function
PF3D7_1243900	11386	-0.747983	0.107998	-6.92592	4.33e-12	1.44e-11	double C2-like domain-containing protein
PF3D7_1003000	3934.84	-0.746774	0.127362	-5.86338	4.54e-09	1.19e-08	conserved protein, unknown function
PF3D7_1244000	1649.6	-0.746299	0.105112	-7.10001	1.25e-12	4.3e-12	glucose inhibited division protein a homologue, putative
PF3D7_0516700	13619	-0.746247	0.0922965	-8.08532	6.2e-16	2.57e-15	ubiquitin carboxyl-terminal hydrolase 2, putative
PF3D7_1136500	66500.6	-0.746138	0.117688	-6.33997	2.3e-10	6.69e-10	casein kinase 1
PF3D7_0401600	786.316	-0.746103	0.131659	-5.66693	1.45e-08	3.64e-08	rifin
PF3D7_1318000	454.551	-0.74587	0.15055	-4.95431	7.26e-07	1.59e-06	conserved protein, unknown function
PF3D7_1432300	850.303	-0.744571	0.111837	-6.65767	2.78e-11	8.68e-11	conserved Plasmodium protein, unknown function
PF3D7_1227300	874.815	-0.743724	0.108895	-6.82974	8.51e-12	2.76e-11	conserved Plasmodium protein, unknown function
PF3D7_0510200	2398.34	-0.74311	0.0920971	-8.06877	7.1e-16	2.92e-15	peptidyl-prolyl cis-trans isomerase
PF3D7_0408100	2372.92	-0.742713	0.121376	-6.11909	9.41e-10	2.63e-09	conserved Plasmodium protein, unknown function
PF3D7_1205900	3644.99	-0.741633	0.0964771	-7.68714	1.5e-14	5.77e-14	conserved protein, unknown function
PF3D7_1354200	5027.73	-0.741438	0.0849282	-8.73017	2.54e-18	1.22e-17	phosphoinositide phosphatase SAC1
PF3D7_0308800	2638.33	-0.741332	0.115991	-6.39131	1.64e-10	4.86e-10	conserved protein, unknown function
PF3D7_0610900	5050.55	-0.740621	0.0856676	-8.64528	5.37e-18	2.52e-17	transcription elongation factor SPT5, putative
PF3D7_1131100	810.631	-0.740135	0.121205	-6.10647	1.02e-09	2.84e-09	serpentine receptor, putative
PF3D7_1416200	10378.6	-0.739743	0.08879	-8.33138	7.99e-17	3.51e-16	metacaspase-3, putative
PF3D7_0704300	15933.4	-0.73912	0.0941103	-7.85376	4.04e-15	1.6e-14	conserved Plasmodium membrane protein, unknown function
PF3D7_0511200	3381.92	-0.737368	0.0973817	-7.57194	3.68e-14	1.39e-13	stearoyl-CoA desaturase
PF3D7_1116500	2510.68	-0.736961	0.0945771	-7.79218	6.59e-15	2.59e-14	folate transporter 2
PF3D7_0614800	2748.93	-0.736584	0.0901169	-8.17365	2.99e-16	1.26e-15	endonuclease III-like protein 1, putative
PF3D7_1014600	48557.7	-0.736301	0.111472	-6.60524	3.97e-11	1.23e-10	transcriptional coactivator ADA2
PF3D7_1029400	1658.93	-0.73406	0.0912782	-8.042	8.84e-16	3.63e-15	LEM3/CDC50 family protein, putative
PF3D7_1322100	3012.97	-0.734014	0.120402	-6.09634	1.09e-09	3.02e-09	histone-lysine N-methyltransferase SET2
PF3D7_0828900	3605.49	-0.734007	0.103778	-7.07288	1.52e-12	5.2e-12	conserved protein, unknown function
PF3D7_0927000	1165.92	-0.733958	0.0967593	-7.5854	3.31e-14	1.26e-13	HSP90 co-chaperone p23
PF3D7_1110900	1815.38	-0.733875	0.0934676	-7.85165	4.11e-15	1.63e-14	ES2 protein, putative
PF3D7_0532300	834.379	-0.73374	0.144893	-5.06402	4.11e-07	9.17e-07	Plasmodium exported protein (PHISTb), unknown function
PF3D7_0824100	519.964	-0.733083	0.135307	-5.41794	6.03e-08	1.45e-07	exonuclease, putative
PF3D7_0617900	32282.8	-0.732629	0.0933684	-7.84665	4.27e-15	1.69e-14	histone H3 variant
PF3D7_1227400	2032.92	-0.732601	0.0947061	-7.73552	1.03e-14	3.99e-14	conserved Plasmodium protein, unknown function
PF3D7_0723000	272.354	-0.732103	0.20482	-3.57437	0.000351072	0.000591683	tRNAHis guanylyltransferase, putative
PF3D7_0308100	16144.8	-0.731839	0.086717	-8.4394	3.19e-17	1.42e-16	zinc finger protein, putative
PF3D7_1223300	1301.61	-0.731547	0.121422	-6.02483	1.69e-09	4.62e-09	DNA gyrase subunit A
PF3D7_1349700	1220.11	-0.72991	0.0942264	-7.74635	9.46e-15	3.68e-14	peptidase, putative
PF3D7_0527600	2908.55	-0.729368	0.103007	-7.08077	1.43e-12	4.92e-12	conserved Plasmodium protein, unknown function
PF3D7_1358100	3795.96	-0.729253	0.0981727	-7.42827	1.1e-13	4.06e-13	Sas10 domain-containing protein, putative
PF3D7_1238000	1311.84	-0.7285	0.117532	-6.19829	5.71e-10	1.61e-09	COPI associated protein, putative
PF3D7_1440700	830.598	-0.727723	0.101359	-7.17968	6.99e-13	2.44e-12	AP-3 complex subunit mu, putative
PF3D7_1440900	1995.09	-0.727541	0.120081	-6.05873	1.37e-09	3.79e-09	conserved Plasmodium protein, unknown function
PF3D7_1123800	979.137	-0.726716	0.10517	-6.90993	4.85e-12	1.6e-11	structural maintenance of chromosomes protein 5, putative
PF3D7_1012100	2905.06	-0.726218	0.102389	-7.0927	1.32e-12	4.52e-12	conserved protein, unknown function
mal_rna_11	2193.45	-0.726064	0.1296	-5.60234	2.11e-08	5.24e-08	#N/A
PF3D7_0307300	220.213	-0.725926	0.156386	-4.64187	3.45e-06	7.07e-06	microtubule-associated protein RP/EB family, putative
PF3D7_0508500	20222.1	-0.725588	0.108774	-6.67059	2.55e-11	8e-11	guanidine nucleotide exchange factor
PF3D7_1019600	4583.06	-0.725394	0.106908	-6.78525	1.16e-11	3.72e-11	conserved Plasmodium protein, unknown function
PF3D7_1010100	624.089	-0.724799	0.134913	-5.37233	7.77e-08	1.84e-07	PI31 domain-containing protein, putative
PF3D7_0624500	2302.91	-0.72465	0.115833	-6.25601	3.95e-10	1.13e-09	anaphase-promoting complex subunit 11, putative
PF3D7_1206300	34977.2	-0.72462	0.108839	-6.65772	2.78e-11	8.68e-11	conserved Plasmodium protein, unknown function
PF3D7_0509100	8393.01	-0.722681	0.090336	-7.99992	1.24e-15	5.07e-15	structural maintenance of chromosomes protein 4, putative
PF3D7_1411100	664.461	-0.721191	0.133881	-5.38682	7.17e-08	1.71e-07	conserved Plasmodium membrane protein, unknown function, unspecified product
PF3D7_1116000	59154.5	-0.720322	0.116176	-6.20024	5.64e-10	1.6e-09	rhoptry neck protein 4
PF3D7_0811900	2861.24	-0.719768	0.0918377	-7.8374	4.6e-15	1.82e-14	RNA-binding protein, putative
PF3D7_1355700	6616.56	-0.717746	0.0887553	-8.08679	6.13e-16	2.54e-15	NLI interacting factor-like phosphatase, putative
PF3D7_1348100	1305.55	-0.715165	0.110907	-6.44833	1.13e-10	3.39e-10	GTPase, putative
PF3D7_0705300	4211.18	-0.715078	0.0893151	-8.00624	1.18e-15	4.82e-15	origin recognition complex subunit 2
PF3D7_0930800	2929.42	-0.714879	0.0991177	-7.21243	5.5e-13	1.94e-12	conserved Plasmodium membrane protein, unknown function
PF3D7_1322500	9040.66	-0.713173	0.0837938	-8.51105	1.72e-17	7.83e-17	palmitoyltransferase DHHC5
PF3D7_1253400	1556.83	-0.713042	0.0992671	-7.18306	6.82e-13	2.39e-12	acyl-CoA synthetase
PF3D7_0404400	209.687	-0.711304	0.161628	-4.40087	1.08e-05	2.1e-05	6-cysteine protein P36
PF3D7_0935200	4110.44	-0.71097	0.09634	-7.37981	1.59e-13	5.8e-13	vacuolar protein sorting-associated protein 33, putative
PF3D7_1251100	961.176	-0.710713	0.103628	-6.8583	6.97e-12	2.28e-11	conserved Plasmodium protein, unknown function
PF3D7_1412100	2201.94	-0.709414	0.101406	-6.99578	2.64e-12	8.87e-12	mini-chromosome maintenance complex-binding protein, putative
PF3D7_1203700	34172.4	-0.709362	0.0828892	-8.55795	1.15e-17	5.3e-17	nucleosome assembly protein
PF3D7_0923500	669.128	-0.706683	0.120058	-5.88618	3.95e-09	1.04e-08	cyclin-dependent kinases regulatory subunit, putative
PF3D7_1332200	15497.3	-0.706375	0.116995	-6.03767	1.56e-09	4.29e-09	conserved protein, unknown function
PF3D7_0722300	1953.7	-0.706251	0.0854468	-8.26539	1.39e-16	5.97e-16	ubiquitin carboxyl-terminal hydrolase, putative
PF3D7_1311500	16197.3	-0.705783	0.107227	-6.58213	4.64e-11	1.43e-10	26S protease regulatory subunit 7, putative
PF3D7_1446700	3378.46	-0.705326	0.0979125	-7.20363	5.86e-13	2.06e-12	conserved Plasmodium protein, unknown function
PF3D7_1447900	1553.34	-0.705043	0.116276	-6.06352	1.33e-09	3.68e-09	multidrug resistance protein 2
PF3D7_0706500	7891.04	-0.705005	0.0807678	-8.72878	2.57e-18	1.23e-17	conserved Plasmodium protein, unknown function
PF3D7_0619700	2147.06	-0.704339	0.0976415	-7.21352	5.45e-13	1.92e-12	conserved protein, unknown function
PF3D7_1475800	369.248	-0.70356	0.134894	-5.21565	1.83e-07	4.22e-07	conserved Plasmodium protein, unknown function
PF3D7_0320900	35648	-0.703308	0.104078	-6.7575	1.4e-11	4.48e-11	histone H2A.Z
PF3D7_1234900	9999.57	-0.702714	0.0974183	-7.21336	5.46e-13	1.92e-12	conserved Plasmodium protein, unknown function
PF3D7_1315900	3357.26	-0.701371	0.109919	-6.38082	1.76e-10	5.19e-10	exportin-T, putative
PF3D7_0821300	1406.6	-0.699674	0.103114	-6.78545	1.16e-11	3.72e-11	ATP-dependent RNA helicase DHX36, putative
PF3D7_0722600	4621.56	-0.698391	0.0885347	-7.88834	3.06e-15	1.22e-14	U3 small nucleolar RNA-associated protein 7, putative
PF3D7_1459300	166.802	-0.697586	0.194505	-3.58647	0.000335186	0.000566072	OPA3-like protein, putative
PF3D7_0517900	7032.19	-0.696761	0.102919	-6.77001	1.29e-11	4.12e-11	zinc finger protein, putative
PF3D7_0828700	1698.08	-0.695936	0.116612	-5.96794	2.4e-09	6.45e-09	conserved protein, unknown function
PF3D7_0713500	522.701	-0.695303	0.121224	-5.73568	9.71e-09	2.47e-08	conserved Plasmodium protein, unknown function
PF3D7_1448500	16243.9	-0.695182	0.0922545	-7.53548	4.87e-14	1.83e-13	conserved Plasmodium protein, unknown function
PF3D7_0817600	60805.7	-0.693399	0.119962	-5.78017	7.46e-09	1.92e-08	conserved protein, unknown function
PF3D7_1002600	175.247	-0.692789	0.20333	-3.40721	0.000656309	0.0010691	conserved Plasmodium protein, unknown function
PF3D7_0530000	1282.85	-0.690732	0.100501	-6.87287	6.29e-12	2.07e-11	conserved Plasmodium protein, unknown function
PF3D7_0801000	12165	-0.689706	0.1459	-4.72726	2.28e-06	4.74e-06	Plasmodium exported protein (PHISTc), unknown function
PF3D7_1410800	4373.13	-0.68965	0.126808	-5.43855	5.37e-08	1.29e-07	ankyrin-repeat protein, putative
PF3D7_1238600	8432.51	-0.689379	0.0975838	-7.06448	1.61e-12	5.52e-12	sphingomyelin phosphodiesterase
PF3D7_0816000	1184.28	-0.687157	0.114815	-5.98493	2.16e-09	5.84e-09	ribosome assembly protein RRB1, putative
PF3D7_1017700	580.557	-0.685506	0.123913	-5.53215	3.16e-08	7.73e-08	conserved Plasmodium protein, unknown function
PF3D7_0528100	11883.5	-0.685315	0.0892375	-7.67968	1.59e-14	6.11e-14	AP-1 complex subunit beta, putative
PF3D7_1454200	133.482	-0.684978	0.193017	-3.5488	0.000386993	0.000648453	conserved Plasmodium protein, unknown function
PF3D7_0813200	2466.3	-0.684933	0.0958415	-7.14652	8.9e-13	3.09e-12	CS domain protein, putative
PF3D7_0705400	12962.2	-0.684558	0.10782	-6.34908	2.17e-10	6.33e-10	DNA replication licensing factor MCM7
PF3D7_0513100	1373.71	-0.684301	0.120276	-5.68943	1.27e-08	3.2e-08	conserved protein, unknown function
PF3D7_1243600	25363.3	-0.683839	0.125549	-5.4468	5.13e-08	1.24e-07	translation initiation factor SUI1, putative
PF3D7_1143500	1414.59	-0.6809	0.107266	-6.34774	2.19e-10	6.39e-10	conserved Plasmodium protein, unknown function
PF3D7_0803100	5105.62	-0.679378	0.0839929	-8.08851	6.04e-16	2.51e-15	U3 small nucleolar RNA-associated protein 14, putative
PF3D7_1211800	76052.2	-0.677213	0.0926222	-7.31156	2.64e-13	9.52e-13	polyubiquitin
PF3D7_1027600	147.677	-0.675982	0.191087	-3.53757	0.000403828	0.000676202	meiotic recombination protein SPO11-2, putative
PF3D7_1028500	1989.94	-0.673522	0.0869842	-7.74304	9.71e-15	3.77e-14	partial CSTF domain-containing protein, putative
PF3D7_1134300	7069.88	-0.671664	0.0794386	-8.45513	2.79e-17	1.25e-16	conserved Plasmodium protein, unknown function
PF3D7_1012300	3099.15	-0.671261	0.116476	-5.76311	8.26e-09	2.11e-08	cytochrome b-c1 complex subunit 7, putative
PF3D7_1444100	2853.92	-0.669092	0.10318	-6.4847	8.89e-11	2.67e-10	conserved Plasmodium protein, unknown function
PF3D7_0317200	36988.6	-0.668974	0.0957752	-6.98483	2.85e-12	9.57e-12	cdc2-related protein kinase 4
PF3D7_0416700	608.155	-0.66807	0.111033	-6.01685	1.78e-09	4.84e-09	CDGSH iron-sulfur domain-containing protein, putative
PF3D7_1365700	4796.55	-0.667932	0.0965193	-6.9202	4.51e-12	1.5e-11	SNARE associated Golgi protein, putative
PF3D7_1362600	184.567	-0.667807	0.166352	-4.01443	5.96e-05	0.000109372	conserved protein, unknown function
PF3D7_1320700	9243.13	-0.666687	0.082535	-8.07762	6.6e-16	2.73e-15	conserved Plasmodium protein, unknown function
PF3D7_1445600	6172.48	-0.666481	0.114928	-5.7991	6.67e-09	1.72e-08	RNA-binding protein, putative
PF3D7_0628100	64282.7	-0.666147	0.109582	-6.07901	1.21e-09	3.35e-09	HECT-domain (ubiquitin-transferase), putative
PF3D7_1201100	153.111	-0.666101	0.232091	-2.86999	0.00410482	0.00610396	RESA-like protein with PHIST and DnaJ domains
PF3D7_1476800	769.282	-0.66602	0.10997	-6.05637	1.39e-09	3.84e-09	lysophospholipase, putative
PF3D7_0926800	2475.66	-0.665695	0.12623	-5.27366	1.34e-07	3.12e-07	conserved Plasmodium protein, unknown function
PF3D7_1310200	5059.25	-0.664735	0.108478	-6.12785	8.91e-10	2.5e-09	conserved Plasmodium protein, unknown function
PF3D7_1211700	17224.5	-0.664104	0.108267	-6.13395	8.57e-10	2.4e-09	DNA replication licensing factor MCM5, putative
PF3D7_0704400	5871.79	-0.663861	0.0912597	-7.27442	3.48e-13	1.25e-12	phosphoinositide-binding protein, putative
PF3D7_1219700	146.527	-0.662648	0.266904	-2.48272	0.0130385	0.0183163	raf kinase inhibitor
PF3D7_1431400	20171	-0.662342	0.101963	-6.49591	8.25e-11	2.49e-10	surface-related antigen SRA
PF3D7_0917300	3337.64	-0.660981	0.100818	-6.55618	5.52e-11	1.68e-10	conserved protein, unknown function
PF3D7_1440400	4741.9	-0.660826	0.0886746	-7.45226	9.18e-14	3.39e-13	zinc finger protein, putative
PF3D7_1308400	5728.97	-0.660787	0.0875293	-7.54933	4.38e-14	1.65e-13	conserved Plasmodium protein, unknown function
PF3D7_1356100	8274.92	-0.660548	0.0781882	-8.44817	2.96e-17	1.32e-16	conserved Plasmodium protein, unknown function
PF3D7_0314800	622.815	-0.660394	0.139921	-4.71977	2.36e-06	4.91e-06	conserved Plasmodium protein, unknown function
PF3D7_1406100	903.917	-0.659998	0.113508	-5.81456	6.08e-09	1.58e-08	tubby domain-containing protein, putative
PF3D7_1138200	234.905	-0.659749	0.188228	-3.50505	0.000456525	0.000758004	conserved protein, unknown function
PF3D7_0804000	4374.02	-0.659265	0.0775436	-8.50186	1.87e-17	8.44e-17	cactin homolog, putative
PF3D7_1029900	15145.8	-0.658496	0.0954603	-6.89811	5.27e-12	1.74e-11	conserved Plasmodium protein, unknown function
PF3D7_1023900	208925	-0.657633	0.112334	-5.85425	4.79e-09	1.25e-08	chromodomain-helicase-DNA-binding protein 1 homolog, putative
PF3D7_0910200	12603.8	-0.657513	0.109759	-5.99051	2.09e-09	5.65e-09	conserved Plasmodium protein, unknown function
PF3D7_1411800	303.138	-0.657258	0.175185	-3.75179	0.000175575	0.000307365	conserved Plasmodium protein, unknown function
PF3D7_1109400	2606.99	-0.656037	0.10213	-6.42355	1.33e-10	3.98e-10	essential nuclear protein 1, putative
PF3D7_1137800	721.444	-0.655958	0.164614	-3.98482	6.75e-05	0.000123304	sporozoite surface protein essential for liver stage development, putative
PF3D7_0424900	1018.22	-0.655693	0.161831	-4.05172	5.08e-05	9.39e-05	Plasmodium exported protein (PHISTa), unknown function
PF3D7_1372000	56.0918	-0.655592	0.30957	-2.11775	0.0341963	0.045694	Plasmodium exported protein (PHISTa), unknown function
PF3D7_0707700	10533.4	-0.65461	0.0935762	-6.99548	2.64e-12	8.88e-12	E3 ubiquitin-protein ligase, putative
PF3D7_1472700	678.989	-0.654442	0.130649	-5.00917	5.47e-07	1.21e-06	DNA-directed RNA polymerase, alpha subunit, putative
PF3D7_0419300	997.799	-0.653023	0.108573	-6.0146	1.8e-09	4.91e-09	conserved Plasmodium protein, unknown function
PF3D7_1013600	3818.19	-0.649731	0.0954688	-6.80569	1.01e-11	3.25e-11	conserved Plasmodium protein, unknown function
PF3D7_0805500	1110.69	-0.647683	0.123792	-5.23203	1.68e-07	3.88e-07	conserved Plasmodium protein, unknown function
PF3D7_1008000	7997.51	-0.646916	0.0807136	-8.01496	1.1e-15	4.51e-15	histone deacetylase 2
PF3D7_0830400	4800.94	-0.64683	0.111904	-5.78024	7.46e-09	1.92e-08	CRA domain-containing protein, putative
PF3D7_1130500	2512.31	-0.646281	0.103026	-6.273	3.54e-10	1.02e-09	conserved oligomeric Golgi complex subunit 2, putative
PF3D7_0506900	33131.4	-0.645613	0.0962061	-6.71073	1.94e-11	6.12e-11	rhomboid protease ROM4
PF3D7_0606800	2258.83	-0.645498	0.0934376	-6.90832	4.9e-12	1.62e-11	VFT protein
PF3D7_1205400	723.684	-0.645252	0.111905	-5.76607	8.11e-09	2.08e-08	kelch domain-containing protein, putative
PF3D7_0626400	3548.7	-0.645242	0.0914063	-7.05905	1.68e-12	5.73e-12	CRAL/TRIO domain-containing protein, putative
PF3D7_0713400	1467.08	-0.644685	0.0926323	-6.95962	3.41e-12	1.14e-11	GPCR-like receptor SR25
PF3D7_0313000	754.678	-0.644583	0.108423	-5.94507	2.76e-09	7.4e-09	conserved Plasmodium protein, unknown function
PF3D7_1410200	2342.52	-0.64434	0.0998211	-6.45494	1.08e-10	3.24e-10	CTP synthase
PF3D7_1234100	9519.31	-0.64352	0.0935543	-6.87857	6.05e-12	1.99e-11	bromodomain protein, putative
PF3D7_0423400	11264.6	-0.643342	0.11882	-5.41443	6.15e-08	1.47e-07	apical asparagine-rich protein AARP
PF3D7_1033100	74599.8	-0.642545	0.089053	-7.21531	5.38e-13	1.9e-12	S-adenosylmethionine decarboxylase/ornithine decarboxylase
PF3D7_1308200	7627.05	-0.642515	0.1165	-5.51515	3.48e-08	8.49e-08	carbamoyl phosphate synthetase
PF3D7_1115600	7683.19	-0.642022	0.108481	-5.9183	3.25e-09	8.65e-09	peptidyl-prolyl cis-trans isomerase
PF3D7_1354900	862.094	-0.641901	0.103291	-6.21448	5.15e-10	1.46e-09	conserved Plasmodium protein, unknown function
PF3D7_0105900	609.712	-0.64132	0.123757	-5.18208	2.19e-07	5.01e-07	3'-5' exonuclease, putative
PF3D7_1332000	3028.87	-0.64054	0.0977679	-6.55164	5.69e-11	1.73e-10	syntaxin, Qa-SNARE family
PF3D7_0811000	4386.96	-0.63956	0.101412	-6.30653	2.85e-10	8.24e-10	cullin-1, putative
PF3D7_0216600	6759.16	-0.639352	0.11208	-5.70442	1.17e-08	2.95e-08	MtN3-like protein
PF3D7_0704500	10214.9	-0.638242	0.106766	-5.97795	2.26e-09	6.08e-09	serine/threonine protein kinase, putative
PF3D7_0628200	18043.3	-0.637719	0.0861136	-7.40556	1.31e-13	4.8e-13	eukaryotic translation initiation factor 2-alpha kinase
PF3D7_1317100	15002.4	-0.637455	0.0851227	-7.48866	6.96e-14	2.59e-13	DNA replication licensing factor MCM4
PF3D7_1459000	6656.41	-0.637021	0.0965254	-6.59951	4.13e-11	1.27e-10	ATP-dependent RNA helicase DBP5
PF3D7_1422400	1566.18	-0.635746	0.104865	-6.06252	1.34e-09	3.7e-09	conserved Plasmodium protein, unknown function
PF3D7_0901800	485.269	-0.635638	0.13004	-4.88801	1.02e-06	2.19e-06	Plasmodium exported protein, unknown function
PF3D7_0321900	3998.54	-0.635085	0.0757493	-8.38404	5.11e-17	2.26e-16	cyclic amine resistance locus protein
PF3D7_1252100	20738.2	-0.633616	0.0845193	-7.49671	6.54e-14	2.44e-13	rhoptry neck protein 3
PF3D7_0618100	853.737	-0.632169	0.133954	-4.7193	2.37e-06	4.92e-06	conserved Plasmodium protein, unknown function
PF3D7_0506400	154.663	-0.629009	0.223883	-2.80954	0.00496129	0.00730483	conserved Plasmodium protein, unknown function
PF3D7_0406500	32005.3	-0.628281	0.0811366	-7.7435	9.67e-15	3.76e-14	NYN domain-containing protein, putative
PF3D7_1475600	1470.57	-0.628051	0.12004	-5.23203	1.68e-07	3.88e-07	bromodomain protein, putative
PF3D7_0211500	2113.03	-0.627642	0.0859472	-7.30264	2.82e-13	1.02e-12	GAF domain-related protein, putative
PF3D7_0924100	638.489	-0.627426	0.127066	-4.9378	7.9e-07	1.72e-06	conserved Plasmodium protein, unknown function
PF3D7_0304100	16506.4	-0.62719	0.110592	-5.67123	1.42e-08	3.55e-08	inner membrane complex protein 1e, putative
PF3D7_0510500	4341.14	-0.626848	0.0907286	-6.90904	4.88e-12	1.61e-11	topoisomerase I
PF3D7_1343000	68640.3	-0.625823	0.0886759	-7.05742	1.7e-12	5.8e-12	phosphoethanolamine N-methyltransferase
PF3D7_0611500	354.353	-0.624989	0.136749	-4.57035	4.87e-06	9.77e-06	conserved protein, unknown function
PF3D7_0903300	11809.3	-0.62449	0.0834247	-7.48568	7.12e-14	2.65e-13	conserved protein, unknown function
PF3D7_1225500	273.996	-0.623647	0.176719	-3.52903	0.000417092	0.000696755	small subunit rRNA processing factor, putative
PF3D7_1203900	5397.76	-0.623623	0.134462	-4.6379	3.52e-06	7.2e-06	ubiquitin-conjugating enzyme E2
PF3D7_1405300	499.617	-0.622904	0.130863	-4.75996	1.94e-06	4.06e-06	conserved Plasmodium protein, unknown function
PF3D7_0618000	45755	-0.622834	0.117628	-5.29496	1.19e-07	2.78e-07	conserved Plasmodium membrane protein, unknown function
PF3D7_1214900	2191.12	-0.62098	0.0979864	-6.33741	2.34e-10	6.8e-10	conserved protein, unknown function
PF3D7_0316300	12057.3	-0.620605	0.0844918	-7.34515	2.06e-13	7.47e-13	inorganic pyrophosphatase, inorganic pyrophosphatase, putative
PF3D7_1305000	3307.36	-0.620223	0.0820412	-7.5599	4.03e-14	1.52e-13	MCL1 domain-containing protein, putative
PF3D7_0211100	99.0822	-0.617819	0.237366	-2.60281	0.00924631	0.0131769	conserved Plasmodium protein, unknown function
PF3D7_1402900	249.142	-0.617278	0.165399	-3.73205	0.000189931	0.000330851	conserved Plasmodium protein, unknown function
PF3D7_1459400	2235.59	-0.616656	0.0833477	-7.3986	1.38e-13	5.05e-13	conserved protein, unknown function
PF3D7_0312900	168.464	-0.615934	0.194279	-3.17035	0.00152253	0.00239179	hypothetical protein
PF3D7_0908100	218.306	-0.61462	0.223883	-2.74528	0.00604596	0.00880452	apicoplast integral membrane protein, putative
PF3D7_0517300	10054.3	-0.614497	0.0874757	-7.02477	2.14e-12	7.27e-12	serine/arginine-rich splicing factor 1
PF3D7_1117000	402.286	-0.613914	0.237216	-2.588	0.00965356	0.0137335	conserved Plasmodium membrane protein, unknown function
PF3D7_0321600	3768.79	-0.613226	0.0979942	-6.25778	3.91e-10	1.12e-09	ATP-dependent RNA helicase DDX42, putative
PF3D7_1113300	1630.3	-0.613036	0.126099	-4.86155	1.16e-06	2.49e-06	UDP-galactose transporter, putative
PF3D7_0827800	10043.7	-0.612477	0.103103	-5.94045	2.84e-09	7.6e-09	SET domain protein, putative
PF3D7_1013100	1584.43	-0.6107	0.095638	-6.38553	1.71e-10	5.04e-10	U3 small nucleolar RNA-associated protein 13, putative
PF3D7_1355800	549.304	-0.610191	0.146843	-4.1554	3.25e-05	6.08e-05	splicing factor 3B subunit 5, putative
PF3D7_1236700	931.881	-0.609757	0.137601	-4.43133	9.37e-06	1.83e-05	S-adenosyl-methyltransferase, putative
PF3D7_0205900	19162.1	-0.608518	0.0886548	-6.8639	6.7e-12	2.19e-11	26S proteasome regulatory subunit RPN1, putative
PF3D7_0910300	906.646	-0.606783	0.133101	-4.55883	5.14e-06	1.03e-05	conserved protein, unknown function
PF3D7_0820900	1960.78	-0.606411	0.089968	-6.74029	1.58e-11	5.03e-11	conserved Plasmodium protein, unknown function
PF3D7_0221200	151.596	-0.604743	0.178058	-3.39632	0.000682988	0.00111008	Plasmodium exported protein (hyp15), unknown function
PF3D7_1414600	666.144	-0.60463	0.12204	-4.95435	7.26e-07	1.59e-06	mRNA-capping enzyme subunit alpha
PF3D7_1112100	21951.6	-0.604188	0.0805031	-7.50516	6.14e-14	2.29e-13	conserved Plasmodium protein, unknown function
PF3D7_0501500	23374.1	-0.603282	0.095317	-6.32921	2.46e-10	7.16e-10	rhoptry-associated protein 3
PF3D7_1000100	750.134	-0.602365	0.145225	-4.14781	3.36e-05	6.28e-05	erythrocyte membrane protein 1, PfEMP1
PF3D7_1428000	93.5201	-0.602028	0.252816	-2.38129	0.0172521	0.023942	conserved Plasmodium membrane protein, unknown function
PF3D7_1364100	5561.77	-0.601993	0.0916651	-6.56731	5.12e-11	1.57e-10	6-cysteine protein
PF3D7_0724400	602.542	-0.601891	0.122577	-4.91033	9.09e-07	1.97e-06	mitochondrial import inner membrane translocase subunit TIM14, putative
PF3D7_1123900	1904.64	-0.601713	0.0907073	-6.63357	3.28e-11	1.02e-10	13 kDa ribonucleoprotein-associated protein, putative
PF3D7_1138400	8241.91	-0.601288	0.0991012	-6.06741	1.3e-09	3.6e-09	guanylyl cyclase
PF3D7_1008200	179.445	-0.60028	0.16996	-3.53189	0.000412597	0.000689714	endonuclease, putative
PF3D7_1248900	14112.5	-0.600052	0.0942103	-6.36928	1.9e-10	5.58e-10	26S protease regulatory subunit 8, putative
PF3D7_1348000	775.442	-0.599916	0.120271	-4.98802	6.1e-07	1.34e-06	conserved Plasmodium protein, unknown function
PF3D7_1025900	34548.5	-0.598962	0.0948861	-6.31244	2.75e-10	7.95e-10	conserved protein, unknown function
PF3D7_1121900	689.736	-0.598729	0.114611	-5.22402	1.75e-07	4.04e-07	serine/threonine protein kinase, putative
PF3D7_1360700	3610.99	-0.598634	0.0872719	-6.85941	6.91e-12	2.26e-11	E3 SUMO-protein ligase PIAS, putative
PF3D7_0714600	1746.58	-0.598584	0.0848855	-7.05166	1.77e-12	6.03e-12	conserved protein, unknown function
PF3D7_0824000	614.503	-0.59845	0.152208	-3.93179	8.43e-05	0.000152591	conserved Plasmodium protein, unknown function
PF3D7_1322600	2455.56	-0.598419	0.10334	-5.7908	7.01e-09	1.81e-08	conserved Plasmodium protein, unknown function
PF3D7_1226800	2021.18	-0.59821	0.107804	-5.54903	2.87e-08	7.05e-08	ataxin-3, putative
PF3D7_1004500	1352.59	-0.598134	0.091767	-6.51797	7.13e-11	2.16e-10	conserved Plasmodium protein, unknown function
PF3D7_0402400	12783.5	-0.596879	0.0897432	-6.65096	2.91e-11	9.08e-11	Plasmodium exported protein, unknown function
PF3D7_1329100	8729.53	-0.595448	0.0933642	-6.37768	1.8e-10	5.3e-10	myosin F, putative
PF3D7_0208900	3540.91	-0.595349	0.118641	-5.01808	5.22e-07	1.15e-06	6-cysteine protein P230p
PF3D7_1448300	7918.89	-0.595234	0.0794007	-7.49659	6.55e-14	2.44e-13	conserved protein, unknown function
PF3D7_1444200	854.601	-0.594909	0.11345	-5.24381	1.57e-07	3.65e-07	calmodulin-like protein
PF3D7_0606000	15371.7	-0.594338	0.0966342	-6.1504	7.73e-10	2.17e-09	conserved Plasmodium protein, unknown function
PF3D7_0629700	11707.2	-0.59337	0.0728482	-8.1453	3.78e-16	1.6e-15	SET domain protein, putative
PF3D7_0901700	522.713	-0.592111	0.116289	-5.09171	3.55e-07	7.96e-07	Plasmodium exported protein (hyp5), unknown function
PF3D7_0501400	70914.4	-0.591037	0.289128	-2.04421	0.040933	0.054167	interspersed repeat antigen
PF3D7_1425800	2262.48	-0.59084	0.0867414	-6.81151	9.66e-12	3.12e-11	conserved Plasmodium protein, unknown function
PF3D7_0210000	2001.95	-0.589675	0.0852437	-6.91752	4.6e-12	1.53e-11	secretory complex protein 61 gamma subunit
PF3D7_1351000	9711.69	-0.589444	0.103474	-5.69656	1.22e-08	3.08e-08	phosphatidylinositol transfer protein, putative
PF3D7_0200100	1298.05	-0.588874	0.12796	-4.602	4.18e-06	8.48e-06	erythrocyte membrane protein 1, PfEMP1
PF3D7_0310900	1532.49	-0.587803	0.101172	-5.80991	6.25e-09	1.62e-08	conserved Plasmodium protein, unknown function
PF3D7_0609200	391.113	-0.587076	0.147898	-3.96946	7.2e-05	0.000131233	citrate synthase-like protein, putative
PF3D7_0927600	10684.7	-0.586931	0.0868503	-6.75797	1.4e-11	4.47e-11	RNA-binding protein, putative
PF3D7_0807400	560.591	-0.586882	0.160628	-3.65368	0.000258512	0.000442958	coenzyme Q-binding protein COQ10 homolog, mitochondrial
PF3D7_0514000	649.832	-0.586299	0.124552	-4.70727	2.51e-06	5.21e-06	tubulin--tyrosine ligase, putative
PF3D7_0927900	7171.61	-0.586238	0.134677	-4.35291	1.34e-05	2.6e-05	phosphatidylserine decarboxylase
PF3D7_1353600	2539.35	-0.585844	0.0915151	-6.40161	1.54e-10	4.56e-10	ER lumen protein retaining receptor
PF3D7_0403600	985.28	-0.585538	0.119895	-4.88376	1.04e-06	2.24e-06	conserved Plasmodium protein, unknown function
PF3D7_0309500	11115	-0.584525	0.0864775	-6.75927	1.39e-11	4.44e-11	asparagine synthetase [glutamine-hydrolyzing], putative
PF3D7_0319000	5554.18	-0.583526	0.0931157	-6.26668	3.69e-10	1.06e-09	P-type ATPase, putative
PF3D7_0711100	429.115	-0.582983	0.126545	-4.60693	4.09e-06	8.29e-06	conserved protein, unknown function
PF3D7_0621900	2364.08	-0.582543	0.0960482	-6.0651	1.32e-09	3.65e-09	signal recognition particle subunit SRP68, putative
PF3D7_0919500	101.65	-0.582409	0.233126	-2.49826	0.0124806	0.0175576	major facilitator superfamily domain-containing protein, putative
PF3D7_1307100	843.866	-0.582199	0.100675	-5.78294	7.34e-09	1.89e-08	U3 small nucleolar RNA-associated protein 6, putative
PF3D7_1203300	1488.4	-0.581594	0.0961215	-6.05061	1.44e-09	3.97e-09	TBCC domain-containing protein, putative
PF3D7_1226400	1308.59	-0.581068	0.128769	-4.51248	6.41e-06	1.27e-05	conserved Plasmodium protein, unknown function
PF3D7_0902400	548.079	-0.580883	0.154356	-3.76327	0.000167705	0.00029411	serine/threonine protein kinase, FIKK family
PF3D7_1114900	6534.44	-0.579685	0.0884279	-6.55546	5.55e-11	1.69e-10	conserved protein, unknown function
PF3D7_0415500	2049.55	-0.579299	0.0954419	-6.06965	1.28e-09	3.55e-09	nuclear cap-binding protein subunit 2, putative
PF3D7_0408300	2586.3	-0.579102	0.125254	-4.62343	3.77e-06	7.69e-06	zinc finger Ran-binding domain-containing protein 2, putative
PF3D7_0112800	337.071	-0.578146	0.134545	-4.29706	1.73e-05	3.32e-05	Plasmodium exported protein (hyp11), unknown function
PF3D7_1020700	907.83	-0.577674	0.147355	-3.9203	8.84e-05	0.000159819	N-acetyltransferase, GNAT family, putative
PF3D7_0518200	4460.82	-0.577666	0.0861348	-6.70653	1.99e-11	6.3e-11	SWIB/MDM2 domain-containing protein
PF3D7_1207500	1050.6	-0.576871	0.0975997	-5.91058	3.41e-09	9.04e-09	RNA-binding protein, putative
PF3D7_0905500	1747.35	-0.574219	0.350369	-1.6389	0.101234	0.12541	conserved protein, unknown function
PF3D7_1426600	892.816	-0.573363	0.117853	-4.86506	1.14e-06	2.45e-06	conserved Plasmodium protein, unknown function
PF3D7_0721000	7224.29	-0.571982	0.10303	-5.5516	2.83e-08	6.95e-08	conserved Plasmodium membrane protein, unknown function
PF3D7_1224300	112581	-0.569584	0.0993596	-5.73255	9.89e-09	2.51e-08	polyadenylate-binding protein 1, putative
PF3D7_1358200	1080.28	-0.56942	0.103071	-5.52451	3.3e-08	8.06e-08	conserved Plasmodium protein, unknown function
PF3D7_1352500	9308.01	-0.568813	0.0841283	-6.76127	1.37e-11	4.38e-11	thioredoxin-related protein, putative
PF3D7_1445200	1258.62	-0.568273	0.10893	-5.21688	1.82e-07	4.2e-07	ATP-dependent RNA helicase MAK5, putative
PF3D7_1107100	6829.06	-0.566992	0.0938001	-6.04468	1.5e-09	4.11e-09	nucleic acid binding protein, putative
PF3D7_0413500	5679.73	-0.56689	0.0825557	-6.86675	6.57e-12	2.15e-11	phosphoglucomutase-2
PF3D7_1120500	1082.52	-0.564978	0.108807	-5.19249	2.07e-07	4.75e-07	tRNA nucleotidyltransferase, putative
PF3D7_1353300	3160.43	-0.564694	0.0861425	-6.55535	5.55e-11	1.69e-10	conserved Plasmodium protein, unknown function
PF3D7_0523800	828.969	-0.564029	0.108588	-5.1942	2.06e-07	4.71e-07	divalent metal transporter, putative
PF3D7_1017900	4355.45	-0.563063	0.0960555	-5.86185	4.58e-09	1.2e-08	26S proteasome regulatory subunit p55, putative
PF3D7_0520600	1255.61	-0.561637	0.108394	-5.18144	2.2e-07	5.02e-07	bis(5'-nucleosyl)-tetraphosphatase [asymmetrical]
PF3D7_1346900	967.512	-0.560682	0.184497	-3.03897	0.00237387	0.00363983	conserved Plasmodium protein, unknown function
PF3D7_1357500	5557	-0.559282	0.0821252	-6.81012	9.75e-12	3.15e-11	DNA helicase, putative
PF3D7_0209700	4870.6	-0.558825	0.0906827	-6.16242	7.16e-10	2.02e-09	RING zinc finger protein, putative
PF3D7_1304100	933.096	-0.558612	0.115291	-4.84522	1.26e-06	2.7e-06	DNA ligase I
PF3D7_0822600	12603.3	-0.558436	0.0930093	-6.00409	1.92e-09	5.22e-09	protein transport protein SEC23
PF3D7_1329500	10973.8	-0.558096	0.108144	-5.16067	2.46e-07	5.58e-07	conserved protein, unknown function
PF3D7_1004200	10152.4	-0.557463	0.0793246	-7.02762	2.1e-12	7.13e-12	WD repeat-containing protein, putative
PF3D7_1402300	4087.16	-0.556847	0.0767295	-7.25728	3.95e-13	1.41e-12	26S proteasome regulatory subunit RPN6
PF3D7_0511600	937.326	-0.556558	0.102636	-5.42267	5.87e-08	1.41e-07	apical rhoptry neck protein
PF3D7_0419700	5112.38	-0.556303	0.102031	-5.45232	4.97e-08	1.2e-07	apical merozoite protein
PF3D7_1344200	8427.53	-0.555808	0.100759	-5.51621	3.46e-08	8.45e-08	heat shock protein 110, putative
PF3D7_1123300	2848.07	-0.555776	0.0923068	-6.02097	1.73e-09	4.73e-09	RING zinc finger protein, putative
PF3D7_1452000	24939.4	-0.555103	0.0989645	-5.60911	2.03e-08	5.05e-08	rhoptry neck protein 2
PF3D7_0632800	2677.44	-0.552386	0.130205	-4.24245	2.21e-05	4.2e-05	erythrocyte membrane protein 1, PfEMP1
PF3D7_1126600	849.519	-0.551242	0.101407	-5.43592	5.45e-08	1.31e-07	steryl ester hydrolase, putative
PF3D7_1447700	450.32	-0.550151	0.149833	-3.67175	0.000240894	0.000413921	conserved protein, unknown function
PF3D7_1309400	3319.59	-0.550002	0.0917653	-5.99358	2.05e-09	5.56e-09	HORMA domain protein, putative
PF3D7_0516600	1929.56	-0.549625	0.108602	-5.0609	4.17e-07	9.32e-07	sporozoite surface antigen MB2
PF3D7_0936700	101.435	-0.548559	0.223564	-2.4537	0.0141394	0.0197727	lysophospholipase, putative
PF3D7_1143400	3797.15	-0.548143	0.120159	-4.56181	5.07e-06	1.02e-05	translation initiation factor eIF-1A, putative
PF3D7_1417400	14544	-0.548071	0.0866113	-6.32794	2.48e-10	7.22e-10	rap guanine nucleotide exchange factor, putative, pseudogene
PF3D7_1038000	40884.3	-0.548012	0.098906	-5.54074	3.01e-08	7.38e-08	antigen UB05
PF3D7_1422600	1361.75	-0.545794	0.112733	-4.84145	1.29e-06	2.75e-06	conserved Plasmodium protein, unknown function
PF3D7_1440000	1638.22	-0.545392	0.0890464	-6.1248	9.08e-10	2.54e-09	conserved Plasmodium protein, unknown function
PF3D7_1134500	1010.54	-0.545386	0.10867	-5.01875	5.2e-07	1.15e-06	alpha/beta hydrolase, putative
PF3D7_1355100	12336.7	-0.545368	0.0946237	-5.76355	8.24e-09	2.11e-08	DNA replication licensing factor MCM6
PF3D7_1015100	1223.22	-0.545213	0.0969395	-5.62426	1.86e-08	4.64e-08	CWC16 domain-containing protein, putative
PF3D7_1225200	1802.95	-0.544726	0.0895544	-6.08263	1.18e-09	3.28e-09	conserved Plasmodium protein, unknown function
PF3D7_0818200	52898.4	-0.543894	0.0866938	-6.27373	3.52e-10	1.02e-09	14-3-3 protein
PF3D7_1217400	9909.49	-0.543133	0.0971683	-5.5896	2.28e-08	5.63e-08	conserved protein, unknown function
PF3D7_0707200	4924.74	-0.541872	0.121018	-4.47761	7.55e-06	1.49e-05	conserved Plasmodium protein, unknown function
PF3D7_1407800	12162.9	-0.541063	0.120676	-4.48359	7.34e-06	1.45e-05	plasmepsin IV
PF3D7_0815500	2166.65	-0.54036	0.0856214	-6.31104	2.77e-10	8.02e-10	conserved Plasmodium protein, unknown function
PF3D7_1326000	4087.06	-0.540212	0.0934297	-5.78201	7.38e-09	1.9e-08	conserved Plasmodium protein, unknown function
PF3D7_1140000	207.489	-0.53905	0.224745	-2.3985	0.0164626	0.0228721	carbonic anhydrase
PF3D7_1350500	4855.5	-0.538166	0.0839189	-6.41293	1.43e-10	4.25e-10	conserved Plasmodium protein, unknown function
PF3D7_0722900	329.411	-0.537644	0.136469	-3.93968	8.16e-05	0.000147875	conserved protein, unknown function
PF3D7_0609100	2502.2	-0.537058	0.0890716	-6.02951	1.64e-09	4.5e-09	zinc transporter ZIP1, putative
PF3D7_1361200	5650.06	-0.535838	0.0760713	-7.04389	1.87e-12	6.37e-12	conserved Plasmodium protein, unknown function
PF3D7_0409900	1123.49	-0.534135	0.0963462	-5.54391	2.96e-08	7.25e-08	actin-like protein, putative
PF3D7_0202400	3807.09	-0.534111	0.0906962	-5.88901	3.89e-09	1.02e-08	translation-enhancing factor
PF3D7_0511500	29829.1	-0.533695	0.0761402	-7.00937	2.39e-12	8.08e-12	RNA pseudouridylate synthase, putative
PF3D7_1454500	2091.17	-0.533004	0.0958675	-5.5598	2.7e-08	6.64e-08	iron sulfur cluster assembly protein, putative
PF3D7_1246800	4376.13	-0.533002	0.08701	-6.12575	9.03e-10	2.53e-09	signal recognition particle receptor subunit beta, putative
PF3D7_0513200	6277.76	-0.530354	0.0826976	-6.41317	1.43e-10	4.25e-10	conserved Plasmodium protein, unknown function
PF3D7_0935500	2171.67	-0.529723	0.110025	-4.81459	1.48e-06	3.13e-06	Plasmodium exported protein, unknown function
PF3D7_1108600	32631.6	-0.528158	0.0805406	-6.55767	5.47e-11	1.67e-10	endoplasmic reticulum-resident calcium binding protein
PF3D7_1106400	234.319	-0.527595	0.153987	-3.42623	0.000612019	0.00100134	conserved Plasmodium protein, unknown function
PF3D7_1220300	2134.51	-0.527469	0.0901415	-5.85157	4.87e-09	1.27e-08	cell cycle associated protein, putative
PF3D7_1138000	5608	-0.527367	0.083177	-6.34029	2.29e-10	6.68e-10	conserved Plasmodium protein, unknown function
PF3D7_0424500	5248.04	-0.526354	0.108761	-4.83956	1.3e-06	2.77e-06	serine/threonine protein kinase, FIKK family
PF3D7_0208400	5831.47	-0.526318	0.0843983	-6.23611	4.49e-10	1.28e-09	conserved Plasmodium protein, unknown function
PF3D7_1237700	9182.85	-0.523801	0.082562	-6.34433	2.23e-10	6.52e-10	conserved protein, unknown function
PF3D7_1025200	1142.62	-0.523459	0.128542	-4.07228	4.66e-05	8.64e-05	ATP synthase mitochondrial F1 complex assembly factor 2, putative
PF3D7_1476300	14775.5	-0.523189	0.107952	-4.84649	1.26e-06	2.68e-06	Plasmodium exported protein (PHISTb), unknown function
PF3D7_1306400	18926.1	-0.522354	0.109256	-4.781	1.74e-06	3.67e-06	26S protease regulatory subunit 10B, putative
PF3D7_0303700	3799.13	-0.521434	0.119606	-4.35959	1.3e-05	2.52e-05	lipoamide acyltransferase component of branched-chain alpha-keto acid dehydrogenase complex
PF3D7_1206400	72.3135	-0.521407	0.320029	-1.62925	0.10326	0.127759	rhodanese like protein, putative
PF3D7_1247900	421.648	-0.520403	0.137679	-3.77982	0.000156941	0.000276513	U3 small nucleolar RNA-associated protein 11, putative
PF3D7_0419500	677.826	-0.519935	0.107141	-4.85282	1.22e-06	2.6e-06	conserved Plasmodium membrane protein, unknown function
PF3D7_0926900	1665.67	-0.518495	0.113997	-4.54831	5.41e-06	1.08e-05	replication termination factor, putative
PF3D7_0722700	1331.74	-0.517989	0.127619	-4.05886	4.93e-05	9.12e-05	conserved protein, unknown function
PF3D7_1116700	12374.6	-0.517932	0.108233	-4.78536	1.71e-06	3.6e-06	dipeptidyl aminopeptidase 1
PF3D7_0413600	14203.1	-0.517563	0.10059	-5.14529	2.67e-07	6.04e-07	26S protease regulatory subunit 6B, putative
PF3D7_0810900	4351.73	-0.516237	0.112924	-4.57155	4.84e-06	9.72e-06	conserved Plasmodium protein, unknown function
PF3D7_0932500	1334.21	-0.51427	0.11052	-4.65319	3.27e-06	6.72e-06	palmitoyltransferase DHHC6, putative
PF3D7_0905700	1253.56	-0.514089	0.0957326	-5.37005	7.87e-08	1.86e-07	autophagy-related protein 3, putative
PF3D7_1329600	2924.95	-0.513062	0.139498	-3.67792	0.000235141	0.000405024	conserved Plasmodium protein, unknown function
PF3D7_0807800	7995.85	-0.512932	0.092447	-5.54839	2.88e-08	7.07e-08	26S proteasome regulatory subunit RPN10, putative
PF3D7_0804300	1473.47	-0.512535	0.142511	-3.59645	0.000322584	0.00054535	zinc finger protein, putative
PF3D7_1309300	2880.71	-0.512302	0.0865298	-5.92053	3.21e-09	8.53e-09	U4/U6 small nuclear ribonucleoprotein PRP3, putative
PF3D7_1226300	13256.2	-0.511793	0.0797048	-6.42111	1.35e-10	4.04e-10	haloacid dehalogenase-like hydrolase, putative
PF3D7_1317000	2929.24	-0.511596	0.087004	-5.88015	4.1e-09	1.08e-08	U4/U6.U5 tri-snRNP-associated protein 2, putative
PF3D7_1103800	11656.8	-0.510156	0.0891086	-5.72511	1.03e-08	2.62e-08	CCR4-NOT transcription complex subunit 1, putative
PF3D7_1321800	3186.58	-0.509559	0.107412	-4.74399	2.1e-06	4.38e-06	protein transport protein SFT2, putative
PF3D7_0214400	1413.36	-0.509401	0.106888	-4.76573	1.88e-06	3.96e-06	conserved protein, unknown function
PF3D7_0909300	1078.81	-0.508616	0.116767	-4.3558	1.33e-05	2.56e-05	apoptosis-related protein
PF3D7_1141800	1511.82	-0.507069	0.110875	-4.57332	4.8e-06	9.65e-06	EELM2 domain-containing protein, putative
PF3D7_0710000	2618.27	-0.506425	0.0853423	-5.93405	2.96e-09	7.9e-09	conserved Plasmodium protein, unknown function
PF3D7_0904600	7460.54	-0.506179	0.104047	-4.86489	1.15e-06	2.45e-06	ubiquitin specific protease, putative
PF3D7_1239800	2089.28	-0.505983	0.102801	-4.92197	8.57e-07	1.86e-06	conserved Plasmodium protein, unknown function
PF3D7_0613400	3131.7	-0.503276	0.109754	-4.5855	4.53e-06	9.13e-06	50S ribosomal protein L18, apicoplast, putative
PF3D7_0811500	423.205	-0.502668	0.176971	-2.84039	0.00450587	0.00666015	histone-arginine methyltransferase CARM1, putative
PF3D7_1001100	4586.61	-0.502638	0.159179	-3.15769	0.00159024	0.00249339	acyl-CoA binding protein, isoform 1, ACBP1
PF3D7_1361700	3808.6	-0.502243	0.100098	-5.01752	5.23e-07	1.16e-06	cytochrome c oxidase subunit 2, putative
PF3D7_1464200	203.774	-0.50213	0.184279	-2.72483	0.0064335	0.00933852	zinc finger protein, putative
PF3D7_1228800	25354.6	-0.501713	0.0967086	-5.18788	2.13e-07	4.86e-07	WD repeat-containing protein, putative
PF3D7_0506700	1673.69	-0.501405	0.095306	-5.261	1.43e-07	3.33e-07	GTPase-activating protein, putative
PF3D7_1434200	15319.4	-0.500812	0.0964594	-5.19195	2.08e-07	4.77e-07	calmodulin
PF3D7_0321300	379.192	-0.500414	0.132952	-3.76388	0.000167298	0.000293578	conserved Plasmodium protein, unknown function
PF3D7_1218400	6258.13	-0.499672	0.0821909	-6.07941	1.21e-09	3.35e-09	triose or hexose phosphate/phosphate translocator, putative
PF3D7_0212100	1610.31	-0.498867	0.091178	-5.47136	4.47e-08	1.08e-07	conserved Plasmodium protein, unknown function
PF3D7_0321700	6010.86	-0.498563	0.0841819	-5.92245	3.17e-09	8.45e-09	conserved Plasmodium protein, unknown function
PF3D7_1325600	612.81	-0.497651	0.126009	-3.94934	7.84e-05	0.000142294	mitochondrial fission 1 protein, putative
PF3D7_0106200	487.222	-0.497207	0.163641	-3.0384	0.00237841	0.0036434	EF hand domain-containing protein, putative
PF3D7_0707300	265051	-0.496278	0.107864	-4.60095	4.21e-06	8.51e-06	rhoptry-associated membrane antigen
PF3D7_1324100	1919.37	-0.495279	0.0961684	-5.15012	2.6e-07	5.89e-07	conserved Plasmodium membrane protein, unknown function
PF3D7_0935900	48112.9	-0.494409	0.16036	-3.08313	0.00204838	0.00316439	ring-exported protein 1
PF3D7_1113800	764.221	-0.494369	0.132493	-3.73128	0.000190507	0.000331738	conserved Plasmodium membrane protein, unknown function
PF3D7_1308500	483.672	-0.494088	0.120547	-4.09873	4.15e-05	7.73e-05	conserved Plasmodium protein, unknown function
PF3D7_1233800	1949.38	-0.493655	0.0998171	-4.9456	7.59e-07	1.66e-06	conserved protein, unknown function
PF3D7_0314000	2341.75	-0.493363	0.0911828	-5.4107	6.28e-08	1.5e-07	HSP20-like chaperone, putative
PF3D7_1368400	2359.47	-0.49275	0.093501	-5.27	1.36e-07	3.18e-07	ribosomal protein L1, putative
PF3D7_0602900	1794.08	-0.492429	0.151121	-3.25852	0.00111996	0.00178555	conserved Plasmodium protein, unknown function
PF3D7_0619800	1234.4	-0.491177	0.103327	-4.75364	2e-06	4.18e-06	conserved Plasmodium membrane protein, unknown function
PF3D7_1416400	443.013	-0.491143	0.182314	-2.69395	0.00706115	0.0102135	conserved protein, unknown function
PF3D7_0515900	537.637	-0.491008	0.114879	-4.27414	1.92e-05	3.67e-05	NLI interacting factor-like phosphatase, putative
PF3D7_0522400	27177.1	-0.490737	0.103011	-4.76393	1.9e-06	3.99e-06	conserved Plasmodium protein, unknown function
PF3D7_1419900	380.329	-0.490432	0.143016	-3.42921	0.000605344	0.000991734	cleavage and polyadenylation specificity factor subunit 4, putative
malmito_rna_10	64.8627	-0.489949	0.391954	-1.25001	0.211294	0.24786	#N/A
PF3D7_0420500	251.803	-0.489416	0.248019	-1.9733	0.0484618	0.0633642	conserved Plasmodium protein, unknown function
PF3D7_0818500	20695.4	-0.489131	0.0930678	-5.25564	1.48e-07	3.43e-07	zinc finger protein, putative
PF3D7_1142900	678.946	-0.488592	0.129773	-3.76497	0.000166569	0.00029264	conserved Plasmodium protein, unknown function
PF3D7_1463900	29912.9	-0.488128	0.0913347	-5.34438	9.07e-08	2.14e-07	EF-hand calcium-binding domain-containing protein, putative
PF3D7_1106700	2053.56	-0.488112	0.116251	-4.19877	2.68e-05	5.07e-05	DNA replication ATP-dependent helicase/nuclease DNA2, putative
PF3D7_1228400	1819.03	-0.488032	0.105119	-4.64268	3.44e-06	7.05e-06	conserved Plasmodium protein, unknown function
PF3D7_1438400	13708.2	-0.487733	0.0772564	-6.31317	2.73e-10	7.92e-10	metacaspase-2
PF3D7_0722500	2038.62	-0.487727	0.121526	-4.01337	5.99e-05	0.000109821	pre-mRNA-splicing factor CWC15, putative
PF3D7_1455900	356.293	-0.487509	0.153712	-3.17158	0.00151611	0.00238246	polyprenol reductase, putative
PF3D7_1133900	2371.1	-0.48716	0.0888092	-5.48547	4.12e-08	1e-07	conserved Plasmodium protein, unknown function
PF3D7_1002700	2761.85	-0.48663	0.0841475	-5.78306	7.34e-09	1.89e-08	conserved Plasmodium protein, unknown function
PF3D7_1325400	16794.2	-0.486419	0.0901616	-5.39497	6.85e-08	1.63e-07	conserved Plasmodium protein, unknown function
PF3D7_0311300	10611	-0.486392	0.0949098	-5.12478	2.98e-07	6.71e-07	phosphatidylinositol 3- and 4-kinase, putative
PF3D7_0419900	22473.1	-0.485985	0.0890047	-5.46022	4.76e-08	1.15e-07	phosphatidylinositol 4-kinase, putative
PF3D7_0405200	16398.1	-0.485876	0.126535	-3.83984	0.000123113	0.000219263	ag-1 blood stage membrane protein homologue
PF3D7_1124200	4692.48	-0.485313	0.0920183	-5.27409	1.33e-07	3.11e-07	thioredoxin-like protein, putative
PF3D7_1467000	53.907	-0.483794	0.28148	-1.71875	0.0856601	0.107605	magnesium transporter, putative
PF3D7_0528200	3526.96	-0.483348	0.0924725	-5.22694	1.72e-07	3.98e-07	eukaryotic translation initiation factor 3 subunit E, putative
PF3D7_1125600	1334.41	-0.483334	0.097829	-4.9406	7.79e-07	1.7e-06	conserved protein, unknown function
PF3D7_1302300	1746.86	-0.483084	0.125523	-3.84858	0.000118805	0.00021205	Plasmodium exported protein, unknown function
PF3D7_0405000	1076.52	-0.481787	0.111354	-4.32663	1.51e-05	2.91e-05	ATP-dependent RNA helicase DDX51, putative
PF3D7_0100100	5448.94	-0.481647	0.118923	-4.05007	5.12e-05	9.45e-05	erythrocyte membrane protein 1, PfEMP1
PF3D7_1315600	1420.86	-0.481076	0.106097	-4.53432	5.78e-06	1.15e-05	CDP-diacylglycerol--inositol 3-phosphatidyltransferase
PF3D7_1331100	13220.9	-0.480469	0.0851221	-5.64446	1.66e-08	4.14e-08	DNA polymerase theta, putative
PF3D7_1207000	15094.6	-0.48039	0.0836477	-5.74301	9.3e-09	2.37e-08	conserved Plasmodium protein, unknown function
PF3D7_1202600	34693.8	-0.480211	0.110421	-4.3489	1.37e-05	2.64e-05	conserved protein, unknown function
PF3D7_0810000	590.465	-0.478935	0.11821	-4.05155	5.09e-05	9.39e-05	acyl-CoA binding protein, putative
PF3D7_1436200	25704.1	-0.478795	0.0934709	-5.12239	3.02e-07	6.79e-07	conserved Plasmodium protein, unknown function
PF3D7_1028800	1848.43	-0.478395	0.130053	-3.67848	0.000234631	0.000404288	conserved protein, unknown function
PF3D7_1011100	228.115	-0.477583	0.151792	-3.14629	0.00165357	0.00258445	conserved Plasmodium protein, unknown function
PF3D7_1434500	2209.03	-0.477347	0.115922	-4.11783	3.82e-05	7.13e-05	dynein-related AAA-type ATPase, putative
PF3D7_0625500	64.6716	-0.477258	0.291691	-1.63618	0.101802	0.12605	conserved Plasmodium membrane protein, unknown function
PF3D7_0309100	135.96	-0.476506	0.194728	-2.44704	0.0144036	0.0201193	conserved Plasmodium protein, unknown function
PF3D7_1435600	25712.5	-0.47624	0.105042	-4.53381	5.79e-06	1.15e-05	conserved Plasmodium protein, unknown function
PF3D7_0710100	703.835	-0.4751	0.130111	-3.65149	0.000260724	0.000446438	conserved protein, unknown function
PF3D7_1349600	2431.15	-0.475099	0.112101	-4.23812	2.25e-05	4.28e-05	conserved Plasmodium protein, unknown function
PF3D7_0916900	680.791	-0.474934	0.399613	-1.18849	0.234642	0.272028	zinc finger protein, putative
PF3D7_0322500	686.805	-0.474842	0.140595	-3.37738	0.000731793	0.00118706	iron-sulfur assembly protein, putative
PF3D7_1034000	1131.41	-0.474763	0.107074	-4.43398	9.25e-06	1.81e-05	Sec1 family protein, putative
PF3D7_0508900	57132.7	-0.473505	0.0912208	-5.19075	2.09e-07	4.79e-07	conserved Plasmodium protein, unknown function
PF3D7_1468500	2501.4	-0.472694	0.082881	-5.70328	1.18e-08	2.97e-08	derlin-1
PF3D7_0218800	71.9506	-0.472525	0.353855	-1.33536	0.181758	0.216196	ribonuclease P
PF3D7_0801500	1023.39	-0.472415	0.107904	-4.37813	1.2e-05	2.32e-05	nucleolar protein 10, putative
PF3D7_1227000	480.474	-0.471447	0.127945	-3.68475	0.000228924	0.00039473	conserved Plasmodium protein, unknown function
PF3D7_1129200	8284.46	-0.471308	0.0978757	-4.81538	1.47e-06	3.12e-06	26S proteasome regulatory subunit RPN7, putative
PF3D7_0803200	10726.7	-0.470373	0.0871868	-5.39501	6.85e-08	1.63e-07	filament assembling protein, putative
PF3D7_1455700	1999.14	-0.470368	0.086228	-5.45494	4.9e-08	1.18e-07	conserved Plasmodium protein, unknown function
PF3D7_0812500	4850.08	-0.47008	0.0853433	-5.50811	3.63e-08	8.83e-08	RNA-binding protein, putative
PF3D7_0819000	2921.21	-0.469414	0.111764	-4.20006	2.67e-05	5.04e-05	conserved Plasmodium protein, unknown function
PF3D7_1005000	512.079	-0.468113	0.130482	-3.58756	0.000333793	0.000564105	methionine--tRNA ligase, putative
PF3D7_1433800	1965.21	-0.467429	0.0986964	-4.73603	2.18e-06	4.55e-06	conserved Plasmodium protein, unknown function
PF3D7_0502900	1513.79	-0.465884	0.119848	-3.8873	0.000101365	0.00018211	Tim10/DDP family zinc finger protein, putative
PF3D7_0514100	1980.32	-0.464942	0.0982065	-4.73433	2.2e-06	4.58e-06	ATP-dependent DNA helicase UvrD
PF3D7_0910000	395.153	-0.464006	0.150296	-3.08728	0.00201998	0.00312443	SET domain protein, putative
PF3D7_1017600	5270.22	-0.463124	0.100019	-4.63033	3.65e-06	7.45e-06	conserved Plasmodium protein, unknown function
PF3D7_0705100	1516.03	-0.462982	0.109882	-4.21345	2.51e-05	4.76e-05	conserved Plasmodium protein, unknown function
PF3D7_0527000	18824.9	-0.462525	0.0849639	-5.44378	5.22e-08	1.26e-07	DNA replication licensing factor MCM3, putative
PF3D7_1304200	2055.35	-0.462202	0.100349	-4.60592	4.11e-06	8.33e-06	CorA-like Mg2+ transporter protein, putative
PF3D7_1338000	1703.04	-0.461573	0.101472	-4.54876	5.4e-06	1.08e-05	LMBR1 domain-containing protein, putative
PF3D7_0607700	9117.6	-0.459621	0.0920956	-4.9907	6.02e-07	1.32e-06	conserved Plasmodium protein, unknown function
PF3D7_0209000	90.5417	-0.458334	0.237743	-1.92786	0.0538726	0.0699931	6-cysteine protein P230
PF3D7_0517600	206.142	-0.458155	0.164638	-2.7828	0.00538917	0.00789941	F-actin-capping protein subunit beta, putative
PF3D7_1140200	6583.1	-0.457601	0.0982746	-4.65635	3.22e-06	6.63e-06	conserved Plasmodium protein, unknown function
PF3D7_1251500	1151.17	-0.457369	0.113768	-4.02017	5.82e-05	0.000106857	ATP-dependent RNA helicase DRS1, putative
PF3D7_0611800	17151.7	-0.456979	0.0858971	-5.32008	1.04e-07	2.44e-07	conserved Plasmodium protein, unknown function
PF3D7_1221800	2322.95	-0.456802	0.0853442	-5.35247	8.68e-08	2.05e-07	conserved protein, unknown function
PF3D7_1112600	1565.6	-0.456165	0.0962033	-4.74168	2.12e-06	4.43e-06	ATPase, putative
PF3D7_0704700	794.842	-0.456035	0.125862	-3.62329	0.00029088	0.000494295	phosphopantetheine adenylyltransferase, putative
PF3D7_0103800	884.912	-0.455552	0.132125	-3.44789	0.000564975	0.000928375	actin-related protein
PF3D7_0808400	852.484	-0.455233	0.129394	-3.51818	0.000434515	0.000724388	coatomer subunit epsilon, putative
PF3D7_0511700	273.598	-0.455161	0.476384	-0.955449	0.339351	0.381895	EKC/KEOPS complex subunit CGI121
PF3D7_0809100	1388.59	-0.454934	0.120078	-3.78866	0.000151465	0.000267247	erythrocyte membrane protein 1, PfEMP1
PF3D7_0106000	8346.41	-0.454299	0.0903158	-5.03012	4.9e-07	1.09e-06	conserved protein, unknown function
PF3D7_1312200	254.491	-0.453632	0.172701	-2.62669	0.00862208	0.0123337	conserved protein, unknown function
PF3D7_1119400	3831.09	-0.453292	0.0779395	-5.81595	6.03e-09	1.56e-08	ubiquitin-protein ligase, putative
PF3D7_1364000	304.78	-0.452936	0.139012	-3.25826	0.00112099	0.00178662	conserved protein, unknown function
PF3D7_1406200	11804.2	-0.452547	0.100204	-4.51627	6.29e-06	1.25e-05	transcription elongation factor SPT6, putative
PF3D7_1007400	2991.24	-0.451134	0.0910882	-4.95272	7.32e-07	1.6e-06	conserved protein, unknown function
PF3D7_1313400	1107.68	-0.450336	0.130471	-3.45163	0.000557217	0.000916543	DEAD box helicase, putative
PF3D7_0612500	99.817	-0.449462	0.218466	-2.05735	0.0396523	0.0526134	conserved Plasmodium protein, unknown function
PF3D7_0528900	75.197	-0.44908	0.245071	-1.83245	0.0668849	0.0855016	conserved protein, unknown function
PF3D7_1311900	6235.69	-0.448756	0.105711	-4.24512	2.18e-05	4.16e-05	V-type proton ATPase catalytic subunit A
PF3D7_0608900	748.973	-0.448037	0.113604	-3.94385	8.02e-05	0.000145434	conserved Plasmodium protein, unknown function
PF3D7_0416300	2398.02	-0.447566	0.102982	-4.34608	1.39e-05	2.67e-05	DNA helicase MCM9, putative
PF3D7_0316700	1531.24	-0.446833	0.0974178	-4.58677	4.5e-06	9.08e-06	protein YOP1, putative
PF3D7_0915600	134.393	-0.446685	0.257962	-1.73159	0.0833461	0.104939	conserved Plasmodium protein, unknown function
PF3D7_0909600	1641.38	-0.44578	0.121825	-3.65918	0.000253019	0.000433998	conserved protein, unknown function
PF3D7_0924500	3827.34	-0.445702	0.086147	-5.17373	2.29e-07	5.23e-07	conserved Plasmodium membrane protein, unknown function
PF3D7_1112700	509.653	-0.443813	0.118447	-3.74693	0.00017901	0.000312823	conserved Plasmodium protein, unknown function
PF3D7_0613700	1861.34	-0.44334	0.0873932	-5.07293	3.92e-07	8.77e-07	syntaxin-binding protein, putative
PF3D7_1425900	310.143	-0.443075	0.132823	-3.33583	0.000850459	0.00137232	conserved Plasmodium protein, unknown function
PF3D7_0916000	17579.1	-0.442993	0.0913489	-4.84946	1.24e-06	2.64e-06	major facilitator superfamily domain-containing protein, putative
PF3D7_1033900	2536.83	-0.442949	0.111494	-3.97287	7.1e-05	0.000129466	ubiquitin-conjugating enzyme E2, putative
PF3D7_1457400	1147.29	-0.442754	0.0968341	-4.57229	4.82e-06	9.69e-06	conserved Plasmodium protein, unknown function
PF3D7_0212300	3964.04	-0.442002	0.0889349	-4.96995	6.7e-07	1.47e-06	peptide chain release factor subunit 1, putative
PF3D7_0725000	6703.95	-0.441531	0.0972618	-4.53961	5.64e-06	1.12e-05	exonuclease I, putative
PF3D7_0423000	547.682	-0.441358	0.118593	-3.72161	0.000197956	0.000343897	conserved Plasmodium protein, unknown function
PF3D7_1363500	1267.15	-0.440481	0.100606	-4.37826	1.2e-05	2.32e-05	CCR4 domain-containing protein 2, putative
PF3D7_1034500	2621.92	-0.440065	0.0958447	-4.59144	4.4e-06	8.89e-06	conserved Plasmodium protein, unknown function
PF3D7_1343300	7598.22	-0.439242	0.106554	-4.12223	3.75e-05	7e-05	CDT1-like protein, putative
PF3D7_1465100	983.908	-0.439212	0.116895	-3.75731	0.000171752	0.000300886	conserved oligomeric Golgi complex subunit 6, putative
PF3D7_0522600	2296.81	-0.43871	0.10786	-4.0674	4.75e-05	8.8e-05	inner membrane complex protein
PF3D7_1356700	1006.71	-0.438265	0.118319	-3.7041	0.000212142	0.000367852	DnaJ protein, putative
PF3D7_0416800	4727.71	-0.436913	0.095185	-4.59015	4.43e-06	8.95e-06	small GTP-binding protein sar1
PF3D7_0317400	256.824	-0.435327	0.163334	-2.66526	0.00769285	0.0110817	DNA replication complex GINS protein, putative
PF3D7_1343100	5464.87	-0.435245	0.0830905	-5.2382	1.62e-07	3.75e-07	conserved Plasmodium protein, unknown function
PF3D7_0405900	60755.5	-0.435001	0.102925	-4.22639	2.37e-05	4.5e-05	apical sushi protein
PF3D7_0819700	600.803	-0.434585	0.161036	-2.69868	0.00696153	0.0100724	conserved Plasmodium protein, unknown function
PF3D7_0614200	229.878	-0.433618	0.15649	-2.77091	0.00559005	0.00817684	cytosolic Fe-S cluster assembly factor NAR1, putative
PF3D7_1437500	522.387	-0.433341	0.12145	-3.56805	0.000359643	0.000605093	conserved Plasmodium membrane protein, unknown function
PF3D7_1427000	1738.64	-0.432679	0.0937446	-4.61551	3.92e-06	7.97e-06	conserved Plasmodium protein, unknown function
PF3D7_0625300	2464.6	-0.431713	0.0876907	-4.92314	8.52e-07	1.85e-06	DNA polymerase 1, putative
PF3D7_1212800	2952.58	-0.431602	0.0876642	-4.92336	8.51e-07	1.85e-06	succinate dehydrogenase [ubiquinone] iron-sulfur subunit, mitochondrial
PF3D7_0705500	34598.9	-0.430833	0.0844767	-5.10003	3.4e-07	7.63e-07	inositol-phosphate phosphatase, putative
PF3D7_0824300	1813.48	-0.430632	0.0894409	-4.81472	1.47e-06	3.13e-06	GTP-binding protein Obg2, putative
PF3D7_0416500	1735.25	-0.429801	0.09329	-4.60715	4.08e-06	8.29e-06	repressor of RNA polymerase III transcription MAF1
PF3D7_0503300	4439.85	-0.428365	0.113186	-3.78462	0.000153942	0.000271423	serine/arginine-rich splicing factor 12
PF3D7_1401200	944.406	-0.427945	0.102471	-4.17624	2.96e-05	5.57e-05	Plasmodium exported protein, unknown function
PF3D7_0217900	2230.41	-0.427617	0.0850853	-5.02575	5.01e-07	1.11e-06	conserved Plasmodium protein, unknown function
PF3D7_1233900	2293	-0.427508	0.0900123	-4.74944	2.04e-06	4.27e-06	sentrin-specific protease 1
PF3D7_1438100	8956.89	-0.427221	0.0860773	-4.96322	6.93e-07	1.52e-06	translocation protein SEC62, putative
PF3D7_0916600	142.001	-0.426351	0.233439	-1.82639	0.0677913	0.086593	methyltransferase, putative
PF3D7_0934400	2392.37	-0.426046	0.108692	-3.91974	8.86e-05	0.000160076	AP2 domain transcription factor, putative
PF3D7_1121800	223.449	-0.426017	0.173466	-2.45591	0.0140528	0.0196572	peptidase M16, putative
PF3D7_0624000	12007.6	-0.425049	0.0827669	-5.1355	2.81e-07	6.34e-07	hexokinase
PF3D7_1144900	3260.89	-0.42476	0.111398	-3.81301	0.000137287	0.000243451	ras-related protein Rab-6
PF3D7_1147900	1835.89	-0.42435	0.0880262	-4.82072	1.43e-06	3.04e-06	peroxisome assembly protein 22, putative
PF3D7_0824800	1859.17	-0.423975	0.0843611	-5.02571	5.02e-07	1.11e-06	conserved Plasmodium membrane protein, unknown function
PF3D7_1118700	26545.4	-0.423919	0.121078	-3.50122	0.000463138	0.000768725	myosin light chain B
PF3D7_0811400	6385.69	-0.42363	0.0813636	-5.20663	1.92e-07	4.42e-07	conserved protein, unknown function
PF3D7_1208400	1601.03	-0.423232	0.0926485	-4.56814	4.92e-06	9.87e-06	amino acid transporter, putative
PF3D7_1333700	5876.42	-0.422832	0.115797	-3.65149	0.000260719	0.000446438	histone H3-like centromeric protein CSE4
PF3D7_1143300	2147.92	-0.422787	0.0888448	-4.75872	1.95e-06	4.08e-06	DNA-directed RNA polymerases I and III subunit RPAC1, putative
PF3D7_1202400	1661.16	-0.421644	0.107715	-3.91443	9.06e-05	0.000163521	peptidyl-prolyl cis-trans isomerase
PF3D7_0918100	4647.73	-0.420442	0.133028	-3.16056	0.00157469	0.00246978	cytochrome b5-like heme/steroid binding protein, putative
PF3D7_1439400	8039.8	-0.420373	0.0984008	-4.27205	1.94e-05	3.7e-05	cytochrome b-c1 complex subunit Rieske, putative
PF3D7_1318400	9065.72	-0.420317	0.0843699	-4.98184	6.3e-07	1.38e-06	structural maintenance of chromosomes protein 2, putative
PF3D7_0907500	6977.64	-0.420083	0.120344	-3.49068	0.000481793	0.000797312	conserved protein, unknown function
PF3D7_1121100	9404.91	-0.4197	0.0871139	-4.81783	1.45e-06	3.08e-06	conserved protein, unknown function
PF3D7_0526300	884.175	-0.419667	0.119377	-3.51548	0.000438964	0.000730511	WD repeat-containing protein 55, putative
PF3D7_1342100	4068.15	-0.41959	0.11047	-3.79824	0.000145729	0.000257495	aconitate hydratase
PF3D7_1432900	978.415	-0.419432	0.112677	-3.72242	0.00019732	0.000342995	SF-assemblin, putative
PF3D7_1136200	21198.5	-0.419257	0.102987	-4.07095	4.68e-05	8.68e-05	conserved Plasmodium protein, unknown function
PF3D7_1236400	990.781	-0.417209	0.135841	-3.07131	0.0021312	0.00328822	conserved Plasmodium protein, unknown function
PF3D7_1459600	3931.01	-0.416687	0.0961432	-4.33402	1.46e-05	2.82e-05	conserved Plasmodium protein, unknown function
PF3D7_1327500	978.582	-0.415174	0.109272	-3.79945	0.000145015	0.000256325	conserved protein, unknown function
PF3D7_0621300	497.881	-0.414901	0.121352	-3.41899	0.00062855	0.00102668	mRNA-binding protein PUF3
PF3D7_1147000	551.772	-0.41472	0.147391	-2.81375	0.0048968	0.00721634	sporozoite and liver stage asparagine-rich protein
PF3D7_1449900	347.076	-0.414424	0.154358	-2.68482	0.00725685	0.0104873	conserved protein, unknown function
PF3D7_1461300	2672.43	-0.414218	0.11979	-3.45786	0.000544487	0.000896802	40S ribosomal protein S28e, putative
PF3D7_0607600	7366.62	-0.414112	0.102732	-4.03101	5.55e-05	0.000102238	spindle assembly abnormal protein 6, putative
PF3D7_1469800	2422.05	-0.41373	0.105539	-3.92015	8.85e-05	0.00015986	conserved Plasmodium protein, unknown function
PF3D7_0912700	90.5044	-0.413303	0.228097	-1.81197	0.0699914	0.0891721	conserved Plasmodium protein, unknown function
PF3D7_0504800	7262.71	-0.412981	0.108601	-3.80275	0.000143101	0.000253214	conserved Plasmodium protein, unknown function
PF3D7_0935000	1444.52	-0.412378	0.115437	-3.57233	0.000353823	0.000595709	U2 small nuclear ribonucleoprotein B'', putative
PF3D7_0301500	256.854	-0.412075	0.180172	-2.28712	0.0221888	0.0302229	Plasmodium exported protein, unknown function
PF3D7_1210200	268.405	-0.411399	0.156375	-2.63085	0.00851705	0.0121976	zinc finger protein, putative
PF3D7_0632700	1283.7	-0.409914	0.107255	-3.82186	0.000132447	0.000235207	rifin
PF3D7_0703200	4854.04	-0.409841	0.083814	-4.88989	1.01e-06	2.17e-06	conserved Plasmodium protein, unknown function
PF3D7_0418500	282.712	-0.408555	0.154375	-2.64652	0.00813258	0.0116878	trafficking protein particle complex subunit 3, putative
PF3D7_1403100	11369.4	-0.407674	0.100478	-4.05736	4.96e-05	9.18e-05	condensin complex subunit 1, putative
PF3D7_1312700	515.266	-0.405616	0.122585	-3.30886	0.000936773	0.00150519	conserved Plasmodium protein, unknown function
PF3D7_0716100	1393.43	-0.404492	0.121518	-3.32865	0.000872665	0.00140631	protein SDA1, putative
PF3D7_0709700	3158.04	-0.403953	0.117652	-3.43346	0.000595922	0.000976947	prodrug activation and resistance esterase
PF3D7_1128700	637.389	-0.403934	0.114337	-3.53282	0.000411145	0.00068752	GPI-anchor transamidase, putative
PF3D7_1347100	2376.5	-0.403916	0.0883338	-4.57261	4.82e-06	9.68e-06	DNA topoisomerase 3, putative
PF3D7_1116900	527.742	-0.40346	0.138817	-2.90641	0.00365606	0.005468	conserved protein, unknown function
PF3D7_1224400	468.546	-0.403072	0.196648	-2.04971	0.0403927	0.0535526	WD repeat-containing protein, putative
PF3D7_1419700	3810.2	-0.402741	0.107464	-3.74768	0.000178479	0.000312006	conserved Plasmodium protein, unknown function
PF3D7_0821100	3856.8	-0.40132	0.113878	-3.52411	0.000424908	0.000709332	protein kinase 1
PF3D7_0502000	861.917	-0.401316	0.106605	-3.76453	0.000166865	0.000293015	vacuolar protein sorting-associated protein 11, putative
PF3D7_0111000	5297.58	-0.40112	0.0943717	-4.25042	2.13e-05	4.07e-05	kinesin-8, putative
PF3D7_0308900	2456.01	-0.400486	0.0901076	-4.44454	8.81e-06	1.73e-05	splicing factor 3B subunit 1, putative
PF3D7_1230700	15053	-0.399635	0.0891108	-4.4847	7.3e-06	1.44e-05	protein transport protein SEC13
PF3D7_1433400	39354.8	-0.399311	0.0912281	-4.37707	1.2e-05	2.33e-05	zinc finger protein, putative
PF3D7_1419000	3353.46	-0.399248	0.0815126	-4.89799	9.68e-07	2.09e-06	conserved Plasmodium protein, unknown function
PF3D7_0924600	4739.58	-0.399029	0.0885237	-4.50759	6.56e-06	1.3e-05	conserved Plasmodium protein, unknown function
PF3D7_0407300	155.968	-0.398903	0.196069	-2.03451	0.0419002	0.055328	transcription factor, putative
PF3D7_0219400	5627.73	-0.398877	0.114295	-3.48989	0.000483217	0.000799359	ribosome associated membrane protein RAMP4, putative, unspecified product
PF3D7_1119300	3224.07	-0.39881	0.103765	-3.84338	0.000121349	0.000216278	splicing factor U2AF small subunit, putative
PF3D7_1140800	1842.71	-0.398335	0.110196	-3.61481	0.000300573	0.000509888	conserved Plasmodium protein, unknown function
PF3D7_1217200	3330.28	-0.398333	0.127341	-3.12808	0.00175949	0.00274132	multiple RNA-binding domain-containing protein 1, putative
PF3D7_0103500	511.675	-0.396311	0.183875	-2.15533	0.0311362	0.0417635	conserved Plasmodium protein, unknown function
PF3D7_0723400	5287.01	-0.395631	0.113764	-3.47766	0.000505813	0.000835337	conserved Plasmodium protein, unknown function
PF3D7_1117700	25420.7	-0.395266	0.099892	-3.95693	7.59e-05	0.000138054	GTP-binding nuclear protein RAN/TC4
PF3D7_1225800	6784.97	-0.395025	0.0789987	-5.0004	5.72e-07	1.26e-06	ubiquitin-activating enzyme E1
PF3D7_0927700	1994.53	-0.394869	0.102218	-3.86303	0.00011199	0.000200395	serine/threonine protein phosphatase 4, putative
PF3D7_1350400	333.741	-0.394212	0.138071	-2.85513	0.00430191	0.00638164	ubiquitin-activating enzyme E1, putative
PF3D7_1134800	1853.33	-0.393885	0.0856787	-4.59724	4.28e-06	8.66e-06	coatomer subunit delta
PF3D7_1428700	528.727	-0.393816	0.120073	-3.2798	0.00103882	0.00166373	heme/steroid binding domain containing protein, putative
PF3D7_1465400	1602.04	-0.393791	0.129972	-3.02982	0.00244698	0.0037403	conserved protein, unknown function
PF3D7_0206700	736.053	-0.393648	0.118727	-3.31558	0.000914538	0.00147186	adenylosuccinate lyase
PF3D7_1401800	7715.73	-0.392936	0.100874	-3.89531	9.81e-05	0.000176452	choline kinase
PF3D7_0816200	2085.74	-0.392069	0.0923842	-4.2439	2.2e-05	4.18e-05	vacuolar protein sorting-associated protein 2, putative
PF3D7_0528600	252.055	-0.391906	0.166906	-2.34807	0.0188709	0.0260091	conserved Plasmodium protein, unknown function
PF3D7_1439600	2814.46	-0.390867	0.0841821	-4.64311	3.43e-06	7.04e-06	cytochrome c oxidase subunit ApiCOX26, putative
PF3D7_0514200	1826.03	-0.390211	0.124121	-3.1438	0.00166767	0.00260484	conserved Plasmodium protein, unknown function
PF3D7_0612400	424.305	-0.390163	0.137547	-2.83657	0.00456003	0.00673414	conserved Plasmodium protein, unknown function
PF3D7_1013900	1571.81	-0.389072	0.093491	-4.1616	3.16e-05	5.93e-05	translation initiation factor eIF-2B subunit delta, putative
PF3D7_1451300	2694.98	-0.389031	0.10511	-3.70116	0.000214614	0.000371876	E3 SUMO-protein ligase NSE2, putative
PF3D7_0324900	5831.31	-0.388617	0.116241	-3.3432	0.000828172	0.00133943	erythrocyte membrane protein 1, PfEMP1
PF3D7_0627300	8046.53	-0.388489	0.089443	-4.34342	1.4e-05	2.7e-05	E3 ubiquitin-protein ligase RNF5, putative
PF3D7_0802700	371.145	-0.38789	0.139131	-2.78794	0.00530437	0.00778438	conserved Plasmodium protein, unknown function
PF3D7_0503200	2098.62	-0.387628	0.091636	-4.23008	2.34e-05	4.43e-05	conserved Plasmodium protein, unknown function
PF3D7_1225300	992.952	-0.387508	0.1225	-3.16334	0.0015597	0.00244706	conserved protein, unknown function
PF3D7_0934300	430.024	-0.387365	0.147922	-2.61871	0.00882617	0.0126073	ATP synthase-associated protein, putative
PF3D7_0630600	4194.25	-0.38619	0.0925711	-4.17182	3.02e-05	5.68e-05	conserved protein, unknown function
PF3D7_0914500	4863.97	-0.386106	0.0771606	-5.00392	5.62e-07	1.24e-06	conserved Plasmodium protein, unknown function
PF3D7_1008600	327.399	-0.385319	0.144512	-2.66635	0.00766787	0.0110513	zinc finger (CCCH type) protein, putative
PF3D7_1471300	1097.93	-0.385145	0.1061	-3.63001	0.000283412	0.000482436	RAP protein, putative
PF3D7_1349100	1821.53	-0.38457	0.127337	-3.0201	0.00252692	0.0038589	nucleoside diphosphate hydrolase, putative
PF3D7_0935400	101.775	-0.384445	0.215141	-1.78694	0.0739471	0.0938237	gametocyte development protein 1
PF3D7_0704100	21581.8	-0.383622	0.0823768	-4.65691	3.21e-06	6.61e-06	conserved Plasmodium membrane protein, unknown function
PF3D7_0725100	3047.89	-0.38334	0.104726	-3.6604	0.000251819	0.000432091	conserved Plasmodium membrane protein, unknown function
PF3D7_0807900	5726.96	-0.383099	0.105758	-3.62241	0.000291871	0.000495809	tyrosine--tRNA ligase
PF3D7_0914800	1025.7	-0.382895	0.114616	-3.34067	0.000835754	0.0013508	GINS complex subunit Psf3, putative
PF3D7_0505100	6419.29	-0.382685	0.0825906	-4.63351	3.6e-06	7.34e-06	trafficking protein particle complex subunit 8, putative
PF3D7_0914900	5287.55	-0.382682	0.0807745	-4.73766	2.16e-06	4.51e-06	BSD-domain protein, putative
PF3D7_0934500	6140.75	-0.382039	0.0796558	-4.79612	1.62e-06	3.42e-06	V-type proton ATPase subunit E, putative
PF3D7_1442900	14415.9	-0.381787	0.0859232	-4.44336	8.86e-06	1.74e-05	protein transport protein SEC7, putative
PF3D7_0606700	6590.18	-0.381085	0.0799705	-4.76531	1.89e-06	3.96e-06	coatomer alpha subunit, putative
PF3D7_0306000	1759.79	-0.380743	0.128045	-2.9735	0.0029442	0.00445746	conserved protein, unknown function
PF3D7_1326100	1661.47	-0.380458	0.100702	-3.77806	0.000158056	0.000278277	WD repeat-containing protein, putative
PF3D7_0208100	7042.92	-0.379668	0.0964061	-3.93822	8.21e-05	0.000148672	conserved Plasmodium protein, unknown function
PF3D7_0316500	2589.03	-0.379529	0.0906819	-4.18527	2.85e-05	5.37e-05	kinetochore protein NUF2, putative
PF3D7_1410600	8860.04	-0.378802	0.0777768	-4.87037	1.11e-06	2.39e-06	eukaryotic translation initiation factor 2 subunit gamma, putative
PF3D7_1419100	1218.92	-0.378522	0.116939	-3.23691	0.00120833	0.00191838	ATP-dependent rRNA helicase SPB4, putative
PF3D7_0927300	3436.62	-0.378203	0.0801093	-4.72108	2.35e-06	4.88e-06	fumarate hydratase
PF3D7_0628000	254.269	-0.377798	0.143166	-2.63889	0.00831781	0.01194	6-pyruvoyltetrahydropterin synthase
PF3D7_1202700	734.807	-0.377647	0.16534	-2.28406	0.022368	0.0304501	conserved Plasmodium protein, unknown function
PF3D7_1451700	6334.28	-0.376625	0.10266	-3.66866	0.000243823	0.000418662	calcineurin subunit B
PF3D7_0518000	1665.97	-0.376596	0.118446	-3.17948	0.00147542	0.00232221	NOSIP domain-containing protein, putative
PF3D7_1366300	5840.17	-0.375795	0.0836812	-4.4908	7.1e-06	1.4e-05	conserved Plasmodium protein, unknown function
PF3D7_0619000	7212.3	-0.374672	0.0940511	-3.9837	6.78e-05	0.000123838	conserved protein, unknown function
PF3D7_1123000	12905	-0.373784	0.0856474	-4.36422	1.28e-05	2.47e-05	conserved Plasmodium protein, unknown function
PF3D7_0210900	4521.43	-0.372869	0.0915322	-4.07363	4.63e-05	8.59e-05	conserved Plasmodium protein, unknown function
PF3D7_1409300	6001.46	-0.372729	0.0798111	-4.67014	3.01e-06	6.22e-06	DNA damage-inducible protein 1, putative
PF3D7_1421100	2621.52	-0.371584	0.153903	-2.41441	0.0157608	0.0219219	conserved Plasmodium protein, unknown function
PF3D7_1010600	3524.23	-0.370519	0.0838845	-4.41701	1e-05	1.95e-05	eukaryotic translation initiation factor 2 subunit beta
PF3D7_0502200	537.051	-0.37039	0.122032	-3.03519	0.00240384	0.00368121	protein Mpv17, putative
PF3D7_1015400	1974.84	-0.370129	0.0927564	-3.99034	6.6e-05	0.000120603	conserved Plasmodium protein, unknown function
PF3D7_0816400	2692.83	-0.369517	0.0966973	-3.82138	0.000132709	0.000235587	EF-hand calcium-binding domain-containing protein, putative
PF3D7_1407700	119.667	-0.368763	0.196548	-1.8762	0.0606273	0.0780693	conserved protein, unknown function
PF3D7_1438800	599.073	-0.368225	0.13787	-2.67081	0.00756675	0.0109177	OST-HTH associated domain protein, putative
PF3D7_1206100	1578.67	-0.367943	0.0940833	-3.91082	9.2e-05	0.000165921	IMP-specific 5'-nucleotidase, putative
PF3D7_0307400	1686.44	-0.367552	0.0873455	-4.20803	2.58e-05	4.87e-05	ATP-dependent Clp protease proteolytic subunit
PF3D7_0924300	825.845	-0.367324	0.12208	-3.00888	0.00262216	0.00399198	thiamine pyrophosphokinase
PF3D7_1208100	1118.32	-0.367062	0.121715	-3.01576	0.00256338	0.00390731	conserved Plasmodium protein, unknown function
PF3D7_0531300	850.688	-0.366969	0.103831	-3.53428	0.000408881	0.000684199	conserved Plasmodium protein, unknown function
PF3D7_1210400	1101.73	-0.36508	0.120331	-3.03397	0.00241357	0.00369266	general transcription factor 3C polypeptide 5, putative
PF3D7_0719800	541.077	-0.364883	0.118975	-3.06689	0.00216296	0.00333305	conserved protein, unknown function
PF3D7_1368500	135.981	-0.364829	0.201774	-1.80811	0.0705896	0.0898267	heptatricopeptide repeat-containing protein, putative
PF3D7_0204100	16698.2	-0.364794	0.0898636	-4.05942	4.92e-05	9.1e-05	Sel1 repeat-containing protein, putative
PF3D7_1239000	9085.19	-0.364676	0.0926599	-3.93564	8.3e-05	0.000150219	HD superfamily phosphohydrolase protein, putative
PF3D7_0710700	444.119	-0.362924	0.176223	-2.05946	0.0394506	0.05236	conserved Plasmodium protein, unknown function
PF3D7_1426900	3381.58	-0.362774	0.120215	-3.0177	0.00254701	0.00388477	cytochrome b-c1 complex subunit 6, putative
PF3D7_1335700	1830.92	-0.362154	0.0879293	-4.1187	3.81e-05	7.11e-05	conserved oligomeric Golgi complex subunit 3, putative
PF3D7_1422500	1133.99	-0.360867	0.102576	-3.51804	0.000434746	0.000724528	ERAD-associated E3 ubiquitin-protein ligase HRD1
PF3D7_0724600	2587.71	-0.360738	0.0867354	-4.15906	3.2e-05	5.99e-05	protein kinase, putative
PF3D7_1458600	1517.69	-0.360296	0.0991552	-3.63366	0.000279432	0.000476155	zinc finger protein, putative
PF3D7_1303700	1483.7	-0.35959	0.107774	-3.33651	0.00084838	0.00136941	tetratricopeptide repeat protein, putative
PF3D7_1032700	1998.06	-0.359253	0.112631	-3.18965	0.00142444	0.00224701	conserved Plasmodium protein, unknown function
PF3D7_1443700	1135.43	-0.358643	0.127876	-2.80462	0.00503764	0.00741059	dephospho-CoA kinase, putative
PF3D7_0400100	6918.69	-0.358625	0.115297	-3.11044	0.00186812	0.00289773	erythrocyte membrane protein 1, PfEMP1
PF3D7_1337700	4589.8	-0.358458	0.119731	-2.99386	0.00275475	0.0041822	conserved Plasmodium protein, unknown function
PF3D7_1121000	1010.36	-0.357723	0.106252	-3.36674	0.000760616	0.00123219	palmitoyltransferase DHHC3
PF3D7_1244400	2309.73	-0.356664	0.0913163	-3.9058	9.39e-05	0.000169276	RNA-binding protein, putative
PF3D7_0927800	3163	-0.356523	0.102104	-3.49175	0.000479859	0.000794606	cytochrome c oxidase subunit 5B, putative
PF3D7_0909100	711.051	-0.356081	0.105913	-3.36203	0.000773718	0.001253	conserved Plasmodium membrane protein, unknown function
PF3D7_1029700	53.7964	-0.355533	0.287565	-1.23636	0.216326	0.25298	conserved Plasmodium protein, unknown function
PF3D7_0104400	2988.44	-0.354834	0.0811652	-4.37175	1.23e-05	2.39e-05	4-hydroxy-3-methylbut-2-enyl diphosphate reductase
PF3D7_1319400	9792.27	-0.35245	0.0785589	-4.48645	7.24e-06	1.43e-05	conserved Plasmodium protein, unknown function
PF3D7_1022600	2085.65	-0.351918	0.125316	-2.80825	0.00498117	0.00733191	kelch protein K10
PF3D7_1021200	2055.08	-0.350222	0.0987248	-3.54746	0.000388961	0.00065153	conserved Plasmodium protein, unknown function
PF3D7_1223200	1045.42	-0.349349	0.0969139	-3.60474	0.00031247	0.000529341	nucleus export protein BRR6, putative
[truncated: 3,234 more rows]

## Sheet: 8 h.p.i.
Gene ID	baseMean	log2FoldChange	lfcSE	stat	pvalue	padj	Product ID
[truncated: 3,871 more rows]

## Sheet: 30 h.p.i.
Gene ID	baseMean	log2FoldChange	lfcSE	stat	pvalue	padj	Product ID
[truncated: 4,756 more rows]

[truncated: 2 more sheets: Sporozoite stage 16 hpi, Sporozoite stage 40 hpi]
