# Supplementary material for: DNA-binding protein PfAP2-P regulates parasite pathogenesis during malaria parasite blood stages
Source: Nat Microbiol. 2023 Oct 26;8(11):2154–69. doi: 10.1038/s41564-023-01497-6 (PMC10627835; doi:10.1038/s41564-023-01497-6)
Supplement: Supplementary file 7 — Comparison of PfAP2-P ChIP–seq peaks detected at 16 h.p.i. and 40 h.p.i. in this study with peaks detected in ring, trophozoite and schizont stages reported by Shang et al.26. [file 41564_2023_1497_MOESM7_ESM.xlsx]

## Sheet: Read Me
Comparision of PfAP2-P peaks detected from 16 hpi and 40 hpi parasites in this study with peaks detected from ring, troph and schizont stage parasites reported in Shang et al., 2022, Nucleic Acid Research)

## Sheet:  16 hpi vs Ring (Shang et al) 
Gene ID	Product Description
PF3D7_0818200	14-3-3 protein
PF3D7_1371000	18S ribosomal RNA
PF3D7_1333000	20 kDa chaperonin
PF3D7_0801100	28S ribosomal RNA
PF3D7_0719700	40S ribosomal protein S10, putative
PF3D7_0516200	40S ribosomal protein S11
PF3D7_0307100	40S ribosomal protein S12, putative
PF3D7_1242700	40S ribosomal protein S17, putative
PF3D7_1317800	40S ribosomal protein S19
PF3D7_1003500	40S ribosomal protein S20e, putative
PF3D7_0519400	40S ribosomal protein S24
PF3D7_1421200	40S ribosomal protein S25
PF3D7_1465900	40S ribosomal protein S3
PF3D7_1105400	40S ribosomal protein S4, putative
PF3D7_0721600	40S ribosomal protein S5, putative
PF3D7_1342000	40S ribosomal protein S6
PF3D7_1302800	40S ribosomal protein S7, putative
PF3D7_1441200	60S ribosomal protein L1, putative
PF3D7_0814000	60S ribosomal protein L13-2, putative
PF3D7_1004000	60S ribosomal protein L13, putative
PF3D7_1431700	60S ribosomal protein L14, putative
PF3D7_1351400	60S ribosomal protein L17, putative
PF3D7_1341300	60S ribosomal protein L18-2, putative
PF3D7_0516900	60S ribosomal protein L2
PF3D7_1323400	60S ribosomal protein L23
PF3D7_0618300	60S ribosomal protein L27a, putative
PF3D7_1027800	60S ribosomal protein L3
PF3D7_0903900	60S ribosomal protein L32
PF3D7_0706400	60S ribosomal protein L37
PF3D7_1338200	60S ribosomal protein L6, putative
PF3D7_1424400	60S ribosomal protein L7-3, putative
PF3D7_0503400	actin-depolymerizing factor 1
PF3D7_0215300	acyl-CoA synthetase
PF3D7_1200700	acyl-CoA synthetase
PF3D7_1037300	ADP,ATP carrier protein 1
PF3D7_1410100	alpha/beta hydrolase, putative
PF3D7_0805000	alpha/beta hydrolase, putative
PF3D7_1328500	alpha/beta-hydrolase, putative
PF3D7_1329400	AMP deaminase
PF3D7_0624500	anaphase-promoting complex subunit 11, putative
PF3D7_0617100	AP-2 complex subunit alpha, putative
PF3D7_0730200	AP-4 complex subunit beta, putative
PF3D7_1222600	AP2 domain transcription factor AP2-G
PF3D7_1408200	AP2 domain transcription factor AP2-G2
PF3D7_1007700	AP2 domain transcription factor AP2-I
PF3D7_0730300	AP2 domain transcription factor AP2-L, putative
PF3D7_1115500	AP2 domain transcription factor, putative
PF3D7_0420300	AP2 domain transcription factor, putative
PF3D7_1107800	AP2 domain transcription factor, putative
PF3D7_0613800	AP2 domain transcription factor, putative
PF3D7_0908100	apicoplast integral membrane protein, putative
PF3D7_0906500	arginase
PF3D7_0309500	asparagine synthetase [glutamine-hydrolyzing], putative
PF3D7_1231800	asparagine-rich protein, putative
PF3D7_0705900	ATP synthase subunit C, putative
PF3D7_1436200	basal complex protein BCP1
PF3D7_1248500	bax inhibitor 1, putative
PF3D7_1415400	Btz domain-containing protein, putative
PF3D7_1136500	casein kinase 1
PF3D7_1235300	CCR4-NOT transcription complex subunit 4, putative
PF3D7_1104200	chromatin remodeling protein
PF3D7_1236100	clustered-asparagine-rich protein
PF3D7_0404600	conserved Plasmodium membrane protein, unknown function
PF3D7_0726400	conserved Plasmodium membrane protein, unknown function
PF3D7_0804500	conserved Plasmodium membrane protein, unknown function
PF3D7_1404900	conserved Plasmodium protein, unknown function
PF3D7_0926200	conserved Plasmodium protein, unknown function
PF3D7_0410900	conserved Plasmodium protein, unknown function
PF3D7_1206800	conserved Plasmodium protein, unknown function
PF3D7_1113200	conserved Plasmodium protein, unknown function
PF3D7_1473900	conserved Plasmodium protein, unknown function
PF3D7_0916800	conserved Plasmodium protein, unknown function
PF3D7_1024000	conserved Plasmodium protein, unknown function
PF3D7_0928600	conserved Plasmodium protein, unknown function
PF3D7_0526600	conserved Plasmodium protein, unknown function
PF3D7_1252300	conserved Plasmodium protein, unknown function
PF3D7_0605700	conserved Plasmodium protein, unknown function
PF3D7_0418000	conserved Plasmodium protein, unknown function
PF3D7_1140800	conserved Plasmodium protein, unknown function
PF3D7_1448500	conserved Plasmodium protein, unknown function
PF3D7_0706500	conserved Plasmodium protein, unknown function
PF3D7_0703400	conserved Plasmodium protein, unknown function
PF3D7_1445500	conserved Plasmodium protein, unknown function
PF3D7_1029500	conserved Plasmodium protein, unknown function
PF3D7_1144400	conserved Plasmodium protein, unknown function
PF3D7_0711200	conserved Plasmodium protein, unknown function
PF3D7_0108300	conserved Plasmodium protein, unknown function
PF3D7_0417400	conserved Plasmodium protein, unknown function
PF3D7_1368300	conserved Plasmodium protein, unknown function
PF3D7_0928100	conserved Plasmodium protein, unknown function
PF3D7_1115800	conserved Plasmodium protein, unknown function
PF3D7_0611800	conserved Plasmodium protein, unknown function
PF3D7_0821400	conserved Plasmodium protein, unknown function
PF3D7_1412400	conserved Plasmodium protein, unknown function
PF3D7_0921100	conserved Plasmodium protein, unknown function
PF3D7_0725300	conserved protein, unknown function
PF3D7_1244700	conserved protein, unknown function
PF3D7_0520800	conserved protein, unknown function
PF3D7_0813400	conserved protein, unknown function
PF3D7_1329500	conserved protein, unknown function
PF3D7_0508600	conserved protein, unknown function
PF3D7_1359400	CUGBP Elav-like family member 1
PF3D7_1115700	cysteine proteinase falcipain 2a
PF3D7_0302200	cytoadherence linked asexual protein 3.2
PF3D7_0928000	cytochrome c oxidase subunit 6B, putative
PF3D7_0113800	DBL containing protein, unknown function
PF3D7_1116700	dipeptidyl aminopeptidase 1
PF3D7_1107400	DNA repair protein RAD51
PF3D7_1317100	DNA replication licensing factor MCM4
PF3D7_1433500	DNA topoisomerase 2
PF3D7_1347500	DNA/RNA-binding protein Alba 4
PF3D7_0831200	DnaJ protein, putative
PF3D7_1473200	DnaJ protein, putative
PF3D7_1004300	E3 ubiquitin-protein ligase, putative
PF3D7_1001500	early transcribed membrane protein 10.1
PF3D7_1033200	early transcribed membrane protein 10.2
PF3D7_1401400	early transcribed membrane protein 14.1
PF3D7_0202500	early transcribed membrane protein 2
PF3D7_0423700	early transcribed membrane protein 4
PF3D7_0532100	early transcribed membrane protein 5
PF3D7_0913200	elongation factor 1-beta
PF3D7_1451100	elongation factor 2
PF3D7_1478600	EMP1-trafficking protein
PF3D7_1222300	endoplasmin, putative
PF3D7_1015900	enolase
PF3D7_1330400	ER lumen protein retaining receptor 1, putative
PF3D7_0413400	erythrocyte membrane protein 1 (PfEMP1), exon 1, pseudogene
PF3D7_1480100	erythrocyte membrane protein 1 (PfEMP1), pseudogene
PF3D7_0533100	erythrocyte membrane protein 1 (PfEMP1), pseudogene
PF3D7_1219400	erythrocyte membrane protein 1 (PfEMP1), pseudogene
PF3D7_0712800	erythrocyte membrane protein 1, PfEMP1
PF3D7_1240400	erythrocyte membrane protein 1, PfEMP1
PF3D7_0800100	erythrocyte membrane protein 1, PfEMP1
PF3D7_0100300	erythrocyte membrane protein 1, PfEMP1
PF3D7_0500100	erythrocyte membrane protein 1, PfEMP1
PF3D7_1300100	erythrocyte membrane protein 1, PfEMP1
PF3D7_0833500	erythrocyte membrane protein 1, PfEMP1
PF3D7_0400100	erythrocyte membrane protein 1, PfEMP1
PF3D7_0324900	erythrocyte membrane protein 1, PfEMP1
PF3D7_0100100	erythrocyte membrane protein 1, PfEMP1
PF3D7_0700100	erythrocyte membrane protein 1, PfEMP1
PF3D7_0809100	erythrocyte membrane protein 1, PfEMP1
PF3D7_1219300	erythrocyte membrane protein 1, PfEMP1
PF3D7_0711700	erythrocyte membrane protein 1, PfEMP1
PF3D7_0115700	erythrocyte membrane protein 1, PfEMP1
PF3D7_0426000	erythrocyte membrane protein 1, PfEMP1
PF3D7_1200100	erythrocyte membrane protein 1, PfEMP1
PF3D7_0900100	erythrocyte membrane protein 1, PfEMP1
PF3D7_0223500	erythrocyte membrane protein 1, PfEMP1
PF3D7_1150400	erythrocyte membrane protein 1, PfEMP1
PF3D7_0412900	erythrocyte membrane protein 1, PfEMP1
PF3D7_0600400	erythrocyte membrane protein 1, PfEMP1
PF3D7_0200100	erythrocyte membrane protein 1, PfEMP1
PF3D7_1100200	erythrocyte membrane protein 1, PfEMP1
PF3D7_1000100	erythrocyte membrane protein 1, PfEMP1
PF3D7_0425800	erythrocyte membrane protein 1, PfEMP1
PF3D7_0400400	erythrocyte membrane protein 1, PfEMP1
PF3D7_1240600	erythrocyte membrane protein 1, PfEMP1
PF3D7_1200600	erythrocyte membrane protein 1, PfEMP1
PF3D7_0808600	erythrocyte membrane protein 1, PfEMP1
PF3D7_0937800	erythrocyte membrane protein 1, PfEMP1
PF3D7_0733000	erythrocyte membrane protein 1, PfEMP1
PF3D7_1100100	erythrocyte membrane protein 1, PfEMP1
PF3D7_1041300	erythrocyte membrane protein 1, PfEMP1
PF3D7_0413100	erythrocyte membrane protein 1, PfEMP1
PF3D7_0800200	erythrocyte membrane protein 1, PfEMP1
PF3D7_0712300	erythrocyte membrane protein 1, PfEMP1
PF3D7_0632800	erythrocyte membrane protein 1, PfEMP1
PF3D7_0712900	erythrocyte membrane protein 1, PfEMP1
PF3D7_0600200	erythrocyte membrane protein 1, PfEMP1
PF3D7_1240300	erythrocyte membrane protein 1, PfEMP1
PF3D7_0712400	erythrocyte membrane protein 1, PfEMP1
PF3D7_1109400	essential nuclear protein 1, putative
PF3D7_1401500	esterase, putative
PF3D7_1347700	ethanolamine-phosphate cytidylyltransferase
PF3D7_1123400	eukaryotic peptide chain release factor GTP-binding subunit, putative
PF3D7_0728000	eukaryotic translation initiation factor 2 subunit alpha
PF3D7_1410600	eukaryotic translation initiation factor 2 subunit gamma, putative
PF3D7_0107600	eukaryotic translation initiation factor 2-alpha kinase 2, putative
PF3D7_0528200	eukaryotic translation initiation factor 3 subunit E, putative
PF3D7_0716800	eukaryotic translation initiation factor 3 subunit I, putative
PF3D7_1121600	exported protein 1
PF3D7_1471100	exported protein 2
PF3D7_0114000	exported protein family 1
PF3D7_1100900	exported protein family 1, pseudogene
PF3D7_0114200	exported protein family 3
PF3D7_0701500	exported protein family 3
PF3D7_0324300	exported protein family 4
PF3D7_0302900	exportin-1, putative
PF3D7_0910100	exportin-7, putative
PF3D7_1133700	FHA domain-containing protein, putative
PF3D7_1444800	fructose-bisphosphate aldolase
PF3D7_1302100	gamete antigen 27/25
PF3D7_1253000	gametocyte erythrocyte cytosolic protein
PF3D7_0935600	gametocytogenesis-implicated protein
PF3D7_1016300	GBP130 protein
PF3D7_1401000	GBPH protein
PF3D7_1222700	glideosome-associated protein 45
PF3D7_0802000	glutamate dehydrogenase, putative
PF3D7_0113000	glutamic acid-rich protein GARP
PF3D7_1331700	glutamine--tRNA ligase, putative
PF3D7_1117700	GTP-binding nuclear protein RAN/TC4
PF3D7_1226100	haloacid dehalogenase-like hydrolase, putative
PF3D7_1116800	heat shock protein 101
PF3D7_0708800	heat shock protein 110
PF3D7_0831700	heat shock protein 70
PF3D7_1134000	heat shock protein 70
PF3D7_0818900	heat shock protein 70
PF3D7_1118200	heat shock protein 90, putative
PF3D7_0826100	HECT-like E3 ubiquitin ligase, putative
PF3D7_0624000	hexokinase
PF3D7_0204700	hexose transporter
PF3D7_1202900	high mobility group protein B1
PF3D7_0905400	high molecular weight rhoptry protein 3
PF3D7_0817500	histidine triad nucleotide-binding protein 1
PF3D7_1372200	histidine-rich protein III
PF3D7_0823300	histone acetyltransferase GCN5
PF3D7_1472200	histone deacetylase, putative
PF3D7_0714000	histone H2B variant
PF3D7_0617900	histone H3 variant
PF3D7_1453700	HSP90 co-chaperone p23
PF3D7_0815200	importin subunit beta, putative
PF3D7_0511800	inositol-3-phosphate synthase
PF3D7_0501400	interspersed repeat antigen
PF3D7_0624600	ISWI chromatin-remodeling complex ATPase
PF3D7_0724800	kelch domain-containing protein, putative
PF3D7_0925900	lipocalin
PF3D7_0611900	lsm12, putative
PF3D7_0405700	lysine decarboxylase, putative
PF3D7_0702200	lysophospholipase, putative
PF3D7_0914700	major facilitator superfamily-related transporter, putative
PF3D7_1370300	membrane associated histidine-rich protein 1
PF3D7_1353200	membrane associated histidine-rich protein 2
PF3D7_0914300	met-10+ like protein, putative
PF3D7_1438400	metacaspase-2
PF3D7_1117000	MFS domain-containing protein P115, putative
PF3D7_1434800	mitochondrial acidic protein MAM33, putative
PF3D7_1340800	mitochondrial pyruvate carrier protein 1, putative
PF3D7_0505000	MMS19-like protein, putative
PF3D7_1468100	MORC family protein
PF3D7_0523000	multidrug resistance protein 1
PF3D7_1416500	NADP-specific glutamate dehydrogenase
PF3D7_0621800	nascent polypeptide-associated complex subunit alpha, putative
PF3D7_0302400	non-coding RNA
PF3D7_1148100	non-coding RNA
PF3D7_1417200	NOT family protein, putative
PF3D7_0623100	nuclear polyadenylated RNA-binding protein NAB2, putative
PF3D7_0919000	nucleosome assembly protein
PF3D7_0406500	NYN domain-containing protein, putative
PF3D7_0922400	para-aminobenzoic acid synthetase
PF3D7_1336700	parasitophorous vacuolar protein 3, putative
PF3D7_0322000	peptidyl-prolyl cis-trans isomerase
PF3D7_0601200	Pfmc-2TM Maurer's cleft two transmembrane protein
PF3D7_1021900	PHAX domain-containing protein, putative
PF3D7_0805600	phosphatidic acid phosphatase 2
PF3D7_1120100	phosphoglycerate mutase, putative
PF3D7_1408000	plasmepsin II
PF3D7_0936200	Plasmodium exported protein (hyp11), unknown function
PF3D7_1477200	Plasmodium exported protein (hyp15), unknown function
PF3D7_1477000	Plasmodium exported protein (hyp17), unknown function, pseudogene
PF3D7_0114800	Plasmodium exported protein (hyp7), unknown function
PF3D7_0220700	Plasmodium exported protein (hyp9), unknown function
PF3D7_0830700	Plasmodium exported protein (hyp9), unknown function
PF3D7_0220600	Plasmodium exported protein (hyp9), unknown function
PF3D7_1477300	Plasmodium exported protein (PHIST), unknown function
PF3D7_1477400	Plasmodium exported protein (PHIST), unknown function
PF3D7_0832300	Plasmodium exported protein (PHISTa-like), unknown function
PF3D7_0832200	Plasmodium exported protein (PHISTa-like), unknown function
PF3D7_1478000	Plasmodium exported protein (PHISTa), unknown function
PF3D7_1372000	Plasmodium exported protein (PHISTa), unknown function
PF3D7_1477700	Plasmodium exported protein (PHISTa), unknown function
PF3D7_0424900	Plasmodium exported protein (PHISTa), unknown function
PF3D7_0424600	Plasmodium exported protein (PHISTb)
PF3D7_0402100	Plasmodium exported protein (PHISTb), unknown function
PF3D7_1252700	Plasmodium exported protein (PHISTb), unknown function
PF3D7_1476200	Plasmodium exported protein (PHISTb), unknown function
PF3D7_0801000	Plasmodium exported protein (PHISTc)
PF3D7_1148700	Plasmodium exported protein (PHISTc), unknown function
PF3D7_0532200	Plasmodium exported protein (PHISTc), unknown function
PF3D7_0220300	Plasmodium exported protein, unknown function
PF3D7_0402400	Plasmodium exported protein, unknown function
PF3D7_1371800	Plasmodium exported protein, unknown function
PF3D7_0831400	Plasmodium exported protein, unknown function
PF3D7_1302300	Plasmodium exported protein, unknown function
PF3D7_0532600	Plasmodium exported protein, unknown function
PF3D7_0301800	Plasmodium exported protein, unknown function
PF3D7_0730800	Plasmodium exported protein, unknown function
PF3D7_0219900	Plasmodium exported protein, unknown function
PF3D7_0702500	Plasmodium exported protein, unknown function
PF3D7_1373200	Plasmodium exported protein, unknown function, fragment
PF3D7_0100700	Plasmodium exported protein, unknown function, fragment
PF3D7_0220900	Plasmodium exported protein, unknown function, pseudogene
PF3D7_1328700	Plasmodium RNA of unknown function RUF1
PF3D7_0711800	Plasmodium RNA of unknown function RUF6
PF3D7_0809000	Plasmodium RNA of unknown function RUF6
PF3D7_1240800	Plasmodium RNA of unknown function RUF6
PF3D7_0420800	Plasmodium RNA of unknown function RUF6
PF3D7_0421000	Plasmodium RNA of unknown function RUF6
PF3D7_0421400	Plasmodium RNA of unknown function RUF6
PF3D7_0413000	Plasmodium RNA of unknown function RUF6
PF3D7_0629400	polyadenylate-binding protein 3, putative
PF3D7_1211800	polyubiquitin
PF3D7_0919200	PPPDE peptidase, putative
PF3D7_1011800	PRE-binding protein
PF3D7_0403700	pre-mRNA-splicing factor CLF1, putative
PF3D7_0608500	proteasome subunit alpha type-2, putative
PF3D7_0317000	proteasome subunit alpha type-3, putative
PF3D7_0627500	protein DJ-1
PF3D7_1121700	protein GCN20
PF3D7_0606000	protein KIC1
PF3D7_0932100	protein MAM3, putative
PF3D7_1208900	protein phosphatase PPM11, putative
PF3D7_1138500	protein phosphatase PPM2
PF3D7_1445400	protein serine/threonine kinase-1
PF3D7_1361100	protein transport protein Sec24A
PF3D7_0214100	protein transport protein SEC31
PF3D7_0316700	protein YOP1, putative
PF3D7_1123600	RAP protein, putative
PF3D7_0903200	ras-related protein RAB7
PF3D7_0826700	receptor for activated c kinase
PF3D7_1201100	RESA-like protein with PHIST and DnaJ domains
PF3D7_1252400	reticulocyte binding protein homologue 3, pseudogene
PF3D7_1327800	ribose-phosphate pyrophosphokinase, putative
PF3D7_0604200	ribosomal protein L41, mitochondrial, putative
PF3D7_1373100	rifin
PF3D7_1300400	rifin
PF3D7_1254000	rifin
PF3D7_0617700	rifin
PF3D7_0200700	rifin
PF3D7_0101600	rifin
PF3D7_0400700	rifin
PF3D7_0833000	rifin
PF3D7_0632200	rifin
PF3D7_0324400	rifin
PF3D7_1100300	rifin
PF3D7_0808800	rifin
PF3D7_0901100	rifin
PF3D7_0222700	rifin
PF3D7_0732700	rifin
PF3D7_0833100	rifin
PF3D7_1040000	rifin
PF3D7_0900300	rifin
PF3D7_1101300	rifin
PF3D7_0223100	rifin
PF3D7_0937500	rifin
PF3D7_0901500	rifin
PF3D7_0401600	rifin
PF3D7_0800400	rifin
PF3D7_0115200	rifin
PF3D7_1254500	rifin
PF3D7_0901400	rifin
PF3D7_1253700	rifin
PF3D7_1479700	rifin
PF3D7_1479800	rifin
PF3D7_0100800	rifin
PF3D7_0701100	rifin
PF3D7_0732200	rifin
PF3D7_1254200	rifin
PF3D7_1101200	rifin
PF3D7_0413200	rifin
PF3D7_1150000	rifin
PF3D7_0413300	rifin
PF3D7_0937300	rifin
PF3D7_0600300	rifin
PF3D7_0937400	rifin
PF3D7_0900500	rifin
PF3D7_0421200	rifin
PF3D7_1400300	rifin
PF3D7_1200300	rifin
PF3D7_0808900	rifin
PF3D7_0632000	rifin
PF3D7_0401400	rifin
PF3D7_1372700	rifin
PF3D7_1400500	rifin
PF3D7_0732500	rifin
PF3D7_1041200	rifin
PF3D7_0600500	rifin
PF3D7_1254700	rifin
PF3D7_0402500	rifin, pseudogene
PF3D7_1301000	rifin, pseudogene
PF3D7_1150100	rifin, pseudogene
PF3D7_0631700	rifin, pseudogene
PF3D7_0701300	rifin, pseudogene
PF3D7_0617500	rifin, pseudogene
PF3D7_0314700	RING finger protein RNF1
PF3D7_0936300	ring-exported protein 3
PF3D7_0511500	RNA pseudouridylate synthase, putative
PF3D7_0916700	RNA-binding protein musashi, putative
PF3D7_1110400	RNA-binding protein, putative
PF3D7_1360900	RNA-binding protein, putative
PF3D7_1330800	RNA-binding protein, putative
PF3D7_0524900	S-adenosyl-L-methionine-dependent tRNA 4-demethylwyosine synthase, putative
PF3D7_0922200	S-adenosylmethionine synthetase
PF3D7_0513700	secreted ookinete protein, putative
PF3D7_0210000	secretory complex protein 61 gamma subunit
PF3D7_0902800	serine repeat antigen 9
PF3D7_0517300	serine/arginine-rich splicing factor 1
PF3D7_0902400	serine/threonine protein kinase, FIKK family
PF3D7_0902600	serine/threonine protein kinase, FIKK family
PF3D7_0424700	serine/threonine protein kinase, FIKK family
PF3D7_1441300	serine/threonine protein kinase, putative
PF3D7_0208700	SHS2 domain-containing protein, putative
PF3D7_0501300	skeleton-binding protein 1
PF3D7_0702400	small exported membrane protein 1
PF3D7_0416800	small GTP-binding protein sar1
PF3D7_0510900	small nucleolar RNA snoR04
PF3D7_1129000	spermidine synthase
PF3D7_0104200	StAR-related lipid transfer protein
PF3D7_0732000	stevor
PF3D7_0402600	stevor
PF3D7_0101800	stevor
PF3D7_0700400	stevor
PF3D7_1254600	stevor
PF3D7_1300900	stevor
PF3D7_1149900	stevor
PF3D7_1040200	stevor
PF3D7_1000800	stevor, pseudogene
PF3D7_1136900	subtilisin-like protease 2
PF3D7_0216600	sugar transporter, putative
PF3D7_1420700	surface protein P113
PF3D7_0800700	surface-associated interspersed protein 8.3 (SURFIN 8.3)
PF3D7_1357800	T-complex protein 1 subunit delta
PF3D7_1241900	tetratricopeptide repeat protein, putative
PF3D7_1143400	translation initiation factor eIF-1A, putative
PF3D7_0202400	translation-enhancing factor
PF3D7_0627700	transportin
PF3D7_1439900	triosephosphate isomerase
PF3D7_1339200	tRNA Proline
PF3D7_1002200	tryptophan-rich antigen 3
PF3D7_1121300	tyrosine kinase-like protein
PF3D7_0808300	ubiquitin regulatory protein, putative
PF3D7_1365900	ubiquitin-60S ribosomal protein L40
PF3D7_1132000	ubiquitin-like protein, putative
PF3D7_1456800	V-type H(+)-translocating pyrophosphatase, putative
PF3D7_0406100	V-type proton ATPase subunit B
PF3D7_1358700	YOP1-like protein, putative
PF3D7_0525000	zinc finger protein, putative

## Sheet:  16 hpi vs Troph (Shang et al) 
Gene ID	Product Description
PF3D7_0818200	14-3-3 protein
PF3D7_1371000	18S ribosomal RNA
PF3D7_0912900	26S proteasome regulatory subunit RPN8, putative
PF3D7_0801100	28S ribosomal RNA
PF3D7_0317600	40S ribosomal protein S11, putative
PF3D7_1358800	40S ribosomal protein S15
PF3D7_1126200	40S ribosomal protein S18, putative
PF3D7_1026800	40S ribosomal protein S2
PF3D7_1003500	40S ribosomal protein S20e, putative
PF3D7_1308300	40S ribosomal protein S27
PF3D7_1465900	40S ribosomal protein S3
PF3D7_0322900	40S ribosomal protein S3A, putative
PF3D7_1105400	40S ribosomal protein S4, putative
PF3D7_1447000	40S ribosomal protein S5
PF3D7_0520000	40S ribosomal protein S9, putative
PF3D7_0404500	6-cysteine protein P52
PF3D7_1441200	60S ribosomal protein L1, putative
PF3D7_1414300	60S ribosomal protein L10, putative
PF3D7_0814000	60S ribosomal protein L13-2, putative
PF3D7_0516900	60S ribosomal protein L2
PF3D7_1323400	60S ribosomal protein L23
PF3D7_0618300	60S ribosomal protein L27a, putative
PF3D7_1019400	60S ribosomal protein L30e, putative
PF3D7_0710600	60S ribosomal protein L34
PF3D7_0706400	60S ribosomal protein L37
PF3D7_0611700	60S ribosomal protein L39
PF3D7_1323100	60S ribosomal protein L6, putative
PF3D7_1338200	60S ribosomal protein L6, putative
PF3D7_1424400	60S ribosomal protein L7-3, putative
PF3D7_0503400	actin-depolymerizing factor 1
PF3D7_0215300	acyl-CoA synthetase
PF3D7_0731600	acyl-CoA synthetase
PF3D7_1200700	acyl-CoA synthetase
PF3D7_1037300	ADP,ATP carrier protein 1
PF3D7_0730200	AP-4 complex subunit beta, putative
PF3D7_1222600	AP2 domain transcription factor AP2-G
PF3D7_1007700	AP2 domain transcription factor AP2-I
PF3D7_0730300	AP2 domain transcription factor AP2-L, putative
PF3D7_0622900	AP2 domain transcription factor AP2Tel
PF3D7_1115500	AP2 domain transcription factor, putative
PF3D7_0613800	AP2 domain transcription factor, putative
PF3D7_0420300	AP2 domain transcription factor, putative
PF3D7_0511600	apical rhoptry neck protein
PF3D7_1233600	asparagine and aspartate rich protein 1
PF3D7_0309500	asparagine synthetase [glutamine-hydrolyzing], putative
PF3D7_0211800	asparagine--tRNA ligase
PF3D7_0705900	ATP synthase subunit C, putative
PF3D7_0915400	ATP-dependent 6-phosphofructokinase
PF3D7_0810600	ATP-dependent RNA helicase DBP1, putative
PF3D7_1436200	basal complex protein BCP1
PF3D7_1248500	bax inhibitor 1, putative
PF3D7_1415400	Btz domain-containing protein, putative
PF3D7_1308200	carbamoyl phosphate synthetase
PF3D7_1108400	casein kinase 2, alpha subunit
PF3D7_0811300	CCR4-associated factor 1
PF3D7_1103800	CCR4-NOT transcription complex subunit 1, putative
PF3D7_1235300	CCR4-NOT transcription complex subunit 4, putative
PF3D7_0709000	chloroquine resistance transporter
PF3D7_1236100	clustered-asparagine-rich protein
PF3D7_0606700	coatomer alpha subunit, putative
PF3D7_1221900	conserved Plasmodium membrane protein, unknown function
PF3D7_0404600	conserved Plasmodium membrane protein, unknown function
PF3D7_0726400	conserved Plasmodium membrane protein, unknown function
PF3D7_1221100	conserved Plasmodium protein, unknown function
PF3D7_0108300	conserved Plasmodium protein, unknown function
PF3D7_0703400	conserved Plasmodium protein, unknown function
PF3D7_1140800	conserved Plasmodium protein, unknown function
PF3D7_1404900	conserved Plasmodium protein, unknown function
PF3D7_1142100	conserved Plasmodium protein, unknown function
PF3D7_1445500	conserved Plasmodium protein, unknown function
PF3D7_1217500	conserved Plasmodium protein, unknown function
PF3D7_1312700	conserved Plasmodium protein, unknown function
PF3D7_0214300	conserved Plasmodium protein, unknown function
PF3D7_0910200	conserved Plasmodium protein, unknown function
PF3D7_1206800	conserved Plasmodium protein, unknown function
PF3D7_0601900	conserved Plasmodium protein, unknown function
PF3D7_0814100	conserved Plasmodium protein, unknown function
PF3D7_0928600	conserved Plasmodium protein, unknown function
PF3D7_1115800	conserved Plasmodium protein, unknown function
PF3D7_1252300	conserved Plasmodium protein, unknown function
PF3D7_1451000	conserved Plasmodium protein, unknown function
PF3D7_1466500	conserved Plasmodium protein, unknown function
PF3D7_1013200	conserved Plasmodium protein, unknown function
PF3D7_0926200	conserved Plasmodium protein, unknown function
PF3D7_1473900	conserved Plasmodium protein, unknown function
PF3D7_1036900	conserved Plasmodium protein, unknown function
PF3D7_0410900	conserved Plasmodium protein, unknown function
PF3D7_0607700	conserved Plasmodium protein, unknown function
PF3D7_0916800	conserved Plasmodium protein, unknown function
PF3D7_0611800	conserved Plasmodium protein, unknown function
PF3D7_1024000	conserved Plasmodium protein, unknown function
PF3D7_0526600	conserved Plasmodium protein, unknown function
PF3D7_0511100	conserved Plasmodium protein, unknown function
PF3D7_1368300	conserved Plasmodium protein, unknown function
PF3D7_0931300	conserved Plasmodium protein, unknown function
PF3D7_1408300	conserved Plasmodium protein, unknown function
PF3D7_1129800	conserved Plasmodium protein, unknown function
PF3D7_1110100	conserved Plasmodium protein, unknown function
PF3D7_1037900	conserved Plasmodium protein, unknown function
PF3D7_1002900	conserved Plasmodium protein, unknown function
PF3D7_1029500	conserved Plasmodium protein, unknown function
PF3D7_1351800	conserved Plasmodium protein, unknown function
PF3D7_1412400	conserved Plasmodium protein, unknown function
PF3D7_1463100	conserved Plasmodium protein, unknown function, pseudogene
PF3D7_1115100	conserved protein, unknown function
PF3D7_0813400	conserved protein, unknown function
PF3D7_0520800	conserved protein, unknown function
PF3D7_0508600	conserved protein, unknown function
PF3D7_0720600	conserved protein, unknown function
PF3D7_1368900	conserved protein, unknown function
PF3D7_1117300	conserved protein, unknown function
PF3D7_1347600	conserved protein, unknown function
PF3D7_1244700	conserved protein, unknown function
PF3D7_0904900	copper-transporting ATPase
PF3D7_1142400	coproporphyrinogen-III oxidase
PF3D7_0830400	CRA domain-containing protein, putative
PF3D7_1301700	CX3CL1-binding protein 2
PF3D7_1115700	cysteine proteinase falcipain 2a
PF3D7_1115300	cysteine proteinase falcipain 2b
PF3D7_0718300	cysteine repeat modular protein 2
PF3D7_0705800	cysteine-rich secretory protein, putative
PF3D7_0113800	DBL containing protein, unknown function
PF3D7_0513600	deoxyribodipyrimidine photo-lyase, putative
PF3D7_1116700	dipeptidyl aminopeptidase 1
PF3D7_1107400	DNA repair protein RAD51
PF3D7_1304900	DNA-directed RNA polymerase II subunit RPB11, putative
PF3D7_1346300	DNA/RNA-binding protein Alba 2
PF3D7_1473200	DnaJ protein, putative
PF3D7_1010700	dolichyl-phosphate-mannose--protein mannosyltransferase, putative
PF3D7_1451300	E3 SUMO-protein ligase NSE2, putative
PF3D7_1001500	early transcribed membrane protein 10.1
PF3D7_1033200	early transcribed membrane protein 10.2
PF3D7_0202500	early transcribed membrane protein 2
PF3D7_0423700	early transcribed membrane protein 4
PF3D7_0532100	early transcribed membrane protein 5
PF3D7_0519800	EELM2 domain-containing protein, putative
PF3D7_0708300	EKC/KEOPS complex subunit BUD32
PF3D7_1357000	elongation factor 1-alpha
PF3D7_0913200	elongation factor 1-beta
PF3D7_1451100	elongation factor 2
PF3D7_0730900	EMP1-trafficking protein
PF3D7_0202200	EMP1-trafficking protein
PF3D7_1302000	EMP1-trafficking protein
PF3D7_1108600	endoplasmic reticulum-resident calcium binding protein
PF3D7_1222300	endoplasmin, putative
PF3D7_1015900	enolase
PF3D7_1330400	ER lumen protein retaining receptor 1, putative
PF3D7_0712300	erythrocyte membrane protein 1, PfEMP1
PF3D7_0712800	erythrocyte membrane protein 1, PfEMP1
PF3D7_1200100	erythrocyte membrane protein 1, PfEMP1
PF3D7_1240400	erythrocyte membrane protein 1, PfEMP1
PF3D7_0400100	erythrocyte membrane protein 1, PfEMP1
PF3D7_1300100	erythrocyte membrane protein 1, PfEMP1
PF3D7_0500100	erythrocyte membrane protein 1, PfEMP1
PF3D7_0833500	erythrocyte membrane protein 1, PfEMP1
PF3D7_0100100	erythrocyte membrane protein 1, PfEMP1
PF3D7_0324900	erythrocyte membrane protein 1, PfEMP1
PF3D7_0700100	erythrocyte membrane protein 1, PfEMP1
PF3D7_0115700	erythrocyte membrane protein 1, PfEMP1
PF3D7_1219300	erythrocyte membrane protein 1, PfEMP1
PF3D7_0703500	erythrocyte membrane-associated antigen
PF3D7_1109400	essential nuclear protein 1, putative
PF3D7_1401500	esterase, putative
PF3D7_1252600	esterase, putative
PF3D7_1347700	ethanolamine-phosphate cytidylyltransferase
PF3D7_1468700	eukaryotic initiation factor 4A
PF3D7_0107600	eukaryotic translation initiation factor 2-alpha kinase 2, putative
PF3D7_0315100	eukaryotic translation initiation factor 4E
PF3D7_1001400	exported lipase 1
PF3D7_1001600	exported lipase 2
PF3D7_1121600	exported protein 1
PF3D7_1471100	exported protein 2
PF3D7_1024800	exported protein 3
PF3D7_0114000	exported protein family 1
PF3D7_0324000	exported protein family 1
PF3D7_0114200	exported protein family 3
PF3D7_1101500	exported protein family 4
PF3D7_0910100	exportin-7, putative
PF3D7_0911900	falstatin
PF3D7_1133700	FHA domain-containing protein, putative
PF3D7_0316600	formate-nitrite transporter
PF3D7_1444800	fructose-bisphosphate aldolase
PF3D7_0935400	gametocyte development protein 1
PF3D7_1253000	gametocyte erythrocyte cytosolic protein
PF3D7_1102500	gametocyte exported protein 2
PF3D7_0935600	gametocytogenesis-implicated protein
PF3D7_1016300	GBP130 protein
PF3D7_1222700	glideosome-associated protein 45
PF3D7_0802000	glutamate dehydrogenase, putative
PF3D7_0113000	glutamic acid-rich protein GARP
PF3D7_0416100	glutamyl-tRNA(Gln) amidotransferase subunit A
PF3D7_1462800	glyceraldehyde-3-phosphate dehydrogenase
PF3D7_1117700	GTP-binding nuclear protein RAN/TC4
PF3D7_0601800	H/ACA snoRNA
PF3D7_1226100	haloacid dehalogenase-like hydrolase, putative
PF3D7_1116800	heat shock protein 101
PF3D7_0708800	heat shock protein 110
PF3D7_0917900	heat shock protein 70
PF3D7_1134000	heat shock protein 70
PF3D7_0831700	heat shock protein 70
PF3D7_0818900	heat shock protein 70
PF3D7_1118200	heat shock protein 90, putative
PF3D7_1211400	heat shock protein DNAJ homologue Pfj4
PF3D7_0826100	HECT-like E3 ubiquitin ligase, putative
PF3D7_1220900	heterochromatin protein 1
PF3D7_1202900	high mobility group protein B1
PF3D7_0905400	high molecular weight rhoptry protein 3
PF3D7_0817500	histidine triad nucleotide-binding protein 1
PF3D7_0831800	histidine-rich protein II
PF3D7_1372200	histidine-rich protein III
PF3D7_0823300	histone acetyltransferase GCN5
PF3D7_0617800	histone H2A
PF3D7_1105100	histone H2B
PF3D7_0714000	histone H2B variant
PF3D7_1135400	HotDog domain-containing protein, putative
PF3D7_1453700	HSP90 co-chaperone p23
PF3D7_1012400	hypoxanthine-guanine phosphoribosyltransferase
PF3D7_0501400	interspersed repeat antigen
PF3D7_0524000	karyopherin beta
PF3D7_1205400	kelch domain-containing protein, putative
PF3D7_1324900	L-lactate dehydrogenase
PF3D7_1427900	leucine-rich repeat protein
PF3D7_1427100	lipase, putative
PF3D7_0925900	lipocalin
PF3D7_0611900	lsm12, putative
PF3D7_0405700	lysine decarboxylase, putative
PF3D7_0702200	lysophospholipase, putative
PF3D7_1311800	M1-family alanyl aminopeptidase
PF3D7_1446200	M17 leucyl aminopeptidase
PF3D7_0914700	major facilitator superfamily-related transporter, putative
PF3D7_0801800	mannose-6-phosphate isomerase, putative
PF3D7_0500800	mature parasite-infected erythrocyte surface antigen
PF3D7_1370300	membrane associated histidine-rich protein 1
PF3D7_1353200	membrane associated histidine-rich protein 2
PF3D7_0502400	merozoite surface protein 8
PF3D7_0914300	met-10+ like protein, putative
PF3D7_1438400	metacaspase-2
PF3D7_1434800	mitochondrial acidic protein MAM33, putative
PF3D7_0523000	multidrug resistance protein 1
PF3D7_1447900	multidrug resistance protein 2
PF3D7_1437000	N-acetyltransferase, GNAT family, putative
PF3D7_0309300	N2227-like protein, putative
PF3D7_1416500	NADP-specific glutamate dehydrogenase
PF3D7_1229200	non-coding RNA
PF3D7_0830100	non-coding RNA
PF3D7_0105000	non-coding RNA
PF3D7_0813300	NPL domain-containing protein, putative
PF3D7_1107100	nucleic acid binding protein, putative
PF3D7_1347200	nucleoside transporter 1
PF3D7_0406500	NYN domain-containing protein, putative
PF3D7_0626100	oxidoreductase, short-chain dehydrogenase family, putative
PF3D7_0501200	parasite-infected erythrocyte surface protein
PF3D7_1336700	parasitophorous vacuolar protein 3, putative
PF3D7_0206300	pentafunctional AROM polypeptide, putative, pseudogene
PF3D7_0510200	peptidyl-prolyl cis-trans isomerase
PF3D7_1021900	PHAX domain-containing protein, putative
PF3D7_0805600	phosphatidic acid phosphatase 2
PF3D7_1343000	phosphoethanolamine N-methyltransferase
PF3D7_1120100	phosphoglycerate mutase, putative
PF3D7_1408000	plasmepsin II
PF3D7_1408100	plasmepsin III
PF3D7_0936200	Plasmodium exported protein (hyp11), unknown function
PF3D7_0221200	Plasmodium exported protein (hyp15), unknown function
PF3D7_0901700	Plasmodium exported protein (hyp5), unknown function
PF3D7_0830700	Plasmodium exported protein (hyp9), unknown function
PF3D7_1372300	Plasmodium exported protein (PHIST), unknown function
PF3D7_1477500	Plasmodium exported protein (PHISTb), unknown function
PF3D7_1372100	Plasmodium exported protein (PHISTb), unknown function
PF3D7_1252700	Plasmodium exported protein (PHISTb), unknown function
PF3D7_0731300	Plasmodium exported protein (PHISTb), unknown function
PF3D7_1476200	Plasmodium exported protein (PHISTb), unknown function
PF3D7_0532300	Plasmodium exported protein (PHISTb), unknown function
PF3D7_1201000	Plasmodium exported protein (PHISTb), unknown function
PF3D7_1252800	Plasmodium exported protein (PHISTb), unknown function
PF3D7_0801000	Plasmodium exported protein (PHISTc)
PF3D7_1148700	Plasmodium exported protein (PHISTc), unknown function
PF3D7_0532200	Plasmodium exported protein (PHISTc), unknown function
PF3D7_1001700	Plasmodium exported protein (PHISTc), unknown function
PF3D7_0501000	Plasmodium exported protein, unknown function
PF3D7_0220300	Plasmodium exported protein, unknown function
PF3D7_1371800	Plasmodium exported protein, unknown function
PF3D7_1148900	Plasmodium exported protein, unknown function
PF3D7_1353100	Plasmodium exported protein, unknown function
PF3D7_0301800	Plasmodium exported protein, unknown function
PF3D7_0702500	Plasmodium exported protein, unknown function
PF3D7_0301700	Plasmodium exported protein, unknown function
PF3D7_1352900	Plasmodium exported protein, unknown function
PF3D7_0731200	Plasmodium exported protein, unknown function
PF3D7_1328700	Plasmodium RNA of unknown function RUF1
PF3D7_0629400	polyadenylate-binding protein 3, putative
PF3D7_1211800	polyubiquitin
PF3D7_0919200	PPPDE peptidase, putative
PF3D7_1011800	PRE-binding protein
PF3D7_0522800	pre-mRNA-splicing factor BUD31, putative
PF3D7_1035800	probable protein, unknown function
PF3D7_0416600	prohibitin-like protein PHBL, putative
PF3D7_1428300	proliferation-associated protein 2g4, putative
PF3D7_1213800	proline--tRNA ligase
PF3D7_0317000	proteasome subunit alpha type-3, putative
PF3D7_0518300	proteasome subunit beta type-1, putative
PF3D7_0627500	protein DJ-1
PF3D7_1121700	protein GCN20
PF3D7_0926100	protein kinase, putative
PF3D7_0932100	protein MAM3, putative
PF3D7_1208900	protein phosphatase PPM11, putative
PF3D7_1138500	protein phosphatase PPM2
PF3D7_0708900	protein SCO1, putative
PF3D7_1445400	protein serine/threonine kinase-1
PF3D7_0316700	protein YOP1, putative
PF3D7_0513300	purine nucleoside phosphorylase
PF3D7_0621200	pyridoxine biosynthesis protein PDX1
PF3D7_0626800	pyruvate kinase
PF3D7_0622200	radical SAM protein, putative
PF3D7_0903200	ras-related protein RAB7
PF3D7_0826700	receptor for activated c kinase
PF3D7_0919900	regulator of chromosome condensation-PP1-interacting protein
PF3D7_1038800	RESA-like protein with PHIST and DnaJ domains
PF3D7_1201100	RESA-like protein with PHIST and DnaJ domains
PF3D7_1239100	ribosomal protein L23, mitochondrial, putative
PF3D7_0604200	ribosomal protein L41, mitochondrial, putative
PF3D7_1454600	ribosomal protein S11, mitochondrial, putative
PF3D7_1309600	ribosomal RNA methyltransferase, putative
PF3D7_1124800	ribosome biogenesis regulatory protein, putative
PF3D7_0901500	rifin
PF3D7_0401600	rifin
PF3D7_1301000	rifin, pseudogene
PF3D7_0314700	RING finger protein RNF1
PF3D7_0935900	ring-exported protein 1
PF3D7_0936000	ring-exported protein 2
PF3D7_0936300	ring-exported protein 3
PF3D7_0511500	RNA pseudouridylate synthase, putative
PF3D7_0916700	RNA-binding protein musashi, putative
PF3D7_1330800	RNA-binding protein, putative
PF3D7_0922200	S-adenosylmethionine synthetase
PF3D7_0513700	secreted ookinete protein, putative
PF3D7_0902800	serine repeat antigen 9
PF3D7_0302100	serine/threonine protein kinase
PF3D7_0902600	serine/threonine protein kinase, FIKK family
PF3D7_0902200	serine/threonine protein kinase, FIKK family
PF3D7_0424700	serine/threonine protein kinase, FIKK family
PF3D7_1016400	serine/threonine protein kinase, FIKK family
PF3D7_0208700	SHS2 domain-containing protein, putative
PF3D7_0501300	skeleton-binding protein 1
PF3D7_0702400	small exported membrane protein 1
PF3D7_0416800	small GTP-binding protein sar1
PF3D7_0510900	small nucleolar RNA snoR04
PF3D7_1109800	small nucleolar RNA snoR12
PF3D7_1424700	small nucleolar RNA snoR29
PF3D7_0212700	SRR1-like protein
PF3D7_0104200	StAR-related lipid transfer protein
PF3D7_1136900	subtilisin-like protease 2
PF3D7_0216600	sugar transporter, putative
PF3D7_0623500	superoxide dismutase [Fe]
PF3D7_1420700	surface protein P113
PF3D7_1468200	telomere length and silencing protein 1, putative
PF3D7_1457200	thioredoxin 1
PF3D7_1345100	thioredoxin 2
PF3D7_1419200	thioredoxin-like protein, putative
PF3D7_1426100	transcription factor BTF3, putative
PF3D7_1014600	transcriptional coactivator ADA2
PF3D7_0202400	translation-enhancing factor
PF3D7_0627700	transportin
PF3D7_1439900	triosephosphate isomerase
PF3D7_1370100	tRNA Cysteine
PF3D7_1343200	tRNA guanosine-2'-O-methyltransferase, putative
PF3D7_0510600	tRNA Leucine
PF3D7_1339200	tRNA Proline
PF3D7_1002200	tryptophan-rich antigen 3
PF3D7_1136300	tudor staphylococcal nuclease
PF3D7_1121300	tyrosine kinase-like protein
PF3D7_0623800	tyrosine kinase-like protein, putative
PF3D7_1402700	U2 snRNP-associated SURP motif-containing protein, putative
PF3D7_1317000	U4/U6.U5 tri-snRNP-associated protein 2, putative
PF3D7_1341100	U6 spliceosomal RNA
PF3D7_1414700	ubiquitin carboxyl-terminal hydrolase, putative
PF3D7_0808300	ubiquitin regulatory protein, putative
PF3D7_0904600	ubiquitin specific protease, putative
PF3D7_1129850	UNC-50 protein, putative, pseudogene
PF3D7_1456800	V-type H(+)-translocating pyrophosphatase, putative
PF3D7_1235200	V-type K+-independent H+-translocating inorganic pyrophosphatase
PF3D7_1474600	vacuole membrane protein 1, putative
PF3D7_1428400	WD and tetratricopeptide repeats protein 1, putative
PF3D7_1358700	YOP1-like protein, putative
PF3D7_0525000	zinc finger protein, putative
PF3D7_1363900	#N/A

## Sheet:  16 hpi vs Schiz (Shang et al) 
Gene ID	Product Description
PF3D7_0317600	40S ribosomal protein S11, putative
PF3D7_1358800	40S ribosomal protein S15
PF3D7_1126200	40S ribosomal protein S18, putative
PF3D7_1026800	40S ribosomal protein S2
PF3D7_1308300	40S ribosomal protein S27
PF3D7_1465900	40S ribosomal protein S3
PF3D7_1447000	40S ribosomal protein S5
PF3D7_0404500	6-cysteine protein P52
PF3D7_1019400	60S ribosomal protein L30e, putative
PF3D7_1338200	60S ribosomal protein L6, putative
PF3D7_0319700	ABC transporter I family member 1, putative
PF3D7_0503400	actin-depolymerizing factor 1
PF3D7_0215300	acyl-CoA synthetase
PF3D7_1149000	antigen 332, DBL-like protein
PF3D7_0730200	AP-4 complex subunit beta, putative
PF3D7_1222600	AP2 domain transcription factor AP2-G
PF3D7_1007700	AP2 domain transcription factor AP2-I
PF3D7_0730300	AP2 domain transcription factor AP2-L, putative
PF3D7_0622900	AP2 domain transcription factor AP2Tel
PF3D7_1115500	AP2 domain transcription factor, putative
PF3D7_0613800	AP2 domain transcription factor, putative
PF3D7_0511600	apical rhoptry neck protein
PF3D7_1233600	asparagine and aspartate rich protein 1
PF3D7_0915400	ATP-dependent 6-phosphofructokinase
PF3D7_0810600	ATP-dependent RNA helicase DBP1, putative
PF3D7_1436200	basal complex protein BCP1
PF3D7_1308200	carbamoyl phosphate synthetase
PF3D7_1103800	CCR4-NOT transcription complex subunit 1, putative
PF3D7_1235300	CCR4-NOT transcription complex subunit 4, putative
PF3D7_1236100	clustered-asparagine-rich protein
PF3D7_0606700	coatomer alpha subunit, putative
PF3D7_1221900	conserved Plasmodium membrane protein, unknown function
PF3D7_0404600	conserved Plasmodium membrane protein, unknown function
PF3D7_0108300	conserved Plasmodium protein, unknown function
PF3D7_1312700	conserved Plasmodium protein, unknown function
PF3D7_1140800	conserved Plasmodium protein, unknown function
PF3D7_1404900	conserved Plasmodium protein, unknown function
PF3D7_1115800	conserved Plasmodium protein, unknown function
PF3D7_1142100	conserved Plasmodium protein, unknown function
PF3D7_0214300	conserved Plasmodium protein, unknown function
PF3D7_0910200	conserved Plasmodium protein, unknown function
PF3D7_1206800	conserved Plasmodium protein, unknown function
PF3D7_0601900	conserved Plasmodium protein, unknown function
PF3D7_0814100	conserved Plasmodium protein, unknown function
PF3D7_0928600	conserved Plasmodium protein, unknown function
PF3D7_0526600	conserved Plasmodium protein, unknown function
PF3D7_1252300	conserved Plasmodium protein, unknown function
PF3D7_1451000	conserved Plasmodium protein, unknown function
PF3D7_1221100	conserved Plasmodium protein, unknown function
PF3D7_0410900	conserved Plasmodium protein, unknown function
PF3D7_1013200	conserved Plasmodium protein, unknown function
PF3D7_0926200	conserved Plasmodium protein, unknown function
PF3D7_1473900	conserved Plasmodium protein, unknown function
PF3D7_1036900	conserved Plasmodium protein, unknown function
PF3D7_0607700	conserved Plasmodium protein, unknown function
PF3D7_0916800	conserved Plasmodium protein, unknown function
PF3D7_0611800	conserved Plasmodium protein, unknown function
PF3D7_1024000	conserved Plasmodium protein, unknown function
PF3D7_1466500	conserved Plasmodium protein, unknown function
PF3D7_1037900	conserved Plasmodium protein, unknown function
PF3D7_1026100	conserved Plasmodium protein, unknown function
PF3D7_1368300	conserved Plasmodium protein, unknown function
PF3D7_0931300	conserved Plasmodium protein, unknown function
PF3D7_1408300	conserved Plasmodium protein, unknown function
PF3D7_1129800	conserved Plasmodium protein, unknown function
PF3D7_1029500	conserved Plasmodium protein, unknown function
PF3D7_1351800	conserved Plasmodium protein, unknown function
PF3D7_1463100	conserved Plasmodium protein, unknown function, pseudogene
PF3D7_1244700	conserved protein, unknown function
PF3D7_0720600	conserved protein, unknown function
PF3D7_1134400	conserved protein, unknown function
PF3D7_0904900	copper-transporting ATPase
PF3D7_0830400	CRA domain-containing protein, putative
PF3D7_1301700	CX3CL1-binding protein 2
PF3D7_1115700	cysteine proteinase falcipain 2a
PF3D7_0513600	deoxyribodipyrimidine photo-lyase, putative
PF3D7_1116700	dipeptidyl aminopeptidase 1
PF3D7_1107400	DNA repair protein RAD51
PF3D7_1346300	DNA/RNA-binding protein Alba 2
PF3D7_1473200	DnaJ protein, putative
PF3D7_1451300	E3 SUMO-protein ligase NSE2, putative
PF3D7_1001500	early transcribed membrane protein 10.1
PF3D7_1033200	early transcribed membrane protein 10.2
PF3D7_1401400	early transcribed membrane protein 14.1
PF3D7_0202500	early transcribed membrane protein 2
PF3D7_0423700	early transcribed membrane protein 4
PF3D7_0532100	early transcribed membrane protein 5
PF3D7_0708300	EKC/KEOPS complex subunit BUD32
PF3D7_1357000	elongation factor 1-alpha
PF3D7_0913200	elongation factor 1-beta
PF3D7_1451100	elongation factor 2
PF3D7_0730900	EMP1-trafficking protein
PF3D7_0202200	EMP1-trafficking protein
PF3D7_1302000	EMP1-trafficking protein
PF3D7_1015900	enolase
PF3D7_0114400	erythrocyte membrane protein 1 (PfEMP1), exon 2, pseudogene
PF3D7_0712800	erythrocyte membrane protein 1, PfEMP1
PF3D7_1240400	erythrocyte membrane protein 1, PfEMP1
PF3D7_1041300	erythrocyte membrane protein 1, PfEMP1
PF3D7_0700100	erythrocyte membrane protein 1, PfEMP1
PF3D7_1219300	erythrocyte membrane protein 1, PfEMP1
PF3D7_1109400	essential nuclear protein 1, putative
PF3D7_1401500	esterase, putative
PF3D7_1347700	ethanolamine-phosphate cytidylyltransferase
PF3D7_0107600	eukaryotic translation initiation factor 2-alpha kinase 2, putative
PF3D7_0315100	eukaryotic translation initiation factor 4E
PF3D7_1001600	exported lipase 2
PF3D7_1121600	exported protein 1
PF3D7_1024800	exported protein 3
PF3D7_0114000	exported protein family 1
PF3D7_1100900	exported protein family 1, pseudogene
PF3D7_0910100	exportin-7, putative
PF3D7_0911900	falstatin
PF3D7_1302100	gamete antigen 27/25
PF3D7_0935400	gametocyte development protein 1
PF3D7_1253000	gametocyte erythrocyte cytosolic protein
PF3D7_1102500	gametocyte exported protein 2
PF3D7_0935600	gametocytogenesis-implicated protein
PF3D7_1016300	GBP130 protein
PF3D7_1222700	glideosome-associated protein 45
PF3D7_0802000	glutamate dehydrogenase, putative
PF3D7_0113000	glutamic acid-rich protein GARP
PF3D7_1331700	glutamine--tRNA ligase, putative
PF3D7_0416100	glutamyl-tRNA(Gln) amidotransferase subunit A
PF3D7_1462800	glyceraldehyde-3-phosphate dehydrogenase
PF3D7_0601800	H/ACA snoRNA
PF3D7_1226100	haloacid dehalogenase-like hydrolase, putative
PF3D7_1116800	heat shock protein 101
PF3D7_0917900	heat shock protein 70
PF3D7_1134000	heat shock protein 70
PF3D7_0831700	heat shock protein 70
PF3D7_0818900	heat shock protein 70
PF3D7_1118200	heat shock protein 90, putative
PF3D7_1211400	heat shock protein DNAJ homologue Pfj4
PF3D7_0624000	hexokinase
PF3D7_0905400	high molecular weight rhoptry protein 3
PF3D7_0831800	histidine-rich protein II
PF3D7_0617800	histone H2A
PF3D7_1105100	histone H2B
PF3D7_0714000	histone H2B variant
PF3D7_0617900	histone H3 variant
PF3D7_1135400	HotDog domain-containing protein, putative
PF3D7_1434300	Hsp70/Hsp90 organizing protein
PF3D7_1453700	HSP90 co-chaperone p23
PF3D7_1012400	hypoxanthine-guanine phosphoribosyltransferase
PF3D7_0501400	interspersed repeat antigen
PF3D7_0624600	ISWI chromatin-remodeling complex ATPase
PF3D7_0524000	karyopherin beta
PF3D7_1205400	kelch domain-containing protein, putative
PF3D7_1324900	L-lactate dehydrogenase
PF3D7_1427100	lipase, putative
PF3D7_0925900	lipocalin
PF3D7_0611900	lsm12, putative
PF3D7_0405700	lysine decarboxylase, putative
PF3D7_0702200	lysophospholipase, putative
PF3D7_1446200	M17 leucyl aminopeptidase
PF3D7_0914700	major facilitator superfamily-related transporter, putative
PF3D7_0801800	mannose-6-phosphate isomerase, putative
PF3D7_0500800	mature parasite-infected erythrocyte surface antigen
PF3D7_1370300	membrane associated histidine-rich protein 1
PF3D7_1353200	membrane associated histidine-rich protein 2
PF3D7_0914300	met-10+ like protein, putative
PF3D7_1438400	metacaspase-2
PF3D7_1447900	multidrug resistance protein 2
PF3D7_0309300	N2227-like protein, putative
PF3D7_1416500	NADP-specific glutamate dehydrogenase
PF3D7_0830100	non-coding RNA
PF3D7_1229200	non-coding RNA
PF3D7_0302400	non-coding RNA
PF3D7_0105000	non-coding RNA
PF3D7_0813300	NPL domain-containing protein, putative
PF3D7_1107100	nucleic acid binding protein, putative
PF3D7_0501200	parasite-infected erythrocyte surface protein
PF3D7_0206300	pentafunctional AROM polypeptide, putative, pseudogene
PF3D7_1021900	PHAX domain-containing protein, putative
PF3D7_0805600	phosphatidic acid phosphatase 2
PF3D7_1343000	phosphoethanolamine N-methyltransferase
PF3D7_1120100	phosphoglycerate mutase, putative
PF3D7_1408100	plasmepsin III
PF3D7_0936200	Plasmodium exported protein (hyp11), unknown function
PF3D7_0221200	Plasmodium exported protein (hyp15), unknown function
PF3D7_0830700	Plasmodium exported protein (hyp9), unknown function
PF3D7_0832200	Plasmodium exported protein (PHISTa-like), unknown function
PF3D7_1372100	Plasmodium exported protein (PHISTb), unknown function
PF3D7_0731300	Plasmodium exported protein (PHISTb), unknown function
PF3D7_1252700	Plasmodium exported protein (PHISTb), unknown function
PF3D7_1476200	Plasmodium exported protein (PHISTb), unknown function
PF3D7_1201000	Plasmodium exported protein (PHISTb), unknown function
PF3D7_0532300	Plasmodium exported protein (PHISTb), unknown function
PF3D7_1252800	Plasmodium exported protein (PHISTb), unknown function
PF3D7_0801000	Plasmodium exported protein (PHISTc)
PF3D7_1148700	Plasmodium exported protein (PHISTc), unknown function
PF3D7_0532200	Plasmodium exported protein (PHISTc), unknown function
PF3D7_0501000	Plasmodium exported protein, unknown function
PF3D7_1371800	Plasmodium exported protein, unknown function
PF3D7_1353100	Plasmodium exported protein, unknown function
PF3D7_1148900	Plasmodium exported protein, unknown function
PF3D7_0301800	Plasmodium exported protein, unknown function
PF3D7_0702500	Plasmodium exported protein, unknown function
PF3D7_0301700	Plasmodium exported protein, unknown function
PF3D7_1352900	Plasmodium exported protein, unknown function
PF3D7_0832250	Plasmodium exported protein, unknown function, pseudogene
PF3D7_0919200	PPPDE peptidase, putative
PF3D7_0522800	pre-mRNA-splicing factor BUD31, putative
PF3D7_1035800	probable protein, unknown function
PF3D7_0416600	prohibitin-like protein PHBL, putative
PF3D7_1428300	proliferation-associated protein 2g4, putative
PF3D7_1213800	proline--tRNA ligase
PF3D7_1121700	protein GCN20
PF3D7_0926100	protein kinase, putative
PF3D7_1208900	protein phosphatase PPM11, putative
PF3D7_1138500	protein phosphatase PPM2
PF3D7_0903200	ras-related protein RAB7
PF3D7_0826700	receptor for activated c kinase
PF3D7_0919900	regulator of chromosome condensation-PP1-interacting protein
PF3D7_1201100	RESA-like protein with PHIST and DnaJ domains
PF3D7_1038800	RESA-like protein with PHIST and DnaJ domains
PF3D7_1239100	ribosomal protein L23, mitochondrial, putative
PF3D7_0604200	ribosomal protein L41, mitochondrial, putative
PF3D7_1454600	ribosomal protein S11, mitochondrial, putative
PF3D7_1124800	ribosome biogenesis regulatory protein, putative
PF3D7_1300200	rifin
PF3D7_0600300	rifin
PF3D7_0401600	rifin
PF3D7_0314700	RING finger protein RNF1
PF3D7_0935900	ring-exported protein 1
PF3D7_0936000	ring-exported protein 2
PF3D7_0936300	ring-exported protein 3
PF3D7_0511500	RNA pseudouridylate synthase, putative
PF3D7_0916700	RNA-binding protein musashi, putative
PF3D7_1244400	RNA-binding protein, putative
PF3D7_1330800	RNA-binding protein, putative
PF3D7_0922200	S-adenosylmethionine synthetase
PF3D7_0513700	secreted ookinete protein, putative
PF3D7_0902800	serine repeat antigen 9
PF3D7_0902600	serine/threonine protein kinase, FIKK family
PF3D7_0424700	serine/threonine protein kinase, FIKK family
PF3D7_0501300	skeleton-binding protein 1
PF3D7_0702400	small exported membrane protein 1
PF3D7_0510900	small nucleolar RNA snoR04
PF3D7_0212700	SRR1-like protein
PF3D7_1136900	subtilisin-like protease 2
PF3D7_0216600	sugar transporter, putative
PF3D7_0623500	superoxide dismutase [Fe]
PF3D7_1420700	surface protein P113
PF3D7_1468200	telomere length and silencing protein 1, putative
PF3D7_1457200	thioredoxin 1
PF3D7_0202400	translation-enhancing factor
PF3D7_0627700	transportin
PF3D7_1343200	tRNA guanosine-2'-O-methyltransferase, putative
PF3D7_0510600	tRNA Leucine
PF3D7_1339200	tRNA Proline
PF3D7_1136300	tudor staphylococcal nuclease
PF3D7_1121300	tyrosine kinase-like protein
PF3D7_0623800	tyrosine kinase-like protein, putative
PF3D7_1402700	U2 snRNP-associated SURP motif-containing protein, putative
PF3D7_1317000	U4/U6.U5 tri-snRNP-associated protein 2, putative
PF3D7_1414700	ubiquitin carboxyl-terminal hydrolase, putative
PF3D7_1132000	ubiquitin-like protein, putative
PF3D7_1129850	UNC-50 protein, putative, pseudogene
PF3D7_1456800	V-type H(+)-translocating pyrophosphatase, putative
PF3D7_1235200	V-type K+-independent H+-translocating inorganic pyrophosphatase
PF3D7_1428400	WD and tetratricopeptide repeats protein 1, putative
PF3D7_1358700	YOP1-like protein, putative
PF3D7_0525000	zinc finger protein, putative
PF3D7_1363900	#N/A

## Sheet:  40 hpi vs Ring (Shang et al) 
Gene ID	Product Description
PF3D7_0712800	erythrocyte membrane protein 1, PfEMP1
PF3D7_1240400	erythrocyte membrane protein 1, PfEMP1
PF3D7_0822900	PhIL1-interacting candidate PIC2
PF3D7_1438400	metacaspase-2
PF3D7_0515400	conserved protein, unknown function
PF3D7_0818100	zinc finger protein, putative
PF3D7_0628100	HECT domain-containing protein 1, putative
PF3D7_0935600	gametocytogenesis-implicated protein
PF3D7_1404900	conserved Plasmodium protein, unknown function
PF3D7_0905400	high molecular weight rhoptry protein 3
PF3D7_1335100	merozoite surface protein 7
PF3D7_1126700	conserved Plasmodium protein, unknown function
PF3D7_0926200	conserved Plasmodium protein, unknown function
PF3D7_1137900	conserved Plasmodium protein, unknown function
PF3D7_1140400	conserved Plasmodium protein, unknown function
PF3D7_1246200	actin I
PF3D7_1027300	peroxiredoxin
PF3D7_1223100	cAMP-dependent protein kinase regulatory subunit
PF3D7_0914400	protein KIC3
PF3D7_0302400	non-coding RNA
PF3D7_1351700	inner membrane complex protein 1f, putative
PF3D7_0800100	erythrocyte membrane protein 1, PfEMP1
PF3D7_0918000	glideosome-associated protein 50
PF3D7_0808200	plasmepsin X
PF3D7_1328700	Plasmodium RNA of unknown function RUF1
PF3D7_0100300	erythrocyte membrane protein 1, PfEMP1
PF3D7_1121300	tyrosine kinase-like protein
PF3D7_1243600	translation initiation factor SUI1, putative
PF3D7_0714000	histone H2B variant
PF3D7_0220300	Plasmodium exported protein, unknown function
PF3D7_1206800	conserved Plasmodium protein, unknown function
PF3D7_1255200	erythrocyte membrane protein 1, PfEMP1
PF3D7_0500100	erythrocyte membrane protein 1, PfEMP1
PF3D7_1100900	exported protein family 1, pseudogene
PF3D7_1300100	erythrocyte membrane protein 1, PfEMP1
PF3D7_0833500	erythrocyte membrane protein 1, PfEMP1
PF3D7_0828800	GPI-anchored micronemal antigen
PF3D7_0400100	erythrocyte membrane protein 1, PfEMP1
PF3D7_0324900	erythrocyte membrane protein 1, PfEMP1
PF3D7_0100100	erythrocyte membrane protein 1, PfEMP1
PF3D7_0700100	erythrocyte membrane protein 1, PfEMP1
PF3D7_1121600	exported protein 1
PF3D7_0809100	erythrocyte membrane protein 1, PfEMP1
PF3D7_0800500	rifin
PF3D7_1003600	inner membrane complex protein 1c, putative
PF3D7_0604100	AP2 domain transcription factor
PF3D7_1128900	conserved protein, unknown function
PF3D7_0412700	erythrocyte membrane protein 1, PfEMP1
PF3D7_0503400	actin-depolymerizing factor 1
PF3D7_1219300	erythrocyte membrane protein 1, PfEMP1
PF3D7_0711700	erythrocyte membrane protein 1, PfEMP1
PF3D7_0206800	merozoite surface protein 2
PF3D7_1300300	erythrocyte membrane protein 1, PfEMP1
PF3D7_1240900	erythrocyte membrane protein 1, PfEMP1
PF3D7_1328300	conserved protein, unknown function
PF3D7_1473900	conserved Plasmodium protein, unknown function
PF3D7_0905500	conserved protein, unknown function
PF3D7_1420700	surface protein P113
PF3D7_1373200	Plasmodium exported protein, unknown function, fragment
PF3D7_1339200	tRNA Proline
PF3D7_0115700	erythrocyte membrane protein 1, PfEMP1
PF3D7_1023900	chromodomain-helicase-DNA-binding protein 1 homolog, putative
PF3D7_1222700	glideosome-associated protein 45
PF3D7_0725400	conserved Plasmodium protein, unknown function
PF3D7_1104900	calcium/calmodulin-dependent protein kinase, putative
PF3D7_0916800	conserved Plasmodium protein, unknown function
PF3D7_0426000	erythrocyte membrane protein 1, PfEMP1
PF3D7_0411000	conserved Plasmodium protein, unknown function
PF3D7_0916700	RNA-binding protein musashi, putative
PF3D7_1033200	early transcribed membrane protein 10.2
PF3D7_0108900	non-coding RNA
PF3D7_1024000	conserved Plasmodium protein, unknown function
PF3D7_0308100	zinc finger protein, putative
PF3D7_1003500	40S ribosomal protein S20e, putative
PF3D7_0423700	early transcribed membrane protein 4
PF3D7_1200100	erythrocyte membrane protein 1, PfEMP1
PF3D7_0421300	erythrocyte membrane protein 1, PfEMP1
PF3D7_0700300	rifin
PF3D7_0100200	rifin
PF3D7_1373100	rifin
PF3D7_1300400	rifin
PF3D7_0617700	rifin
PF3D7_0611600	basal complex transmembrane protein 1
PF3D7_0314800	conserved Plasmodium protein, unknown function
PF3D7_0900100	erythrocyte membrane protein 1, PfEMP1
PF3D7_0927500	dynein light chain, putative
PF3D7_1137800	sporozoite surface protein essential for liver stage development, putative
PF3D7_1455600	ferlin, putative
PF3D7_1035500	merozoite surface protein 6
PF3D7_1035700	duffy binding-like merozoite surface protein
PF3D7_1226100	haloacid dehalogenase-like hydrolase, putative
PF3D7_1019100	conserved Plasmodium protein, unknown function
PF3D7_1473400	conserved protein, unknown function
PF3D7_1228600	merozoite surface protein 9
PF3D7_1436200	basal complex protein BCP1
PF3D7_0402800	erythrocyte membrane protein 1 (PfEMP1), pseudogene
PF3D7_0405900	apical sushi protein
PF3D7_0618000	conserved Plasmodium membrane protein, unknown function
PF3D7_0532100	early transcribed membrane protein 5
PF3D7_0919200	PPPDE peptidase, putative
PF3D7_1026600	conserved Plasmodium protein, unknown function
PF3D7_0214700	conserved Plasmodium protein, unknown function
PF3D7_0617900	histone H3 variant
PF3D7_1313600	Clu domain-containing protein, putative
PF3D7_0223500	erythrocyte membrane protein 1, PfEMP1
PF3D7_1031200	MORN repeat-containing protein 1
PF3D7_0922200	S-adenosylmethionine synthetase
PF3D7_0200700	rifin
PF3D7_1345600	inner membrane complex protein
PF3D7_0712500	rifin, pseudogene
PF3D7_0526600	conserved Plasmodium protein, unknown function
PF3D7_1029800	heptatricopeptide repeat and RAP domain-containing protein, putative
PF3D7_0501500	rhoptry-associated protein 3
PF3D7_1416500	NADP-specific glutamate dehydrogenase
PF3D7_1141800	EELM2 domain-containing protein, putative
PF3D7_0934800	cAMP-dependent protein kinase catalytic subunit
PF3D7_0423500	glideosome associated protein with multiple membrane spans 2
PF3D7_1204300	eukaryotic translation initiation factor 5A
PF3D7_1229300	PhIL1-interacting candidate PIC1
PF3D7_0817700	rhoptry neck protein 5
PF3D7_1423000	nucleolar GTP-binding protein 2, putative
PF3D7_0208700	SHS2 domain-containing protein, putative
PF3D7_1409400	conserved protein, unknown function
PF3D7_0101400	exported protein family 1, pseudogene
PF3D7_0320800	ATP-dependent RNA helicase DDX6
PF3D7_1330400	ER lumen protein retaining receptor 1, putative
PF3D7_0937600	erythrocyte membrane protein 1, PfEMP1
PF3D7_0605700	conserved Plasmodium protein, unknown function
PF3D7_1150400	erythrocyte membrane protein 1, PfEMP1
PF3D7_1007300	RING zinc finger protein, putative
PF3D7_1332200	conserved protein, unknown function
PF3D7_0223300	erythrocyte membrane protein 1 (PfEMP1), exon 2
PF3D7_0425600	rifin, pseudogene
PF3D7_0701000	erythrocyte membrane protein 1 (PfEMP1), pseudogene
PF3D7_1431400	surface-related antigen SRA
PF3D7_0929400	high molecular weight rhoptry protein 2
PF3D7_0920000	elongation of fatty acids protein, putative
PF3D7_1139700	adrenodoxin reductase, putative
PF3D7_1401500	esterase, putative
PF3D7_1010300	succinate dehydrogenase subunit 4, putative
PF3D7_1222600	AP2 domain transcription factor AP2-G
PF3D7_0821300	ATP-dependent RNA helicase DHX36, putative
PF3D7_1468100	MORC family protein
PF3D7_1323700	glideosome associated protein with multiple membrane spans 1
PF3D7_0115400	stevor
PF3D7_1410400	rhoptry-associated protein 1
PF3D7_0412900	erythrocyte membrane protein 1, PfEMP1
PF3D7_1476600	Plasmodium exported protein, unknown function
PF3D7_0712000	erythrocyte membrane protein 1, PfEMP1
PF3D7_0100700	Plasmodium exported protein, unknown function, fragment
PF3D7_0420300	AP2 domain transcription factor, putative
PF3D7_0115000	surface-associated interspersed protein 1.3 (SURFIN 1.3)
PF3D7_1445500	conserved Plasmodium protein, unknown function
PF3D7_0200100	erythrocyte membrane protein 1, PfEMP1
PF3D7_0115150	Plasmodium exported protein, unknown function, pseudogene
PF3D7_0601200	Pfmc-2TM Maurer's cleft two transmembrane protein
PF3D7_0800700	surface-associated interspersed protein 8.3 (SURFIN 8.3)
PF3D7_1477000	Plasmodium exported protein (hyp17), unknown function, pseudogene
PF3D7_0800300	erythrocyte membrane protein 1, PfEMP1
PF3D7_0113800	DBL containing protein, unknown function
PF3D7_0207600	serine repeat antigen 5
PF3D7_0304100	inner membrane complex protein 1e, putative
PF3D7_0324400	rifin
PF3D7_1118700	myosin light chain B
PF3D7_1455200	methyltransferase AAMT
PF3D7_1477100	Plasmodium exported protein (hyp6), unknown function
PF3D7_1000100	erythrocyte membrane protein 1, PfEMP1
PF3D7_1302100	gamete antigen 27/25
PF3D7_1358700	YOP1-like protein, putative
PF3D7_1208900	protein phosphatase PPM11, putative
PF3D7_0425800	erythrocyte membrane protein 1, PfEMP1
PF3D7_0808800	rifin
PF3D7_0610400	histone H3
PF3D7_1107900	mechanosensitive ion channel protein, putative
PF3D7_0400400	erythrocyte membrane protein 1, PfEMP1
PF3D7_1107800	AP2 domain transcription factor, putative
PF3D7_0833100	rifin
PF3D7_0114200	exported protein family 3
PF3D7_1240600	erythrocyte membrane protein 1, PfEMP1
PF3D7_0601400	erythrocyte membrane protein 1 (PfEMP1), pseudogene
PF3D7_1150100	rifin, pseudogene
PF3D7_0900300	rifin
PF3D7_0115300	rifin
PF3D7_1476300	Plasmodium exported protein (PHISTb), unknown function
PF3D7_1200600	erythrocyte membrane protein 1, PfEMP1
PF3D7_1310800	tetratricopeptide repeat protein, putative
PF3D7_1150200	rifin
PF3D7_0937500	rifin
PF3D7_0901500	rifin
PF3D7_0723900	RNA-binding protein, putative
PF3D7_1129300	conserved Plasmodium protein, unknown function
PF3D7_0720700	phosphoinositide-binding protein, putative
PF3D7_0808600	erythrocyte membrane protein 1, PfEMP1
PF3D7_0516900	60S ribosomal protein L2
PF3D7_1035900	merozoites-associated armadillo repeats protein
PF3D7_0917300	conserved protein, unknown function
PF3D7_1254500	rifin
PF3D7_0901400	rifin
PF3D7_1253700	rifin
PF3D7_0937800	erythrocyte membrane protein 1, PfEMP1
PF3D7_1477300	Plasmodium exported protein (PHIST), unknown function
PF3D7_0114800	Plasmodium exported protein (hyp7), unknown function
PF3D7_0733000	erythrocyte membrane protein 1, PfEMP1
PF3D7_0302200	cytoadherence linked asexual protein 3.2
PF3D7_0900900	stevor
PF3D7_0115600	rifin
PF3D7_0632300	rifin
PF3D7_0114000	exported protein family 1
PF3D7_0105400	conserved Plasmodium protein, unknown function
PF3D7_0808700	erythrocyte membrane protein 1, PfEMP1
PF3D7_0833200	rifin
PF3D7_0908100	apicoplast integral membrane protein, putative
PF3D7_0701100	rifin
PF3D7_1100100	erythrocyte membrane protein 1, PfEMP1
PF3D7_0515700	glideosome-associated protein 40, putative
PF3D7_1041300	erythrocyte membrane protein 1, PfEMP1
PF3D7_0425700	rifin
PF3D7_0324200	exported protein family 3
PF3D7_1101200	rifin
PF3D7_0413200	rifin
PF3D7_0717500	calcium-dependent protein kinase 4
PF3D7_1150000	rifin
PF3D7_0413100	erythrocyte membrane protein 1, PfEMP1
PF3D7_0802200	1-cys peroxiredoxin
PF3D7_0800200	erythrocyte membrane protein 1, PfEMP1
PF3D7_0217400	conserved protein, unknown function
PF3D7_0712300	erythrocyte membrane protein 1, PfEMP1
PF3D7_0301800	Plasmodium exported protein, unknown function
PF3D7_0420900	erythrocyte membrane protein 1, PfEMP1
PF3D7_0631700	rifin, pseudogene
PF3D7_0632800	erythrocyte membrane protein 1, PfEMP1
PF3D7_0402600	stevor
PF3D7_1329400	AMP deaminase
PF3D7_0222200	exported protein family 3
PF3D7_0712900	erythrocyte membrane protein 1, PfEMP1
PF3D7_0928100	conserved Plasmodium protein, unknown function
PF3D7_0908500	conserved Plasmodium protein, unknown function
PF3D7_0937300	rifin
PF3D7_0305200	GRIP domain-containing protein, putative
PF3D7_0901000	rifin
PF3D7_1478000	Plasmodium exported protein (PHISTa), unknown function
PF3D7_0220900	Plasmodium exported protein, unknown function, pseudogene
PF3D7_0900500	rifin
PF3D7_0613800	AP2 domain transcription factor, putative
PF3D7_0832200	Plasmodium exported protein (PHISTa-like), unknown function
PF3D7_0407800	protein CINCH
PF3D7_0617400	erythrocyte membrane protein 1, PfEMP1
PF3D7_1240300	erythrocyte membrane protein 1, PfEMP1
PF3D7_1400300	rifin
PF3D7_1255000	rifin
PF3D7_0101000	rifin
PF3D7_1018200	serine/threonine protein phosphatase 8, putative
PF3D7_0713100	Pfmc-2TM Maurer's cleft two transmembrane protein
PF3D7_1406900	radical SAM protein, putative
PF3D7_0420700	erythrocyte membrane protein 1, PfEMP1
PF3D7_1200300	rifin
PF3D7_0732800	erythrocyte membrane protein 1 (PfEMP1), exon 2
PF3D7_0712600	erythrocyte membrane protein 1, PfEMP1
PF3D7_0711600	Plasmodium RNA of unknown function RUF6
PF3D7_0515800	BolA-like protein, putative
PF3D7_1240800	Plasmodium RNA of unknown function RUF6
PF3D7_0701300	rifin, pseudogene
PF3D7_0600600	erythrocyte membrane protein 1 (PfEMP1), exon 2
PF3D7_1400600	rifin
PF3D7_0412600	rifin, pseudogene
PF3D7_1441300	serine/threonine protein kinase, putative
PF3D7_0909700	FHA domain protein, putative
PF3D7_0818200	14-3-3 protein
PF3D7_0420800	Plasmodium RNA of unknown function RUF6
PF3D7_0421000	Plasmodium RNA of unknown function RUF6
PF3D7_0421400	Plasmodium RNA of unknown function RUF6
PF3D7_1030200	claudin-like apicomplexan microneme protein, putative
PF3D7_0617500	rifin, pseudogene
PF3D7_1016300	GBP130 protein
PF3D7_1356300	ubiquitin-conjugating enzyme E2, putative
PF3D7_1477200	Plasmodium exported protein (hyp15), unknown function
PF3D7_0101800	stevor
PF3D7_0701200	rifin, pseudogene
PF3D7_0413000	Plasmodium RNA of unknown function RUF6
PF3D7_0805600	phosphatidic acid phosphatase 2
PF3D7_0200800	erythrocyte membrane protein 1 (PfEMP1), exon 2, pseudogene
PF3D7_0200500	rifin
PF3D7_1254300	stevor
PF3D7_0631200	erythrocyte membrane protein 1 (PfEMP1), pseudogene
PF3D7_0114700	rifin
PF3D7_0700400	stevor
PF3D7_1254600	stevor
PF3D7_1414200	conserved Plasmodium protein, unknown function
PF3D7_1479900	stevor
PF3D7_0600900	rifin, pseudogene
PF3D7_1477400	Plasmodium exported protein (PHIST), unknown function
PF3D7_0624500	anaphase-promoting complex subunit 11, putative
PF3D7_1440100	cohesin complex subunit, putative
PF3D7_0712400	erythrocyte membrane protein 1, PfEMP1
PF3D7_1240700	rifin, pseudogene
PF3D7_1251100	conserved Plasmodium protein, unknown function
PF3D7_1145300	cysteine-rich PDZ-binding protein, putative
PF3D7_0406500	NYN domain-containing protein, putative
PF3D7_0324500	rifin
PF3D7_0934700	UBX domain-containing protein, putative
PF3D7_0220000	liver stage antigen 3

## Sheet: 40 hpi vs Troph (Shang et al) 
Gene ID	Product Description
PF3D7_0802200	1-cys peroxiredoxin
PF3D7_0818200	14-3-3 protein
PF3D7_1003500	40S ribosomal protein S20e, putative
PF3D7_0404500	6-cysteine protein P52
PF3D7_0516900	60S ribosomal protein L2
PF3D7_1246200	actin I
PF3D7_0503400	actin-depolymerizing factor 1
PF3D7_1139700	adrenodoxin reductase, putative
PF3D7_0422300	alpha tubulin 2
PF3D7_0604100	AP2 domain transcription factor
PF3D7_1222600	AP2 domain transcription factor AP2-G
PF3D7_0613800	AP2 domain transcription factor, putative
PF3D7_0420300	AP2 domain transcription factor, putative
PF3D7_0511600	apical rhoptry neck protein
PF3D7_0405900	apical sushi protein
PF3D7_0320800	ATP-dependent RNA helicase DDX6
PF3D7_1436200	basal complex protein BCP1
PF3D7_0611600	basal complex transmembrane protein 1
PF3D7_0717500	calcium-dependent protein kinase 4
PF3D7_1123100	calcium-dependent protein kinase 7
PF3D7_1223100	cAMP-dependent protein kinase regulatory subunit
PF3D7_0317200	cdc2-related protein kinase 4
PF3D7_1313600	Clu domain-containing protein, putative
PF3D7_0618000	conserved Plasmodium membrane protein, unknown function
PF3D7_1404900	conserved Plasmodium protein, unknown function
PF3D7_1137900	conserved Plasmodium protein, unknown function
PF3D7_1140400	conserved Plasmodium protein, unknown function
PF3D7_1142100	conserved Plasmodium protein, unknown function
PF3D7_1445500	conserved Plasmodium protein, unknown function
PF3D7_1217500	conserved Plasmodium protein, unknown function
PF3D7_1251100	conserved Plasmodium protein, unknown function
PF3D7_0214300	conserved Plasmodium protein, unknown function
PF3D7_1206800	conserved Plasmodium protein, unknown function
PF3D7_0814100	conserved Plasmodium protein, unknown function
PF3D7_1136200	conserved Plasmodium protein, unknown function
PF3D7_1466500	conserved Plasmodium protein, unknown function
PF3D7_0926200	conserved Plasmodium protein, unknown function
PF3D7_1343100	conserved Plasmodium protein, unknown function
PF3D7_1473900	conserved Plasmodium protein, unknown function
PF3D7_0916800	conserved Plasmodium protein, unknown function
PF3D7_0411000	conserved Plasmodium protein, unknown function
PF3D7_1024000	conserved Plasmodium protein, unknown function
PF3D7_0526600	conserved Plasmodium protein, unknown function
PF3D7_0931300	conserved Plasmodium protein, unknown function
PF3D7_1408300	conserved Plasmodium protein, unknown function
PF3D7_1110100	conserved Plasmodium protein, unknown function
PF3D7_0314800	conserved Plasmodium protein, unknown function
PF3D7_0614600	conserved Plasmodium protein, unknown function
PF3D7_1108100	conserved Plasmodium protein, unknown function
PF3D7_1019100	conserved Plasmodium protein, unknown function
PF3D7_1359700	conserved Plasmodium protein, unknown function
PF3D7_0813100	conserved Plasmodium protein, unknown function
PF3D7_0214700	conserved Plasmodium protein, unknown function
PF3D7_0407600	conserved Plasmodium protein, unknown function
PF3D7_0106000	conserved protein, unknown function
PF3D7_0905500	conserved protein, unknown function
PF3D7_1315300	conserved protein, unknown function
PF3D7_1347600	conserved protein, unknown function
PF3D7_1145300	cysteine-rich PDZ-binding protein, putative
PF3D7_0113800	DBL containing protein, unknown function
PF3D7_1035700	duffy binding-like merozoite surface protein
PF3D7_0927500	dynein light chain, putative
PF3D7_1451300	E3 SUMO-protein ligase NSE2, putative
PF3D7_1033200	early transcribed membrane protein 10.2
PF3D7_0423700	early transcribed membrane protein 4
PF3D7_0532100	early transcribed membrane protein 5
PF3D7_1141800	EELM2 domain-containing protein, putative
PF3D7_0920000	elongation of fatty acids protein, putative
PF3D7_1330400	ER lumen protein retaining receptor 1, putative
PF3D7_0323900	erythrocyte membrane protein 1 (PfEMP1), exon 2, pseudogene
PF3D7_0601400	erythrocyte membrane protein 1 (PfEMP1), pseudogene
PF3D7_0808700	erythrocyte membrane protein 1, PfEMP1
PF3D7_0712300	erythrocyte membrane protein 1, PfEMP1
PF3D7_0712800	erythrocyte membrane protein 1, PfEMP1
PF3D7_1200100	erythrocyte membrane protein 1, PfEMP1
PF3D7_1240400	erythrocyte membrane protein 1, PfEMP1
PF3D7_0400100	erythrocyte membrane protein 1, PfEMP1
PF3D7_1255200	erythrocyte membrane protein 1, PfEMP1
PF3D7_1300100	erythrocyte membrane protein 1, PfEMP1
PF3D7_0500100	erythrocyte membrane protein 1, PfEMP1
PF3D7_0833500	erythrocyte membrane protein 1, PfEMP1
PF3D7_0100100	erythrocyte membrane protein 1, PfEMP1
PF3D7_0324900	erythrocyte membrane protein 1, PfEMP1
PF3D7_0700100	erythrocyte membrane protein 1, PfEMP1
PF3D7_0115700	erythrocyte membrane protein 1, PfEMP1
PF3D7_1219300	erythrocyte membrane protein 1, PfEMP1
PF3D7_1401500	esterase, putative
PF3D7_1204300	eukaryotic translation initiation factor 5A
PF3D7_1121600	exported protein 1
PF3D7_0114000	exported protein family 1
PF3D7_0324000	exported protein family 1
PF3D7_0101400	exported protein family 1, pseudogene
PF3D7_0114200	exported protein family 3
PF3D7_0935400	gametocyte development protein 1
PF3D7_0935600	gametocytogenesis-implicated protein
PF3D7_1016300	GBP130 protein
PF3D7_0515700	glideosome-associated protein 40, putative
PF3D7_1222700	glideosome-associated protein 45
PF3D7_0918000	glideosome-associated protein 50
PF3D7_1462800	glyceraldehyde-3-phosphate dehydrogenase
PF3D7_0828800	GPI-anchored micronemal antigen
PF3D7_1226100	haloacid dehalogenase-like hydrolase, putative
PF3D7_0917900	heat shock protein 70
PF3D7_1211400	heat shock protein DNAJ homologue Pfj4
PF3D7_0628100	HECT domain-containing protein 1, putative
PF3D7_1029800	heptatricopeptide repeat and RAP domain-containing protein, putative
PF3D7_0929400	high molecular weight rhoptry protein 2
PF3D7_0905400	high molecular weight rhoptry protein 3
PF3D7_0617800	histone H2A
PF3D7_0320900	histone H2A.Z
PF3D7_1105100	histone H2B
PF3D7_0714000	histone H2B variant
PF3D7_0610400	histone H3
PF3D7_1221000	histone-lysine N-methyltransferase, H3 lysine-4 specific
PF3D7_1003600	inner membrane complex protein 1c, putative
PF3D7_1351700	inner membrane complex protein 1f, putative
PF3D7_1324900	L-lactate dehydrogenase
PF3D7_1468300	leucine-rich repeat protein
PF3D7_0220000	liver stage antigen 3
PF3D7_0801800	mannose-6-phosphate isomerase, putative
PF3D7_0523900	MerC domain-containing protein, putative
PF3D7_0930300	merozoite surface protein 1
PF3D7_0206800	merozoite surface protein 2
PF3D7_1335100	merozoite surface protein 7
PF3D7_1228600	merozoite surface protein 9
PF3D7_1438400	metacaspase-2
PF3D7_1416200	metacaspase-3
PF3D7_1416500	NADP-specific glutamate dehydrogenase
PF3D7_0531500	non-coding RNA
PF3D7_0108900	non-coding RNA
PF3D7_0610300	non-coding RNA
PF3D7_1107100	nucleic acid binding protein, putative
PF3D7_1347200	nucleoside transporter 1
PF3D7_0406500	NYN domain-containing protein, putative
PF3D7_0510200	peptidyl-prolyl cis-trans isomerase
PF3D7_1027300	peroxiredoxin
PF3D7_1229300	PhIL1-interacting candidate PIC1
PF3D7_0822900	PhIL1-interacting candidate PIC2
PF3D7_0805600	phosphatidic acid phosphatase 2
PF3D7_1343000	phosphoethanolamine N-methyltransferase
PF3D7_0720700	phosphoinositide-binding protein, putative
PF3D7_0808200	plasmepsin X
PF3D7_1372100	Plasmodium exported protein (PHISTb), unknown function
PF3D7_0731300	Plasmodium exported protein (PHISTb), unknown function
PF3D7_0220300	Plasmodium exported protein, unknown function
PF3D7_1148900	Plasmodium exported protein, unknown function
PF3D7_1353100	Plasmodium exported protein, unknown function
PF3D7_0301800	Plasmodium exported protein, unknown function
PF3D7_0726100	Plasmodium exported protein, unknown function
PF3D7_0731200	Plasmodium exported protein, unknown function
PF3D7_1328700	Plasmodium RNA of unknown function RUF1
PF3D7_0919200	PPPDE peptidase, putative
PF3D7_0914400	protein KIC3
PF3D7_1208900	protein phosphatase PPM11, putative
PF3D7_1406900	radical SAM protein, putative
PF3D7_0919900	regulator of chromosome condensation-PP1-interacting protein
PF3D7_1252100	rhoptry neck protein 3
PF3D7_0501600	rhoptry-associated protein 2
PF3D7_1239100	ribosomal protein L23, mitochondrial, putative
PF3D7_0901500	rifin
PF3D7_0936000	ring-exported protein 2
PF3D7_0916700	RNA-binding protein musashi, putative
PF3D7_0922200	S-adenosylmethionine synthetase
PF3D7_0207600	serine repeat antigen 5
PF3D7_1018200	serine/threonine protein phosphatase 8, putative
PF3D7_0208700	SHS2 domain-containing protein, putative
PF3D7_0607600	spindle assembly abnormal protein 6, putative
PF3D7_1137800	sporozoite surface protein essential for liver stage development, putative
PF3D7_0623500	superoxide dismutase [Fe]
PF3D7_1420700	surface protein P113
PF3D7_0115000	surface-associated interspersed protein 1.3 (SURFIN 1.3)
PF3D7_1468200	telomere length and silencing protein 1, putative
PF3D7_1457200	thioredoxin 1
PF3D7_1243600	translation initiation factor SUI1, putative
PF3D7_1343200	tRNA guanosine-2'-O-methyltransferase, putative
PF3D7_1339200	tRNA Proline
PF3D7_1121300	tyrosine kinase-like protein
PF3D7_0623800	tyrosine kinase-like protein, putative
PF3D7_0904600	ubiquitin specific protease, putative
PF3D7_1356300	ubiquitin-conjugating enzyme E2, putative
PF3D7_1358700	YOP1-like protein, putative
PF3D7_0818100	zinc finger protein, putative
PF3D7_1363900	#N/A

## Sheet: 40 hpi vs Schiz (Shang et al) 
Gene ID	Product Description
PF3D7_1031200	MORN repeat-containing protein 1
PF3D7_0821300	ATP-dependent RNA helicase DHX36, putative
PF3D7_0712800	erythrocyte membrane protein 1, PfEMP1
PF3D7_0936000	ring-exported protein 2
PF3D7_1240400	erythrocyte membrane protein 1, PfEMP1
PF3D7_0822900	PhIL1-interacting candidate PIC2
PF3D7_0515700	glideosome-associated protein 40, putative
PF3D7_1041300	erythrocyte membrane protein 1, PfEMP1
PF3D7_1223100	cAMP-dependent protein kinase regulatory subunit
PF3D7_1438400	metacaspase-2
PF3D7_0935600	gametocytogenesis-implicated protein
PF3D7_0818100	zinc finger protein, putative
PF3D7_1222700	glideosome-associated protein 45
PF3D7_1404900	conserved Plasmodium protein, unknown function
PF3D7_1372100	Plasmodium exported protein (PHISTb), unknown function
PF3D7_1401500	esterase, putative
PF3D7_1137900	conserved Plasmodium protein, unknown function
PF3D7_0905400	high molecular weight rhoptry protein 3
PF3D7_1363900	#N/A
PF3D7_0503400	actin-depolymerizing factor 1
PF3D7_1462800	glyceraldehyde-3-phosphate dehydrogenase
PF3D7_1033200	early transcribed membrane protein 10.2
PF3D7_1141800	EELM2 domain-containing protein, putative
PF3D7_1142100	conserved Plasmodium protein, unknown function
PF3D7_0701200	rifin, pseudogene
PF3D7_0115300	rifin
PF3D7_0613800	AP2 domain transcription factor, putative
PF3D7_1027300	peroxiredoxin
PF3D7_0917900	heat shock protein 70
PF3D7_0914400	protein KIC3
PF3D7_1451300	E3 SUMO-protein ligase NSE2, putative
PF3D7_1239100	ribosomal protein L23, mitochondrial, putative
PF3D7_0214300	conserved Plasmodium protein, unknown function
PF3D7_0422300	alpha tubulin 2
PF3D7_0731300	Plasmodium exported protein (PHISTb), unknown function
PF3D7_0920000	elongation of fatty acids protein, putative
PF3D7_0828800	GPI-anchored micronemal antigen
PF3D7_1221000	histone-lysine N-methyltransferase, H3 lysine-4 specific
PF3D7_1121300	tyrosine kinase-like protein
PF3D7_0714000	histone H2B variant
PF3D7_1243600	translation initiation factor SUI1, putative
PF3D7_1206800	conserved Plasmodium protein, unknown function
PF3D7_1416200	metacaspase-3
PF3D7_0935400	gametocyte development protein 1
PF3D7_0720700	phosphoinositide-binding protein, putative
PF3D7_1343200	tRNA guanosine-2'-O-methyltransferase, putative
PF3D7_1353100	Plasmodium exported protein, unknown function
PF3D7_0814100	conserved Plasmodium protein, unknown function
PF3D7_1343000	phosphoethanolamine N-methyltransferase
PF3D7_1100900	exported protein family 1, pseudogene
PF3D7_0607600	spindle assembly abnormal protein 6, putative
PF3D7_1148900	Plasmodium exported protein, unknown function
PF3D7_1324900	L-lactate dehydrogenase
PF3D7_1211400	heat shock protein DNAJ homologue Pfj4
PF3D7_0523900	MerC domain-containing protein, putative
PF3D7_0526600	conserved Plasmodium protein, unknown function
PF3D7_0617800	histone H2A
PF3D7_1406900	radical SAM protein, putative
PF3D7_0700100	erythrocyte membrane protein 1, PfEMP1
PF3D7_1016300	GBP130 protein
PF3D7_0922200	S-adenosylmethionine synthetase
PF3D7_1204300	eukaryotic translation initiation factor 5A
PF3D7_1358700	YOP1-like protein, putative
PF3D7_0114700	rifin
PF3D7_1136200	conserved Plasmodium protein, unknown function
PF3D7_0301800	Plasmodium exported protein, unknown function
PF3D7_0402800	erythrocyte membrane protein 1 (PfEMP1), pseudogene
PF3D7_1468200	telomere length and silencing protein 1, putative
PF3D7_0317200	cdc2-related protein kinase 4
PF3D7_0604100	AP2 domain transcription factor
PF3D7_1219300	erythrocyte membrane protein 1, PfEMP1
PF3D7_1468300	leucine-rich repeat protein
PF3D7_0832200	Plasmodium exported protein (PHISTa-like), unknown function
PF3D7_0220000	liver stage antigen 3
PF3D7_1029800	heptatricopeptide repeat and RAP domain-containing protein, putative
PF3D7_0726100	Plasmodium exported protein, unknown function
PF3D7_0926200	conserved Plasmodium protein, unknown function
PF3D7_1476600	Plasmodium exported protein, unknown function
PF3D7_1436200	basal complex protein BCP1
PF3D7_1343100	conserved Plasmodium protein, unknown function
PF3D7_0905500	conserved protein, unknown function
PF3D7_1123100	calcium-dependent protein kinase 7
PF3D7_1222600	AP2 domain transcription factor AP2-G
PF3D7_0919900	regulator of chromosome condensation-PP1-interacting protein
PF3D7_1473900	conserved Plasmodium protein, unknown function
PF3D7_0302400	non-coding RNA
PF3D7_0801800	mannose-6-phosphate isomerase, putative
PF3D7_0618000	conserved Plasmodium membrane protein, unknown function
PF3D7_1339200	tRNA Proline
PF3D7_1208900	protein phosphatase PPM11, putative
PF3D7_0916800	conserved Plasmodium protein, unknown function
PF3D7_0623800	tyrosine kinase-like protein, putative
PF3D7_1420700	surface protein P113
PF3D7_0916700	RNA-binding protein musashi, putative
PF3D7_0411000	conserved Plasmodium protein, unknown function
PF3D7_1121600	exported protein 1
PF3D7_0805600	phosphatidic acid phosphatase 2
PF3D7_1024000	conserved Plasmodium protein, unknown function
PF3D7_1105100	histone H2B
PF3D7_1466500	conserved Plasmodium protein, unknown function
PF3D7_1302100	gamete antigen 27/25
PF3D7_0404500	6-cysteine protein P52
PF3D7_0532100	early transcribed membrane protein 5
PF3D7_1457200	thioredoxin 1
PF3D7_0114000	exported protein family 1
PF3D7_0412700	erythrocyte membrane protein 1, PfEMP1
PF3D7_0800500	rifin
PF3D7_1300200	rifin
PF3D7_0511600	apical rhoptry neck protein
PF3D7_0931300	conserved Plasmodium protein, unknown function
PF3D7_0623500	superoxide dismutase [Fe]
PF3D7_1107100	nucleic acid binding protein, putative
PF3D7_1408300	conserved Plasmodium protein, unknown function
PF3D7_0803300	mitogen-activated protein kinase organizer 1, putative
PF3D7_0314800	conserved Plasmodium protein, unknown function
PF3D7_0611600	basal complex transmembrane protein 1
PF3D7_0802200	1-cys peroxiredoxin
PF3D7_0927500	dynein light chain, putative
PF3D7_0214700	conserved Plasmodium protein, unknown function
PF3D7_0423700	early transcribed membrane protein 4
PF3D7_1335100	merozoite surface protein 7
PF3D7_1035700	duffy binding-like merozoite surface protein
PF3D7_1315300	conserved protein, unknown function
PF3D7_0609900	conserved Plasmodium protein, unknown function
PF3D7_1137800	sporozoite surface protein essential for liver stage development, putative
PF3D7_1473400	conserved protein, unknown function
PF3D7_1226100	haloacid dehalogenase-like hydrolase, putative
PF3D7_1455600	ferlin, putative
PF3D7_0813100	conserved Plasmodium protein, unknown function
PF3D7_1137200	apical exonemal protein
PF3D7_1016600	Plasmodium exported protein (PHISTc), unknown function
PF3D7_1416500	NADP-specific glutamate dehydrogenase
PF3D7_1018200	serine/threonine protein phosphatase 8, putative
PF3D7_0407600	conserved Plasmodium protein, unknown function
PF3D7_1228600	merozoite surface protein 9
PF3D7_0919200	PPPDE peptidase, putative
PF3D7_0617900	histone H3 variant
PF3D7_0808700	erythrocyte membrane protein 1, PfEMP1
