# Supplementary material for: DNA-binding protein PfAP2-P regulates parasite pathogenesis during malaria parasite blood stages
Source: Nat Microbiol. 2023 Oct 26;8(11):2154–69. doi: 10.1038/s41564-023-01497-6 (PMC10627835; doi:10.1038/s41564-023-01497-6)
Supplement: Supplementary file 9 — Status of histone marks H3K4me3, H3K9ac and H3K9me3 in RAPA and mock-treated control parasites at 16 h.p.i. and 40 h.p.i. [file 41564_2023_1497_MOESM9_ESM.xlsx]

## Sheet: Read me
Extdended Data 7: Status of histone marks H3K4me3, H3K9ac and H3K9me3 in RAPA and mock-treated control parasites at 16 and 40 h.p.i. stages
Sheet Names
16D_H3K4ME3	Histone mark H3K4me3 in 16 hpi mock-treated control parasites
16D_H3K9ac	Histone mark H3K9ac in 16 hpi mock-treated control parasites
16D_H3K9me3	Histone mark H3K9me3in 16 hpi mock-treated control parasites
16R_H3K4ME3	Histone mark H3K4me3 in 16 hpi RAPA-treated control parasites
16R_H3K9ac	Histone mark H3K9ac in 16 hpi RAPA-treated control parasites
16R_H3K9me3	Histone mark H3K9me3in 16 hpi RAPA-treated control parasites
40D_H3K4ME3	Histone mark H3K4me3 in 40 hpi mock-treated control parasites
40D_H3K9ac	Histone mark H3K4ac in 40 hpi mock-treated control parasites
40D_H3K9me3	Histone mark H3K9me3 in 40 hpi mock-treated control parasites
40R_H3K4ME3	Histone mark H3K4me3 in 40 hpi RAPA-treated control parasites
40R_H3K9ac	Histone mark H3K4ac in 40 hpi RAPA-treated control parasites
40R_H3K9me3	Histone mark H3K9me3 in 40 hpi RAPA-treated control parasites

## Sheet: 16D_H3K4ME3
Peak	Chr	Start	End	Strand	Peak Score	Focus Ratio/Region Size	Annotation	Detailed Annotation	Distance to TSS	Nearest Gene ID
16D-H3K4ME3_peak_6267	Pf3D7_14_v3	53148	53808	+	512	NA	TTS (ID=exon_PF3D7_1401400-E1;Parent=PF3D7_1401400.1)	NA	256	PF3D7_1401400
16D-H3K4ME3_peak_6170	Pf3D7_13_v3	2633028	2633352	+	511	NA	promoter-TSS (ID=exon_PF3D7_1365900-E2;Parent=PF3D7_1365900.1)	NA	70	PF3D7_1365900
16D-H3K4ME3_peak_4163	Pf3D7_11_v3	945423	945700	+	477	NA	promoter-TSS (ID=exon_PF3D7_1123900-E2;Parent=PF3D7_1123900.1)	NA	91	PF3D7_1123900
16D-H3K4ME3_peak_4577	Pf3D7_11_v3	1922039	1922690	+	447	NA	promoter-TSS (ID=exon_PF3D7_1148500-E1;Parent=PF3D7_1148500.1)	NA	-292	PF3D7_1148500
16D-H3K4ME3_peak_5826	Pf3D7_13_v3	1545107	1545778	+	436	NA	exon (ID=exon_PF3D7_1338200-E1;Parent=PF3D7_1338200.1, exon 1 of 1)	NA	293	PF3D7_1338200
16D-H3K4ME3_peak_3961	Pf3D7_11_v3	221792	222183	+	435	NA	exon (ID=exon_PF3D7_1105000-E1;Parent=PF3D7_1105000.1, exon 1 of 1)	NA	142	PF3D7_1105000
16D-H3K4ME3_peak_7164	Pf3D7_14_v3	2943593	2943912	+	434	NA	promoter-TSS (ID=exon_PF3D7_1472100-E1;Parent=PF3D7_1472100.1)	NA	-493	PF3D7_1472100
16D-H3K4ME3_peak_1654	Pf3D7_07_v3	306818	307185	+	434	NA	TTS (ID=exon_PF3D7_0706300-E2;Parent=PF3D7_0706300.1)	NA	132	PF3D7_0706400
16D-H3K4ME3_peak_2109	Pf3D7_07_v3	478908	479242	+	413	NA	promoter-TSS (ID=exon_PF3D7_0710600-E1;Parent=PF3D7_0710600.1)	NA	63	PF3D7_0710600
16D-H3K4ME3_peak_7066	Pf3D7_14_v3	2492110	2492669	+	412	NA	TTS (ID=exon_PF3D7_1461300-E1;Parent=PF3D7_1461300.1)	NA	223	PF3D7_1461300
16D-H3K4ME3_peak_181	Pf3D7_02_v3	116119	116464	+	410	NA	promoter-TSS (ID=exon_PF3D7_0202300-E1;Parent=PF3D7_0202300.1)	NA	-934	PF3D7_0202300
16D-H3K4ME3_peak_1794	Pf3D7_06_v3	754316	754859	+	408	NA	exon (ID=exon_PF3D7_0617900-E1;Parent=PF3D7_0617900.1, exon 1 of 1)	NA	192	PF3D7_0617900
16D-H3K4ME3_peak_4608	Pf3D7_12_v3	48686	50058	+	407	NA	exon (ID=exon_PF3D7_1200600-E1;Parent=PF3D7_1200600.1, exon 1 of 1)	NA	-1418	PF3D7_1200600
16D-H3K4ME3_peak_1609	Pf3D7_07_v3	101627	102324	+	392	NA	promoter-TSS (ID=exon_PF3D7_0702400-E2;Parent=PF3D7_0702400.1)	NA	-227	PF3D7_0702400
16D-H3K4ME3_peak_2139	Pf3D7_07_v3	643061	643511	+	389	NA	exon (ID=exon_PF3D7_0714000-E1;Parent=PF3D7_0714000.1, exon 1 of 1)	NA	186	PF3D7_0714000
16D-H3K4ME3_peak_771	Pf3D7_03_v3	1032942	1033830	+	389	NA	exon (ID=exon_PF3D7_0324900-E1;Parent=PF3D7_0324900.1, exon 1 of 1)	NA	-1281	PF3D7_0324900
16D-H3K4ME3_peak_573	Pf3D7_03_v3	407871	408357	+	383	NA	TTS (ID=exon_PF3D7_0309700-E1;Parent=PF3D7_0309700.1)	NA	134	PF3D7_0309600
16D-H3K4ME3_peak_632	Pf3D7_03_v3	583697	583955	+	382	NA	promoter-TSS (ID=exon_PF3D7_0314500-E1;Parent=PF3D7_0314500.1)	NA	-400	PF3D7_0314500
16D-H3K4ME3_peak_1787	Pf3D7_06_v3	748406	748879	+	377	NA	exon (ID=exon_PF3D7_0617800-E1;Parent=PF3D7_0617800.1, exon 1 of 1)	NA	172	PF3D7_0617800
16D-H3K4ME3_peak_3926	Pf3D7_11_v3	131213	132047	+	374	NA	TTS (ID=exon_PF3D7_1102800-E1;Parent=PF3D7_1102800.1)	NA	357	PF3D7_1102800
16D-H3K4ME3_peak_6605	Pf3D7_14_v3	1050020	1050573	+	374	NA	promoter-TSS (ID=exon_PF3D7_1426900-E1;Parent=PF3D7_1426900.1)	NA	20	PF3D7_1426900
16D-H3K4ME3_peak_3384	Pf3D7_10_v3	81234	81785	+	372	NA	TTS (ID=exon_PF3D7_1001500-E1;Parent=PF3D7_1001500.1)	NA	230	PF3D7_1001500
16D-H3K4ME3_peak_1075	Pf3D7_04_v3	1071455	1071949	+	370	NA	exon (ID=exon_PF3D7_0423700-E1;Parent=PF3D7_0423700.1, exon 1 of 1)	NA	143	PF3D7_0423700
16D-H3K4ME3_peak_3364	Pf3D7_09_v3	1479000	1479381	+	370	NA	TTS (ID=exon_PF3D7_0937400-E2;Parent=PF3D7_0937400.1)	NA	1461	PF3D7_0937400
16D-H3K4ME3_peak_186	Pf3D7_02_v3	127877	128516	+	369	NA	exon (ID=exon_PF3D7_0202500-E1;Parent=PF3D7_0202500.1, exon 1 of 1)	NA	202	PF3D7_0202500
16D-H3K4ME3_peak_1089	Pf3D7_05_v3	25608	26384	+	366	NA	exon (ID=exon_PF3D7_0500100-E1;Parent=PF3D7_0500100.1, exon 1 of 1)	NA	-1219	PF3D7_0500100
16D-H3K4ME3_peak_4669	Pf3D7_12_v3	205441	206014	+	364	NA	TTS (ID=exon_PF3D7_1204200-E1;Parent=PF3D7_1204200.1)	NA	249	PF3D7_1204300
16D-H3K4ME3_peak_1783	Pf3D7_06_v3	724872	725973	+	361	NA	TTS (ID=exon_PF3D7_0617400-E1;Parent=PF3D7_0617400.1)	NA	-1262	PF3D7_0617400
16D-H3K4ME3_peak_3600	Pf3D7_10_v3	682217	682534	+	360	NA	exon (ID=exon_PF3D7_1016900-E1;Parent=PF3D7_1016900.1, exon 1 of 1)	NA	133	PF3D7_1016900
16D-H3K4ME3_peak_4871	Pf3D7_12_v3	816818	817469	+	352	NA	TTS (ID=exon_PF3D7_1220300-E5;Parent=PF3D7_1220300.1)	NA	234	PF3D7_1220400
16D-H3K4ME3_peak_728	Pf3D7_03_v3	875740	876005	+	350	NA	promoter-TSS (ID=exon_PF3D7_0320900-E3;Parent=PF3D7_0320900.1)	NA	170	PF3D7_0320900
16D-H3K4ME3_peak_3416	Pf3D7_10_v3	150296	150970	+	345	NA	TTS (ID=exon_PF3D7_1003200-E1;Parent=PF3D7_1003200.1)	NA	241	PF3D7_1003300
16D-H3K4ME3_peak_1136	Pf3D7_05_v3	140567	140967	+	343	NA	promoter-TSS (ID=exon_PF3D7_0503400-E2;Parent=PF3D7_0503400.1)	NA	57	PF3D7_0503400
16D-H3K4ME3_peak_3176	Pf3D7_09_v3	1040979	1041450	+	342	NA	TTS (ID=exon_PF3D7_0925900-E1;Parent=PF3D7_0925900.1)	NA	258	PF3D7_0925900
16D-H3K4ME3_peak_5446	Pf3D7_13_v3	372216	372799	+	341	NA	promoter-TSS (ID=exon_PF3D7_1308300-E2;Parent=PF3D7_1308300.1)	NA	-58	PF3D7_1308300
16D-H3K4ME3_peak_4944	Pf3D7_12_v3	1010688	1011449	+	339	NA	promoter-TSS (ID=exon_PF3D7_1224900-E2;Parent=PF3D7_1224900.1)	NA	28	PF3D7_1224900
16D-H3K4ME3_peak_2198	Pf3D7_07_v3	823855	824190	+	338	NA	promoter-TSS (ID=exon_PF3D7_0718500-E1;Parent=PF3D7_0718500.1)	NA	-423	PF3D7_0718500
16D-H3K4ME3_peak_4649	Pf3D7_12_v3	162340	162863	+	337	NA	exon (ID=exon_PF3D7_1202900-E1;Parent=PF3D7_1202900.1, exon 1 of 1)	NA	121	PF3D7_1202900
16D-H3K4ME3_peak_1860	Pf3D7_06_v3	935935	936522	+	337	NA	TTS (ID=exon_PF3D7_0623000-E1;Parent=PF3D7_0623000.1)	NA	2423	PF3D7_0623000
16D-H3K4ME3_peak_3942	Pf3D7_11_v3	161741	162728	+	331	NA	Intergenic	NA	-1751	PF3D7_1103800
16D-H3K4ME3_peak_3101	Pf3D7_09_v3	791205	791647	+	329	NA	promoter-TSS (ID=exon_PF3D7_0919200-E1;Parent=PF3D7_0919200.1)	NA	-948	PF3D7_0919200
16D-H3K4ME3_peak_1450	Pf3D7_05_v3	1085192	1085440	+	329	NA	TTS (ID=exon_PF3D7_0526300-E1;Parent=PF3D7_0526300.1)	NA	1278	PF3D7_0526300
16D-H3K4ME3_peak_5334	Pf3D7_12_v3	2127989	2128840	+	326	NA	promoter-TSS (ID=exon_PF3D7_1252300-E2;Parent=PF3D7_1252300.1)	NA	24	PF3D7_1252300
16D-H3K4ME3_peak_5847	Pf3D7_13_v3	1586094	1586406	+	326	NA	promoter-TSS (ID=exon_PF3D7_1339400-E2;Parent=PF3D7_1339400.1)	NA	149	PF3D7_1339400
16D-H3K4ME3_peak_2379	Pf3D7_08_v3	25606	26455	+	324	NA	exon (ID=exon_PF3D7_0800100-E1;Parent=PF3D7_0800100.1, exon 1 of 1)	NA	-1265	PF3D7_0800100
16D-H3K4ME3_peak_4156	Pf3D7_11_v3	759708	760518	+	324	NA	promoter-TSS (ID=exon_PF3D7_1120000-E6;Parent=PF3D7_1120000.1)	NA	-158	PF3D7_1120000
16D-H3K4ME3_peak_5092	Pf3D7_12_v3	1456844	1457177	+	324	NA	promoter-TSS (ID=exon_PF3D7_1234800-E5;Parent=PF3D7_1234800.1)	NA	-80	PF3D7_1234800
16D-H3K4ME3_peak_3736	Pf3D7_10_v3	1120849	1121268	+	322	NA	Intergenic	NA	-1904	PF3D7_1026800
16D-H3K4ME3_peak_3281	Pf3D7_09_v3	1311340	1311811	+	321	NA	exon (ID=exon_PF3D7_0933000-E1;Parent=PF3D7_0933000.1, exon 1 of 1)	NA	135	PF3D7_0933000
16D-H3K4ME3_peak_3723	Pf3D7_10_v3	1088045	1088420	+	319	NA	promoter-TSS (ID=exon_PF3D7_1025700-E1;Parent=PF3D7_1025700.1)	NA	18	PF3D7_1025600
16D-H3K4ME3_peak_3194	Pf3D7_09_v3	1121405	1122151	+	318	NA	promoter-TSS (ID=exon_PF3D7_0927500-E3;Parent=PF3D7_0927500.1)	NA	-447	PF3D7_0927500
16D-H3K4ME3_peak_4652	Pf3D7_12_v3	166234	167246	+	316	NA	promoter-TSS (ID=exon_PF3D7_1203000-E1;Parent=PF3D7_1203000.1)	NA	-966	PF3D7_1203000
16D-H3K4ME3_peak_4850	Pf3D7_12_v3	729248	729823	+	315	NA	promoter-TSS (ID=exon_PF3D7_1218500-E2;Parent=PF3D7_1218500.1)	NA	302	PF3D7_1218500
16D-H3K4ME3_peak_3748	Pf3D7_10_v3	1153355	1154484	+	313	NA	exon (ID=exon_PF3D7_1027800-E1;Parent=PF3D7_1027800.1, exon 1 of 1)	NA	512	PF3D7_1027800
16D-H3K4ME3_peak_3527	Pf3D7_10_v3	470000	470650	+	312	NA	promoter-TSS (ID=exon_PF3D7_1012200-E1;Parent=PF3D7_1012200.1)	NA	-654	PF3D7_1012200
16D-H3K4ME3_peak_123	Pf3D7_01_v3	379147	379553	+	311	NA	promoter-TSS (ID=exon_PF3D7_0109600-E1;Parent=PF3D7_0109600.1)	NA	202	PF3D7_0109700
16D-H3K4ME3_peak_106	Pf3D7_01_v3	349184	349734	+	311	NA	TTS (ID=exon_PF3D7_0108600-E5;Parent=PF3D7_0108600.1)	NA	289	PF3D7_0108500
16D-H3K4ME3_peak_1561	Pf3D7_06_v3	78105	78389	+	311	NA	promoter-TSS (ID=exon_PF3D7_0601900-E2;Parent=PF3D7_0601900.1)	NA	57	PF3D7_0601900
16D-H3K4ME3_peak_3303	Pf3D7_09_v3	1359457	1359869	+	308	NA	TTS (ID=exon_PF3D7_0934700-E3;Parent=PF3D7_0934700.1)	NA	1849	PF3D7_0934700
16D-H3K4ME3_peak_959	Pf3D7_04_v3	704603	704886	+	307	NA	promoter-TSS (ID=exon_PF3D7_0416000-E1;Parent=PF3D7_0416000.1)	NA	-582	PF3D7_0416000
16D-H3K4ME3_peak_4355	Pf3D7_11_v3	1302095	1302538	+	307	NA	exon (ID=exon_PF3D7_1133700-E1;Parent=PF3D7_1133700.1, exon 1 of 1)	NA	143	PF3D7_1133700
16D-H3K4ME3_peak_1340	Pf3D7_05_v3	798357	798775	+	306	NA	promoter-TSS (ID=exon_PF3D7_0519400-E2;Parent=PF3D7_0519400.1)	NA	209	PF3D7_0519400
16D-H3K4ME3_peak_1086	Pf3D7_04_v3	1114304	1114611	+	305	NA	promoter-TSS (ID=exon_PF3D7_0424600-E2;Parent=PF3D7_0424600.1)	NA	29	PF3D7_0424600
16D-H3K4ME3_peak_2556	Pf3D7_08_v3	620609	620904	+	305	NA	promoter-TSS (ID=exon_PF3D7_0812300-E1;Parent=PF3D7_0812300.1)	NA	-528	PF3D7_0812300
16D-H3K4ME3_peak_4578	Pf3D7_11_v3	1923127	1924097	+	305	NA	TTS (ID=exon_PF3D7_1148500-E1;Parent=PF3D7_1148500.1)	NA	956	PF3D7_1148500
16D-H3K4ME3_peak_512	Pf3D7_03_v3	217883	218550	+	304	NA	promoter-TSS (ID=exon_PF3D7_0304400-E2;Parent=PF3D7_0304400.1)	NA	-172	PF3D7_0304400
16D-H3K4ME3_peak_4098	Pf3D7_11_v3	596358	597253	+	304	NA	exon (ID=exon_PF3D7_1115800-E1;Parent=PF3D7_1115800.1, exon 1 of 1)	NA	398	PF3D7_1115800
16D-H3K4ME3_peak_424	Pf3D7_02_v3	807249	807759	+	304	NA	exon (ID=exon_PF3D7_0220100-E2;Parent=PF3D7_0220100.1, exon 1 of 1)	NA	2480	PF3D7_0220200
16D-H3K4ME3_peak_1612	Pf3D7_06_v3	247617	247959	+	302	NA	promoter-TSS (ID=exon_PF3D7_0605900-E3;Parent=PF3D7_0605900.1)	NA	148	PF3D7_0605900
16D-H3K4ME3_peak_6914	Pf3D7_14_v3	2014597	2015073	+	302	NA	promoter-TSS (ID=exon_PF3D7_1449200-E2;Parent=PF3D7_1449200.1)	NA	-115	PF3D7_1449200
16D-H3K4ME3_peak_215	Pf3D7_02_v3	206783	207454	+	302	NA	exon (ID=exon_PF3D7_0204700-E1;Parent=PF3D7_0204700.1, exon 1 of 1)	NA	285	PF3D7_0204700
16D-H3K4ME3_peak_4962	Pf3D7_12_v3	1081024	1081652	+	301	NA	exon (ID=exon_PF3D7_1226700-E1;Parent=PF3D7_1226700.1, exon 1 of 1)	NA	140	PF3D7_1226700
16D-H3K4ME3_peak_3501	Pf3D7_10_v3	414680	415013	+	300	NA	promoter-TSS (ID=exon_PF3D7_1010300-E3;Parent=PF3D7_1010300.1)	NA	114	PF3D7_1010300
16D-H3K4ME3_peak_3930	Pf3D7_11_v3	139903	140911	+	300	NA	promoter-TSS (ID=exon_PF3D7_1103100-E2;Parent=PF3D7_1103100.1)	NA	-203	PF3D7_1103100
16D-H3K4ME3_peak_2496	Pf3D7_08_v3	424762	425232	+	300	NA	TTS (ID=exon_PF3D7_0808400-E2;Parent=PF3D7_0808400.1)	NA	1279	PF3D7_0808400
16D-H3K4ME3_peak_2859	Pf3D7_09_v3	42304	42619	+	300	NA	TTS (ID=exon_PF3D7_0900500-E2;Parent=PF3D7_0900500.1)	NA	1395	PF3D7_0900500
16D-H3K4ME3_peak_6282	Pf3D7_14_v3	84264	85295	+	299	NA	promoter-TSS (ID=exon_PF3D7_1402200-E1;Parent=PF3D7_1402200.1)	NA	44	PF3D7_1402200
16D-H3K4ME3_peak_2796	Pf3D7_08_v3	1277664	1278808	+	298	NA	exon (ID=exon_PF3D7_0829900-E1;Parent=PF3D7_0829900.1, exon 1 of 1)	NA	-1768	PF3D7_0830000
16D-H3K4ME3_peak_2474	Pf3D7_08_v3	382115	382913	+	297	NA	promoter-TSS (ID=exon_PF3D7_0807300-E4;Parent=PF3D7_0807300.1)	NA	3	PF3D7_0807300
16D-H3K4ME3_peak_4495	Pf3D7_11_v3	1708505	1708775	+	297	NA	promoter-TSS (ID=exon_PF3D7_1142600-E2;Parent=PF3D7_1142600.1)	NA	39	PF3D7_1142600
16D-H3K4ME3_peak_2308	Pf3D7_07_v3	1144067	1144345	+	297	NA	promoter-TSS (ID=exon_PF3D7_0726700-E1;Parent=PF3D7_0726700.1)	NA	-132	PF3D7_0726800
16D-H3K4ME3_peak_4294	Pf3D7_11_v3	1125932	1126400	+	297	NA	exon (ID=exon_PF3D7_1129100-E1;Parent=PF3D7_1129100.1, exon 1 of 1)	NA	214	PF3D7_1129100
16D-H3K4ME3_peak_286	Pf3D7_02_v3	412526	412923	+	297	NA	promoter-TSS (ID=exon_PF3D7_0210100-E5;Parent=PF3D7_0210100.1)	NA	23	PF3D7_0210100
16D-H3K4ME3_peak_4272	Pf3D7_11_v3	1066459	1066842	+	294	NA	promoter-TSS (ID=exon_PF3D7_1127500-E1;Parent=PF3D7_1127500.1)	NA	209	PF3D7_1127400
16D-H3K4ME3_peak_4515	Pf3D7_11_v3	1751600	1751929	+	293	NA	TTS (ID=exon_PF3D7_1143900-E2;Parent=PF3D7_1143900.1)	NA	157	PF3D7_1143900
16D-H3K4ME3_peak_6260	Pf3D7_14_v3	42943	43196	+	291	NA	promoter-TSS (ID=exon_PF3D7_1401100-E1;Parent=PF3D7_1401100.1)	NA	24	PF3D7_1401100
16D-H3K4ME3_peak_4906	Pf3D7_12_v3	901633	902392	+	290	NA	promoter-TSS (ID=exon_PF3D7_1222500-E1;Parent=PF3D7_1222500.1)	NA	-936	PF3D7_1222500
16D-H3K4ME3_peak_1176	Pf3D7_05_v3	269175	270185	+	290	NA	exon (ID=exon_PF3D7_0506500-E2;Parent=PF3D7_0506500.1, exon 1 of 1)	NA	429	PF3D7_0506500
16D-H3K4ME3_peak_5606	Pf3D7_13_v3	908432	909052	+	290	NA	promoter-TSS (ID=exon_PF3D7_1321800-E2;Parent=PF3D7_1321800.1)	NA	239	PF3D7_1321800
16D-H3K4ME3_peak_4157	Pf3D7_11_v3	764850	765192	+	289	NA	promoter-TSS (ID=exon_PF3D7_1120200-E1;Parent=PF3D7_1120200.1)	NA	-12	PF3D7_1120200
16D-H3K4ME3_peak_773	Pf3D7_04_v3	34641	35418	+	288	NA	exon (ID=exon_PF3D7_0400100-E1;Parent=PF3D7_0400100.1, exon 1 of 1)	NA	-1281	PF3D7_0400100
16D-H3K4ME3_peak_5895	Pf3D7_13_v3	1726420	1726986	+	286	NA	exon (ID=exon_PF3D7_1343700-E1;Parent=PF3D7_1343700.1, exon 1 of 1)	NA	294	PF3D7_1343700
16D-H3K4ME3_peak_5195	Pf3D7_12_v3	1804064	1804495	+	286	NA	TTS (ID=exon_PF3D7_1242700-E1;Parent=PF3D7_1242700.1)	NA	206	PF3D7_1242700
16D-H3K4ME3_peak_244	Pf3D7_02_v3	277536	278439	+	284	NA	promoter-TSS (ID=exon_PF3D7_0207000-E2;Parent=PF3D7_0207000.1)	NA	-159	PF3D7_0207000
16D-H3K4ME3_peak_6232	Pf3D7_13_v3	2797093	2798079	+	284	NA	promoter-TSS (ID=exon_PF3D7_1370900-E1;Parent=PF3D7_1370900.1)	NA	79	PF3D7_1370900
16D-H3K4ME3_peak_10	Pf3D7_01_v3	53134	53486	+	283	NA	promoter-TSS (ID=exon_PF3D7_0100500-E1;Parent=PF3D7_0100500.1)	NA	-30	PF3D7_0100500
16D-H3K4ME3_peak_145	Pf3D7_01_v3	442388	443249	+	283	NA	TTS (ID=exon_PF3D7_0111700-E1;Parent=PF3D7_0111700.1)	NA	471	PF3D7_0111600
16D-H3K4ME3_peak_3305	Pf3D7_09_v3	1361258	1361550	+	283	NA	promoter-TSS (ID=exon_PF3D7_0934800-E1;Parent=PF3D7_0934800.1)	NA	-531	PF3D7_0934800
16D-H3K4ME3_peak_5815	Pf3D7_13_v3	1524584	1524888	+	282	NA	promoter-TSS (ID=exon_PF3D7_1337600-E1;Parent=PF3D7_1337600.1)	NA	-544	PF3D7_1337600
16D-H3K4ME3_peak_5474	Pf3D7_13_v3	468035	468642	+	282	NA	exon (ID=exon_PF3D7_1310700-E1;Parent=PF3D7_1310700.1, exon 1 of 1)	NA	325	PF3D7_1310700
16D-H3K4ME3_peak_4016	Pf3D7_11_v3	392898	393468	+	281	NA	promoter-TSS (ID=exon_PF3D7_1109700-E1;Parent=PF3D7_1109700.1)	NA	148	PF3D7_1109400
16D-H3K4ME3_peak_2783	Pf3D7_08_v3	1243767	1244178	+	281	NA	Intergenic	NA	-1077	PF3D7_0828900
16D-H3K4ME3_peak_5314	Pf3D7_12_v3	2089363	2089677	+	280	NA	promoter-TSS (ID=exon_PF3D7_1251100-E3;Parent=PF3D7_1251100.1)	NA	36	PF3D7_1251100
16D-H3K4ME3_peak_2526	Pf3D7_08_v3	531015	531562	+	280	NA	promoter-TSS (ID=exon_PF3D7_0810400-E1;Parent=PF3D7_0810400.1)	NA	-932	PF3D7_0810400
16D-H3K4ME3_peak_850	Pf3D7_04_v3	329130	329596	+	280	NA	exon (ID=exon_PF3D7_0406200-E1;Parent=PF3D7_0406200.1, exon 1 of 1)	NA	147	PF3D7_0406200
16D-H3K4ME3_peak_2117	Pf3D7_07_v3	499243	499664	+	279	NA	TTS (ID=exon_PF3D7_0711400-E1;Parent=PF3D7_0711400.1)	NA	117	PF3D7_0711300
16D-H3K4ME3_peak_5373	Pf3D7_13_v3	113072	113879	+	278	NA	promoter-TSS (ID=exon_PF3D7_1302000-E2;Parent=PF3D7_1302000.1)	NA	48	PF3D7_1302000
16D-H3K4ME3_peak_2229	Pf3D7_07_v3	891537	891833	+	277	NA	promoter-TSS (ID=exon_PF3D7_0720700-E1;Parent=PF3D7_0720700.1)	NA	2	PF3D7_0720700
16D-H3K4ME3_peak_6863	Pf3D7_14_v3	1870353	1870903	+	277	NA	Intergenic	NA	-1150	PF3D7_1445600
16D-H3K4ME3_peak_845	Pf3D7_04_v3	319699	320081	+	277	NA	promoter-TSS (ID=exon_PF3D7_0405900-E1;Parent=PF3D7_0405900.1)	NA	-712	PF3D7_0405900
16D-H3K4ME3_peak_2229-2	Pf3D7_07_v3	891989	892231	+	277	NA	promoter-TSS (ID=exon_PF3D7_0720700-E3;Parent=PF3D7_0720700.1)	NA	125	PF3D7_0720700
16D-H3K4ME3_peak_5008	Pf3D7_12_v3	1230022	1230293	+	276	NA	promoter-TSS (ID=exon_PF3D7_1229900-E19;Parent=PF3D7_1229900.2,PF3D7_1229900.1)	NA	-72	PF3D7_1229900
16D-H3K4ME3_peak_2385	Pf3D7_08_v3	47966	48672	+	276	NA	exon (ID=exon_PF3D7_0800300-E1;Parent=PF3D7_0800300.1, exon 1 of 1)	NA	-1313	PF3D7_0800300
16D-H3K4ME3_peak_233	Pf3D7_02_v3	246496	246897	+	276	NA	TTS (ID=exon_PF3D7_0206100-E1;Parent=PF3D7_0206100.1)	NA	205	PF3D7_0206100
16D-H3K4ME3_peak_2658	Pf3D7_08_v3	848400	848829	+	275	NA	promoter-TSS (ID=exon_PF3D7_0818700-E5;Parent=PF3D7_0818700.1)	NA	101	PF3D7_0818700
16D-H3K4ME3_peak_3449	Pf3D7_10_v3	262406	262714	+	275	NA	promoter-TSS (ID=exon_PF3D7_1006200-E3;Parent=PF3D7_1006200.1)	NA	67	PF3D7_1006200
16D-H3K4ME3_peak_3804	Pf3D7_10_v3	1279323	1279819	+	275	NA	TTS (ID=exon_PF3D7_1031600-E1;Parent=PF3D7_1031600.1)	NA	-1681	PF3D7_1031700
16D-H3K4ME3_peak_963	Pf3D7_04_v3	709456	710219	+	274	NA	TTS (ID=exon_PF3D7_0416100-E1;Parent=PF3D7_0416100.1)	NA	246	PF3D7_0416200
16D-H3K4ME3_peak_3853	Pf3D7_10_v3	1412449	1412847	+	274	NA	promoter-TSS (ID=exon_PF3D7_1035700-E1;Parent=PF3D7_1035700.1)	NA	-552	PF3D7_1035700
16D-H3K4ME3_peak_1212	Pf3D7_05_v3	403339	403584	+	273	NA	promoter-TSS (ID=exon_PF3D7_0509600-E2;Parent=PF3D7_0509600.1)	NA	119	PF3D7_0509600
16D-H3K4ME3_peak_2184	Pf3D7_07_v3	762661	763339	+	272	NA	promoter-TSS (ID=exon_PF3D7_0717600-E1;Parent=PF3D7_0717600.1)	NA	-123	PF3D7_0717600
16D-H3K4ME3_peak_6347	Pf3D7_14_v3	263320	263731	+	272	NA	promoter-TSS (ID=exon_PF3D7_1407300-E1;Parent=PF3D7_1407300.1)	NA	-878	PF3D7_1407300
16D-H3K4ME3_peak_4964	Pf3D7_12_v3	1083463	1084127	+	272	NA	TTS (ID=exon_PF3D7_1226700-E1;Parent=PF3D7_1226700.1)	NA	-1592	PF3D7_1226800
16D-H3K4ME3_peak_5164	Pf3D7_12_v3	1817356	1817797	+	271	NA	Intergenic	NA	-1128	PF3D7_1243300
16D-H3K4ME3_peak_2281	Pf3D7_07_v3	1023219	1023944	+	271	NA	promoter-TSS (ID=exon_PF3D7_0724400-E2;Parent=PF3D7_0724400.1)	NA	-70	PF3D7_0724400
16D-H3K4ME3_peak_3308	Pf3D7_09_v3	1367396	1367743	+	271	NA	promoter-TSS (ID=exon_PF3D7_0935100-E1;Parent=PF3D7_0935100.1)	NA	45	PF3D7_0935100
16D-H3K4ME3_peak_1768	Pf3D7_06_v3	673942	674697	+	271	NA	exon (ID=exon_PF3D7_0616200-E1;Parent=PF3D7_0616200.1, exon 1 of 1)	NA	201	PF3D7_0616200
16D-H3K4ME3_peak_3904	Pf3D7_11_v3	28547	29419	+	270	NA	exon (ID=exon_PF3D7_1100100-E1;Parent=PF3D7_1100100.1, exon 1 of 1)	NA	-1380	PF3D7_1100100
16D-H3K4ME3_peak_2548	Pf3D7_08_v3	589825	590699	+	269	NA	exon (ID=exon_PF3D7_0811700-E1;Parent=PF3D7_0811700.1, exon 1 of 1)	NA	441	PF3D7_0811700
16D-H3K4ME3_peak_3161	Pf3D7_09_v3	1135450	1135761	+	268	NA	promoter-TSS (ID=exon_PF3D7_0928000-E4;Parent=PF3D7_0928000.1,PF3D7_0928000.2)	NA	60	PF3D7_0928000
16D-H3K4ME3_peak_4817	Pf3D7_12_v3	651424	651850	+	268	NA	exon (ID=exon_PF3D7_1216300-E1;Parent=PF3D7_1216300.1, exon 1 of 1)	NA	219	PF3D7_1216300
16D-H3K4ME3_peak_2856	Pf3D7_08_v3	1437975	1438634	+	266	NA	exon (ID=exon_PF3D7_0833500-E1;Parent=PF3D7_0833500.1, exon 1 of 1)	NA	-1146	PF3D7_0833500
16D-H3K4ME3_peak_1354	Pf3D7_05_v3	843356	843996	+	266	NA	promoter-TSS (ID=exon_PF3D7_0520600-E5;Parent=PF3D7_0520600.1)	NA	9	PF3D7_0520600
16D-H3K4ME3_peak_2663	Pf3D7_08_v3	860399	861002	+	266	NA	exon (ID=exon_PF3D7_0818900-E1;Parent=PF3D7_0818900.1, exon 1 of 1)	NA	316	PF3D7_0818900
16D-H3K4ME3_peak_5261	Pf3D7_12_v3	1946576	1947096	+	266	NA	promoter-TSS (ID=exon_PF3D7_1247000-E1;Parent=PF3D7_1247000.1,PF3D7_1247000.2)	NA	-78	PF3D7_1247000
16D-H3K4ME3_peak_3605	Pf3D7_10_v3	691830	692033	+	265	NA	promoter-TSS (ID=exon_PF3D7_1017200-E1;Parent=PF3D7_1017200.1)	NA	-495	PF3D7_1017200
16D-H3K4ME3_peak_5846	Pf3D7_13_v3	1585376	1585917	+	265	NA	TTS (ID=exon_PF3D7_1339400-E1;Parent=PF3D7_1339400.1)	NA	302	PF3D7_1339400
16D-H3K4ME3_peak_7132	Pf3D7_14_v3	2722948	2723226	+	264	NA	Intergenic	NA	-2138	PF3D7_1466500
16D-H3K4ME3_peak_962	Pf3D7_04_v3	708615	709057	+	264	NA	TTS (ID=exon_PF3D7_0416200-E1;Parent=PF3D7_0416200.1)	NA	1247	PF3D7_0416200
16D-H3K4ME3_peak_1590	Pf3D7_06_v3	178835	179343	+	264	NA	Intergenic	NA	-1847	PF3D7_0604200
16D-H3K4ME3_peak_1693	Pf3D7_06_v3	466213	467123	+	264	NA	promoter-TSS (ID=exon_PF3D7_0611200-E1;Parent=PF3D7_0611200.1)	NA	-219	PF3D7_0611100
16D-H3K4ME3_peak_3848	Pf3D7_10_v3	1404213	1405218	+	263	NA	exon (ID=exon_PF3D7_1035400-E1;Parent=PF3D7_1035400.1, exon 1 of 1)	NA	520	PF3D7_1035400
16D-H3K4ME3_peak_6256	Pf3D7_13_v3	2850886	2851362	+	262	NA	exon (ID=exon_PF3D7_1372400-E1;Parent=PF3D7_1372400.1, exon 1 of 1)	NA	233	PF3D7_1372400
16D-H3K4ME3_peak_4061	Pf3D7_11_v3	514294	515163	+	261	NA	Intergenic	NA	-2583	PF3D7_1113200
16D-H3K4ME3_peak_588	Pf3D7_03_v3	465959	466889	+	261	NA	exon (ID=exon_PF3D7_0310900-E1;Parent=PF3D7_0310900.1, exon 1 of 1)	NA	339	PF3D7_0310900
16D-H3K4ME3_peak_537	Pf3D7_03_v3	291879	292680	+	261	NA	promoter-TSS (ID=exon_PF3D7_0306200-E1;Parent=PF3D7_0306200.1)	NA	-664	PF3D7_0306200
16D-H3K4ME3_peak_2670	Pf3D7_08_v3	885758	886136	+	261	NA	promoter-TSS (ID=exon_PF3D7_0819600-E2;Parent=PF3D7_0819600.1)	NA	189	PF3D7_0819600
16D-H3K4ME3_peak_5212	Pf3D7_12_v3	1825881	1828179	+	261	NA	TTS (ID=exon_PF3D7_1243600-E2;Parent=PF3D7_1243600.1)	NA	292	PF3D7_1243600
16D-H3K4ME3_peak_6528	Pf3D7_14_v3	823962	824304	+	261	NA	promoter-TSS (ID=exon_PF3D7_1419800-E3;Parent=PF3D7_1419800.1,PF3D7_1419800.2)	NA	69	PF3D7_1419800
16D-H3K4ME3_peak_2670-2	Pf3D7_08_v3	886282	886839	+	261	NA	promoter-TSS (ID=exon_PF3D7_0819600-E2;Parent=PF3D7_0819600.1)	NA	-424	PF3D7_0819600
16D-H3K4ME3_peak_2795	Pf3D7_08_v3	1276202	1277378	+	261	NA	exon (ID=exon_PF3D7_0829900-E1;Parent=PF3D7_0829900.1, exon 1 of 1)	NA	1165	PF3D7_0829900
16D-H3K4ME3_peak_4905	Pf3D7_12_v3	900823	901186	+	260	NA	promoter-TSS (ID=exon_PF3D7_1222500-E2;Parent=PF3D7_1222500.1)	NA	72	PF3D7_1222500
16D-H3K4ME3_peak_3472	Pf3D7_10_v3	315216	315462	+	260	NA	promoter-TSS (ID=exon_PF3D7_1007800-E1;Parent=PF3D7_1007800.1)	NA	-823	PF3D7_1007800
16D-H3K4ME3_peak_3792	Pf3D7_10_v3	1248503	1249284	+	260	NA	exon (ID=exon_PF3D7_1030700-E1;Parent=PF3D7_1030700.1, exon 1 of 1)	NA	360	PF3D7_1030700
16D-H3K4ME3_peak_1900	Pf3D7_06_v3	1019075	1019492	+	260	NA	promoter-TSS (ID=exon_PF3D7_0625000-E2;Parent=PF3D7_0625000.2)	NA	-741	PF3D7_0625000
16D-H3K4ME3_peak_6231	Pf3D7_13_v3	2796104	2796703	+	259	NA	exon (ID=exon_PF3D7_1370800-E1;Parent=PF3D7_1370800.1, exon 1 of 1)	NA	284	PF3D7_1370800
16D-H3K4ME3_peak_7219	Pf3D7_14_v3	2988679	2989039	+	259	NA	promoter-TSS (ID=exon_PF3D7_1473400-E1;Parent=PF3D7_1473400.1)	NA	-718	PF3D7_1473400
16D-H3K4ME3_peak_4684	Pf3D7_12_v3	235996	236252	+	259	NA	promoter-TSS (ID=exon_PF3D7_1205400-E1;Parent=PF3D7_1205400.1)	NA	-478	PF3D7_1205400
16D-H3K4ME3_peak_3645	Pf3D7_10_v3	843115	843463	+	259	NA	TTS (ID=exon_PF3D7_1020800-E10;Parent=PF3D7_1020800.1)	NA	197	PF3D7_1020800
16D-H3K4ME3_peak_4401	Pf3D7_11_v3	1438182	1438634	+	257	NA	Intergenic	NA	-3095	PF3D7_1136600
16D-H3K4ME3_peak_2756	Pf3D7_08_v3	1145016	1145407	+	257	NA	promoter-TSS (ID=exon_PF3D7_0826300-E1;Parent=PF3D7_0826300.1)	NA	-904	PF3D7_0826200
16D-H3K4ME3_peak_818	Pf3D7_04_v3	223610	224486	+	257	NA	promoter-TSS (ID=exon_PF3D7_0404000-E2;Parent=PF3D7_0404000.1)	NA	83	PF3D7_0404000
16D-H3K4ME3_peak_3964	Pf3D7_11_v3	225993	226466	+	257	NA	exon (ID=exon_PF3D7_1105100-E1;Parent=PF3D7_1105100.1, exon 1 of 1)	NA	164	PF3D7_1105100
16D-H3K4ME3_peak_4933	Pf3D7_12_v3	979262	981031	+	256	NA	Intergenic	NA	-1155	PF3D7_1224200
16D-H3K4ME3_peak_6622	Pf3D7_14_v3	1095589	1096587	+	256	NA	promoter-TSS (ID=exon_PF3D7_1428000-E3;Parent=PF3D7_1428000.1)	NA	-298	PF3D7_1428000
16D-H3K4ME3_peak_994	Pf3D7_04_v3	817336	817667	+	256	NA	exon (ID=exon_PF3D7_0418200-E1;Parent=PF3D7_0418200.1, exon 1 of 1)	NA	101	PF3D7_0418200
16D-H3K4ME3_peak_815	Pf3D7_04_v3	217442	218106	+	256	NA	Intergenic	NA	-1313	PF3D7_0403900
16D-H3K4ME3_peak_6592	Pf3D7_14_v3	1016172	1016699	+	256	NA	exon (ID=exon_PF3D7_1426000-E1;Parent=PF3D7_1426000.1, exon 1 of 1)	NA	183	PF3D7_1426000
16D-H3K4ME3_peak_597	Pf3D7_03_v3	497086	497471	+	255	NA	promoter-TSS (ID=exon_PF3D7_0311500-E1;Parent=PF3D7_0311500.1)	NA	85	PF3D7_0311500
16D-H3K4ME3_peak_6508	Pf3D7_14_v3	761149	761460	+	255	NA	promoter-TSS (ID=exon_PF3D7_1418000-E2;Parent=PF3D7_1418000.1)	NA	-31	PF3D7_1418000
16D-H3K4ME3_peak_1507	Pf3D7_05_v3	1221942	1222647	+	255	NA	promoter-TSS (ID=exon_PF3D7_0529900-E2;Parent=PF3D7_0529900.1)	NA	-302	PF3D7_0529900
16D-H3K4ME3_peak_1140	Pf3D7_05_v3	146484	146818	+	255	NA	TTS (ID=exon_PF3D7_0503600-E7;Parent=PF3D7_0503600.1)	NA	203	PF3D7_0503600
16D-H3K4ME3_peak_2902	Pf3D7_09_v3	185812	186343	+	254	NA	promoter-TSS (ID=exon_PF3D7_0903900-E2;Parent=PF3D7_0903900.1)	NA	2	PF3D7_0903900
16D-H3K4ME3_peak_4968	Pf3D7_12_v3	1087667	1088078	+	254	NA	TTS (ID=exon_PF3D7_1226900-E1;Parent=PF3D7_1226900.1)	NA	679	PF3D7_1226800
16D-H3K4ME3_peak_1613	Pf3D7_07_v3	105798	106057	+	254	NA	promoter-TSS (ID=exon_PF3D7_0702500-E1;Parent=PF3D7_0702500.1)	NA	62	PF3D7_0702500
16D-H3K4ME3_peak_4344	Pf3D7_11_v3	1275232	1275899	+	254	NA	promoter-TSS (ID=exon_PF3D7_1133000-E1;Parent=PF3D7_1133000.1)	NA	-9	PF3D7_1133000
16D-H3K4ME3_peak_6701	Pf3D7_14_v3	1378368	1378931	+	254	NA	exon (ID=exon_PF3D7_1434500-E1;Parent=PF3D7_1434500.1, exon 1 of 1)	NA	-1819	PF3D7_1434400
16D-H3K4ME3_peak_6828	Pf3D7_14_v3	1768650	1768925	+	252	NA	promoter-TSS (ID=exon_PF3D7_1443000-E1;Parent=PF3D7_1443000.1)	NA	-665	PF3D7_1443000
16D-H3K4ME3_peak_2782	Pf3D7_08_v3	1242924	1243576	+	252	NA	promoter-TSS (ID=exon_PF3D7_0828900-E1;Parent=PF3D7_0828900.1)	NA	-355	PF3D7_0828900
16D-H3K4ME3_peak_870	Pf3D7_04_v3	394138	394644	+	252	NA	exon (ID=exon_PF3D7_0408000-E1;Parent=PF3D7_0408000.1, exon 1 of 1)	NA	189	PF3D7_0408000
16D-H3K4ME3_peak_1616	Pf3D7_06_v3	257570	257878	+	252	NA	promoter-TSS (ID=exon_PF3D7_0606100-E4;Parent=PF3D7_0606100.1)	NA	120	PF3D7_0606100
16D-H3K4ME3_peak_2725	Pf3D7_08_v3	1028709	1029190	+	251	NA	exon (ID=exon_PF3D7_0823300-E1;Parent=PF3D7_0823300.1, exon 1 of 1)	NA	197	PF3D7_0823300
16D-H3K4ME3_peak_4802	Pf3D7_12_v3	617285	617942	+	251	NA	TTS (ID=exon_PF3D7_1214800-E1;Parent=PF3D7_1214800.1)	NA	375	PF3D7_1214800
16D-H3K4ME3_peak_2933	Pf3D7_09_v3	327098	327343	+	250	NA	Intergenic	NA	-3878	PF3D7_0906600
16D-H3K4ME3_peak_2158	Pf3D7_07_v3	694445	694842	+	250	NA	TTS (ID=exon_PF3D7_0715800-E1;Parent=PF3D7_0715800.1)	NA	120	PF3D7_0715700
16D-H3K4ME3_peak_2447	Pf3D7_08_v3	290882	291168	+	249	NA	exon (ID=exon_PF3D7_0805200-E1;Parent=PF3D7_0805200.1, exon 1 of 1)	NA	123	PF3D7_0805200
16D-H3K4ME3_peak_6598	Pf3D7_14_v3	1026662	1026895	+	249	NA	promoter-TSS (ID=exon_PF3D7_1426400-E2;Parent=PF3D7_1426400.1)	NA	25	PF3D7_1426400
16D-H3K4ME3_peak_1716	Pf3D7_06_v3	527614	528371	+	249	NA	promoter-TSS (ID=exon_PF3D7_0612700-E1;Parent=PF3D7_0612700.1)	NA	-962	PF3D7_0612700
16D-H3K4ME3_peak_1143	Pf3D7_05_v3	151417	152124	+	249	NA	promoter-TSS (ID=exon_PF3D7_0503800-E3;Parent=PF3D7_0503800.1)	NA	-151	PF3D7_0503800
16D-H3K4ME3_peak_459	Pf3D7_03_v3	41554	42336	+	249	NA	exon (ID=exon_PF3D7_0300100-E1;Parent=PF3D7_0300100.1, exon 1 of 1)	NA	-1227	PF3D7_0300100
16D-H3K4ME3_peak_5516	Pf3D7_13_v3	634973	635419	+	249	NA	TTS (ID=exon_PF3D7_1314900-E5;Parent=PF3D7_1314900.1)	NA	1549	PF3D7_1314900
16D-H3K4ME3_peak_4491	Pf3D7_11_v3	1704911	1705154	+	248	NA	TTS (ID=exon_PF3D7_1142500-E3;Parent=PF3D7_1142500.1)	NA	826	PF3D7_1142500
16D-H3K4ME3_peak_5524	Pf3D7_13_v3	648777	650659	+	248	NA	promoter-TSS (ID=exon_PF3D7_1315400-E4;Parent=PF3D7_1315400.1)	NA	349	PF3D7_1315400
16D-H3K4ME3_peak_3889	Pf3D7_10_v3	1511735	1512144	+	248	NA	TTS (ID=exon_PF3D7_1038300-E9;Parent=PF3D7_1038300.1)	NA	216	PF3D7_1038200
16D-H3K4ME3_peak_6537	Pf3D7_14_v3	857488	857807	+	247	NA	Intergenic	NA	-1684	PF3D7_1420600
16D-H3K4ME3_peak_7171	Pf3D7_14_v3	2840971	2841950	+	247	NA	exon (ID=exon_PF3D7_1469300-E1;Parent=PF3D7_1469300.1, exon 1 of 1)	NA	450	PF3D7_1469300
16D-H3K4ME3_peak_1637	Pf3D7_07_v3	241451	242319	+	247	NA	exon (ID=exon_PF3D7_0704800-E1;Parent=PF3D7_0704800.1, exon 1 of 1)	NA	167	PF3D7_0704800
16D-H3K4ME3_peak_6017	Pf3D7_13_v3	2162320	2162813	+	246	NA	exon (ID=exon_PF3D7_1354200-E1;Parent=PF3D7_1354200.1, exon 1 of 1)	NA	163	PF3D7_1354200
16D-H3K4ME3_peak_1889	Pf3D7_06_v3	993985	994559	+	246	NA	promoter-TSS (ID=exon_PF3D7_0624500-E1;Parent=PF3D7_0624500.1)	NA	-12	PF3D7_0624500
16D-H3K4ME3_peak_1064	Pf3D7_04_v3	1049691	1050004	+	246	NA	promoter-TSS (ID=exon_PF3D7_0423200-E2;Parent=PF3D7_0423200.1)	NA	47	PF3D7_0423100
16D-H3K4ME3_peak_3565	Pf3D7_10_v3	553583	554214	+	246	NA	Intergenic	NA	-1262	PF3D7_1014100
16D-H3K4ME3_peak_312	Pf3D7_02_v3	478906	479283	+	246	NA	promoter-TSS (ID=exon_PF3D7_0211900-E2;Parent=PF3D7_0211900.1)	NA	-3	PF3D7_0211900
16D-H3K4ME3_peak_3762	Pf3D7_10_v3	1179269	1179563	+	246	NA	Intergenic	NA	-1567	PF3D7_1028600
16D-H3K4ME3_peak_6645	Pf3D7_14_v3	1186900	1188251	+	246	NA	promoter-TSS (ID=exon_PF3D7_1430200-E1;Parent=PF3D7_1430200.1)	NA	635	PF3D7_1430100
16D-H3K4ME3_peak_7281	Pf3D7_14_v3	3161729	3162400	+	246	NA	TTS (ID=exon_PF3D7_1476900-E1;Parent=PF3D7_1476900.1)	NA	443	PF3D7_1476900
16D-H3K4ME3_peak_1187	Pf3D7_05_v3	307342	307952	+	245	NA	exon (ID=exon_PF3D7_0507500-E1;Parent=PF3D7_0507500.1, exon 1 of 1)	NA	-1225	PF3D7_0507400
16D-H3K4ME3_peak_6315	Pf3D7_14_v3	169899	170880	+	245	NA	exon (ID=exon_PF3D7_1404900-E1;Parent=PF3D7_1404900.1, exon 1 of 1)	NA	389	PF3D7_1404900
16D-H3K4ME3_peak_5062	Pf3D7_12_v3	1344224	1345366	+	245	NA	exon (ID=exon_PF3D7_1232600-E1;Parent=PF3D7_1232600.1, exon 1 of 1)	NA	532	PF3D7_1232600
16D-H3K4ME3_peak_3661	Pf3D7_10_v3	902742	903701	+	245	NA	exon (ID=exon_PF3D7_1021800-E1;Parent=PF3D7_1021800.1, exon 1 of 1)	NA	387	PF3D7_1021800
16D-H3K4ME3_peak_3634	Pf3D7_10_v3	807869	808990	+	244	NA	promoter-TSS (ID=exon_PF3D7_1019800-E1;Parent=PF3D7_1019800.1)	NA	563	PF3D7_1019900
16D-H3K4ME3_peak_229	Pf3D7_02_v3	230924	231705	+	244	NA	promoter-TSS (ID=exon_PF3D7_0205700-E3;Parent=PF3D7_0205700.2,PF3D7_0205700.1)	NA	-70	PF3D7_0205700
16D-H3K4ME3_peak_6493	Pf3D7_14_v3	691971	692471	+	244	NA	TTS (ID=exon_PF3D7_1417100-E1;Parent=PF3D7_1417100.1)	NA	1770	PF3D7_1417100
16D-H3K4ME3_peak_791	Pf3D7_04_v3	118431	118696	+	244	NA	Intergenic	NA	-2505	PF3D7_0402000
16D-H3K4ME3_peak_4665	Pf3D7_12_v3	192656	193058	+	243	NA	exon (ID=exon_PF3D7_1203800-E1;Parent=PF3D7_1203800.1, exon 1 of 1)	NA	256	PF3D7_1203800
16D-H3K4ME3_peak_248	Pf3D7_02_v3	287898	288705	+	243	NA	TTS (ID=exon_PF3D7_0207100-E3;Parent=PF3D7_0207100.1)	NA	364	PF3D7_0207200
16D-H3K4ME3_peak_5175	Pf3D7_12_v3	1755875	1756384	+	243	NA	promoter-TSS (ID=exon_PF3D7_1241200-E2;Parent=PF3D7_1241200.1)	NA	108	PF3D7_1241200
16D-H3K4ME3_peak_2223	Pf3D7_07_v3	881839	882441	+	243	NA	promoter-TSS (ID=exon_PF3D7_0720400-E1;Parent=PF3D7_0720400.1)	NA	-796	PF3D7_0720400
16D-H3K4ME3_peak_2413	Pf3D7_08_v3	164119	164466	+	243	NA	Intergenic	NA	-1124	PF3D7_0802200
16D-H3K4ME3_peak_1107	Pf3D7_05_v3	68729	69540	+	243	NA	promoter-TSS (ID=exon_PF3D7_0501300-E2;Parent=PF3D7_0501300.1)	NA	204	PF3D7_0501300
16D-H3K4ME3_peak_4999	Pf3D7_12_v3	1204487	1204732	+	243	NA	promoter-TSS (ID=exon_PF3D7_1229300-E1;Parent=PF3D7_1229300.1)	NA	-382	PF3D7_1229300
16D-H3K4ME3_peak_5450	Pf3D7_13_v3	401458	402402	+	242	NA	promoter-TSS (ID=exon_PF3D7_1308600-E1;Parent=PF3D7_1308600.1)	NA	353	PF3D7_1308700
16D-H3K4ME3_peak_3795	Pf3D7_10_v3	1254903	1255598	+	242	NA	promoter-TSS (ID=exon_PF3D7_1031100-E2;Parent=PF3D7_1031100.1)	NA	16	PF3D7_1031100
16D-H3K4ME3_peak_1845	Pf3D7_06_v3	881958	883035	+	242	NA	exon (ID=exon_PF3D7_0621500-E1;Parent=PF3D7_0621500.1, exon 1 of 1)	NA	533	PF3D7_0621500
16D-H3K4ME3_peak_149	Pf3D7_01_v3	449912	450169	+	242	NA	promoter-TSS (ID=exon_PF3D7_0111900-E3;Parent=PF3D7_0111900.1)	NA	59	PF3D7_0111900
16D-H3K4ME3_peak_65	Pf3D7_01_v3	226596	227325	+	241	NA	promoter-TSS (ID=exon_PF3D7_0105400-E3;Parent=PF3D7_0105400.2)	NA	-68	PF3D7_0105400
16D-H3K4ME3_peak_1887	Pf3D7_06_v3	992936	993204	+	241	NA	promoter-TSS (ID=exon_PF3D7_0624400-E1;Parent=PF3D7_0624400.1)	NA	-872	PF3D7_0624400
16D-H3K4ME3_peak_6309	Pf3D7_14_v3	153135	153903	+	241	NA	exon (ID=exon_PF3D7_1404500-E1;Parent=PF3D7_1404500.1, exon 1 of 1)	NA	380	PF3D7_1404500
16D-H3K4ME3_peak_534	Pf3D7_03_v3	286884	287256	+	241	NA	promoter-TSS (ID=exon_PF3D7_0305900-E1;Parent=PF3D7_0305900.1)	NA	249	PF3D7_0306000
16D-H3K4ME3_peak_5154	Pf3D7_12_v3	1624631	1624873	+	241	NA	Intergenic	NA	-1047	PF3D7_1239000
16D-H3K4ME3_peak_2814	Pf3D7_08_v3	1317628	1318606	+	241	NA	promoter-TSS (ID=exon_PF3D7_0830900-E2;Parent=PF3D7_0830900.1)	NA	-8	PF3D7_0830900
16D-H3K4ME3_peak_2837	Pf3D7_08_v3	1374285	1375422	+	241	NA	TTS (ID=exon_PF3D7_0831800-E1;Parent=PF3D7_0831800.1)	NA	231	PF3D7_0831800
16D-H3K4ME3_peak_3590	Pf3D7_10_v3	639236	641079	+	240	NA	Intergenic	NA	-1233	PF3D7_1016000
16D-H3K4ME3_peak_4150	Pf3D7_11_v3	742343	743186	+	240	NA	Intergenic	NA	-1093	PF3D7_1119600
16D-H3K4ME3_peak_5246	Pf3D7_12_v3	1920737	1921375	+	240	NA	exon (ID=exon_PF3D7_1246200-E1;Parent=PF3D7_1246200.1, exon 1 of 1)	NA	272	PF3D7_1246200
16D-H3K4ME3_peak_5328	Pf3D7_12_v3	2111548	2112323	+	239	NA	promoter-TSS (ID=exon_PF3D7_1251900-E1;Parent=PF3D7_1251900.1)	NA	-943	PF3D7_1251900
16D-H3K4ME3_peak_5484-2	Pf3D7_13_v3	497575	498067	+	238	NA	exon (ID=exon_PF3D7_1311700-E1;Parent=PF3D7_1311700.1, exon 1 of 1)	NA	192	PF3D7_1311700
16D-H3K4ME3_peak_5710	Pf3D7_13_v3	1213412	1213975	+	238	NA	TTS (ID=exon_PF3D7_1328700-E1;Parent=PF3D7_1328700.1)	NA	299	PF3D7_1328700
16D-H3K4ME3_peak_5484	Pf3D7_13_v3	496696	497397	+	238	NA	TTS (ID=exon_PF3D7_1311700-E1;Parent=PF3D7_1311700.1)	NA	967	PF3D7_1311700
16D-H3K4ME3_peak_3995	Pf3D7_11_v3	314409	314889	+	238	NA	Intergenic	NA	-3362	PF3D7_1107300
16D-H3K4ME3_peak_4507	Pf3D7_11_v3	1736116	1736665	+	238	NA	promoter-TSS (ID=exon_PF3D7_1143400-E6;Parent=PF3D7_1143400.1)	NA	112	PF3D7_1143400
16D-H3K4ME3_peak_1786	Pf3D7_06_v3	747015	748068	+	237	NA	TTS (ID=exon_PF3D7_0617800-E1;Parent=PF3D7_0617800.1)	NA	1273	PF3D7_0617800
16D-H3K4ME3_peak_6166	Pf3D7_13_v3	2628646	2629048	+	237	NA	Intergenic	NA	-1014	PF3D7_1365800
16D-H3K4ME3_peak_649	Pf3D7_03_v3	632363	632642	+	237	NA	TTS (ID=exon_PF3D7_0315500-E1;Parent=PF3D7_0315500.1)	NA	1042	PF3D7_0315500
16D-H3K4ME3_peak_416	Pf3D7_02_v3	789579	790068	+	237	NA	Intergenic	NA	-1641	PF3D7_0219900
16D-H3K4ME3_peak_417	Pf3D7_02_v3	791349	791683	+	237	NA	promoter-TSS (ID=exon_PF3D7_0219900-E2;Parent=PF3D7_0219900.1)	NA	52	PF3D7_0219900
16D-H3K4ME3_peak_1963	Pf3D7_06_v3	1204247	1204564	+	236	NA	promoter-TSS (ID=exon_PF3D7_0629300-E1;Parent=PF3D7_0629300.1)	NA	-785	PF3D7_0629300
16D-H3K4ME3_peak_1011	Pf3D7_04_v3	852505	853530	+	236	NA	promoter-TSS (ID=exon_PF3D7_0419100-E2;Parent=PF3D7_0419100.1)	NA	-77	PF3D7_0419100
16D-H3K4ME3_peak_2694	Pf3D7_08_v3	965860	966660	+	236	NA	promoter-TSS (ID=exon_PF3D7_0821400-E2;Parent=PF3D7_0821400.1)	NA	-92	PF3D7_0821400
16D-H3K4ME3_peak_5005	Pf3D7_12_v3	1228055	1228520	+	236	NA	promoter-TSS (ID=exon_PF3D7_1229900-E24;Parent=PF3D7_1229900.2,PF3D7_1229900.1)	NA	90	PF3D7_1229900
16D-H3K4ME3_peak_2848	Pf3D7_08_v3	1387297	1388835	+	236	NA	promoter-TSS (ID=exon_PF3D7_0832100-E3;Parent=PF3D7_0832100.1)	NA	-184	PF3D7_0832100
16D-H3K4ME3_peak_4668	Pf3D7_12_v3	204292	204883	+	235	NA	TTS (ID=exon_PF3D7_1204300-E1;Parent=PF3D7_1204300.1)	NA	1389	PF3D7_1204300
16D-H3K4ME3_peak_2590	Pf3D7_08_v3	680866	681186	+	235	NA	promoter-TSS (ID=exon_PF3D7_0814000-E1;Parent=PF3D7_0814000.1)	NA	69	PF3D7_0814000
16D-H3K4ME3_peak_2360	Pf3D7_07_v3	1333525	1334370	+	235	NA	exon (ID=exon_PF3D7_0731000-E1;Parent=PF3D7_0731000.1, exon 1 of 1)	NA	991	PF3D7_0731000
16D-H3K4ME3_peak_3267	Pf3D7_09_v3	1282388	1282874	+	235	NA	TTS (ID=exon_PF3D7_0932100-E2;Parent=PF3D7_0932100.1)	NA	225	PF3D7_0932100
16D-H3K4ME3_peak_6276	Pf3D7_14_v3	74706	75361	+	235	NA	promoter-TSS (ID=exon_PF3D7_1401900-E8;Parent=PF3D7_1401900.1)	NA	31	PF3D7_1401900
16D-H3K4ME3_peak_5445	Pf3D7_13_v3	369826	370320	+	234	NA	Intergenic	NA	-1578	PF3D7_1308200
16D-H3K4ME3_peak_6453	Pf3D7_14_v3	574094	574915	+	234	NA	promoter-TSS (ID=exon_PF3D7_1414400-E1;Parent=PF3D7_1414400.1)	NA	-992	PF3D7_1414400
16D-H3K4ME3_peak_3180	Pf3D7_09_v3	1061715	1062067	+	234	NA	Intergenic	NA	-1162	PF3D7_0926200
16D-H3K4ME3_peak_1319	Pf3D7_05_v3	741680	741931	+	234	NA	promoter-TSS (ID=exon_PF3D7_0517600-E1;Parent=PF3D7_0517600.1)	NA	-771	PF3D7_0517600
16D-H3K4ME3_peak_1639	Pf3D7_06_v3	350236	350468	+	234	NA	promoter-TSS (ID=exon_PF3D7_0608400-E2;Parent=PF3D7_0608400.1)	NA	163	PF3D7_0608400
16D-H3K4ME3_peak_2800	Pf3D7_08_v3	1292004	1292371	+	234	NA	promoter-TSS (ID=exon_PF3D7_0830300-E1;Parent=PF3D7_0830300.1)	NA	-781	PF3D7_0830300
16D-H3K4ME3_peak_4803	Pf3D7_12_v3	618743	619058	+	233	NA	promoter-TSS (ID=exon_PF3D7_1214900-E2;Parent=PF3D7_1214900.1)	NA	136	PF3D7_1214900
16D-H3K4ME3_peak_6274	Pf3D7_14_v3	70251	70713	+	233	NA	promoter-TSS (ID=exon_PF3D7_1401800-E1;Parent=PF3D7_1401800.1)	NA	-886	PF3D7_1401800
16D-H3K4ME3_peak_7294	Pf3D7_14_v3	3207637	3208001	+	233	NA	TTS (ID=exon_PF3D7_1477800-E1;Parent=PF3D7_1477800.1)	NA	192	PF3D7_1477800
16D-H3K4ME3_peak_6043	Pf3D7_13_v3	2230279	2230998	+	233	NA	Intergenic	NA	-1245	PF3D7_1356300
16D-H3K4ME3_peak_3906	Pf3D7_11_v3	32611	33970	+	233	NA	exon (ID=exon_PF3D7_1100200-E2;Parent=PF3D7_1100200.1, exon 1 of 1)	NA	644	PF3D7_1100200
16D-H3K4ME3_peak_4659	Pf3D7_12_v3	185169	185407	+	233	NA	promoter-TSS (ID=exon_PF3D7_1203600-E3;Parent=PF3D7_1203600.1)	NA	56	PF3D7_1203600
16D-H3K4ME3_peak_243	Pf3D7_02_v3	275973	277165	+	233	NA	promoter-TSS (ID=exon_PF3D7_0206900-E4;Parent=PF3D7_0206900.1,PF3D7_0206900.2)	NA	8	PF3D7_0206900
16D-H3K4ME3_peak_3065	Pf3D7_09_v3	698296	698652	+	232	NA	promoter-TSS (ID=exon_PF3D7_0916700-E1;Parent=PF3D7_0916700.1)	NA	-445	PF3D7_0916700
16D-H3K4ME3_peak_700	Pf3D7_03_v3	802312	802608	+	232	NA	exon (ID=exon_PF3D7_0319100-E1;Parent=PF3D7_0319100.1, exon 1 of 1)	NA	123	PF3D7_0319100
16D-H3K4ME3_peak_1067	Pf3D7_04_v3	1052349	1053549	+	232	NA	promoter-TSS (ID=exon_PF3D7_0423300-E1;Parent=PF3D7_0423300.1)	NA	57	PF3D7_0423300
16D-H3K4ME3_peak_453	Pf3D7_02_v3	853744	854032	+	232	NA	Intergenic	NA	-1078	PF3D7_0221200
16D-H3K4ME3_peak_3799	Pf3D7_10_v3	1259146	1259571	+	231	NA	promoter-TSS (ID=exon_PF3D7_1031300-E1;Parent=PF3D7_1031300.1)	NA	-952	PF3D7_1031300
16D-H3K4ME3_peak_332	Pf3D7_02_v3	546520	546762	+	231	NA	promoter-TSS (ID=exon_PF3D7_0213500-E1;Parent=PF3D7_0213500.1)	NA	143	PF3D7_0213600
16D-H3K4ME3_peak_6008	Pf3D7_13_v3	2130546	2130807	+	231	NA	promoter-TSS (ID=exon_PF3D7_1353200-E2;Parent=PF3D7_1353200.1)	NA	145	PF3D7_1353200
16D-H3K4ME3_peak_635	Pf3D7_03_v3	586553	587230	+	231	NA	exon (ID=exon_PF3D7_0314600-E1;Parent=PF3D7_0314600.1, exon 1 of 1)	NA	336	PF3D7_0314600
16D-H3K4ME3_peak_5840	Pf3D7_13_v3	1574211	1574882	+	231	NA	promoter-TSS (ID=exon_PF3D7_1339000-E1;Parent=PF3D7_1339000.1)	NA	-810	PF3D7_1339100
16D-H3K4ME3_peak_5969	Pf3D7_13_v3	1998773	1999032	+	231	NA	promoter-TSS (ID=exon_PF3D7_1349700-E1;Parent=PF3D7_1349700.1)	NA	87	PF3D7_1349700
16D-H3K4ME3_peak_3823	Pf3D7_10_v3	1335196	1335635	+	231	NA	exon (ID=exon_PF3D7_1033200-E1;Parent=PF3D7_1033200.1, exon 1 of 1)	NA	193	PF3D7_1033200
16D-H3K4ME3_peak_1247	Pf3D7_05_v3	532874	533118	+	230	NA	TTS (ID=exon_PF3D7_0512300-E1;Parent=PF3D7_0512300.1)	NA	-1095	PF3D7_0512200
16D-H3K4ME3_peak_3862	Pf3D7_10_v3	1427128	1428075	+	230	NA	exon (ID=exon_PF3D7_1036000-E1;Parent=PF3D7_1036000.1, exon 1 of 1)	NA	474	PF3D7_1036000
16D-H3K4ME3_peak_4742	Pf3D7_12_v3	432439	432956	+	230	NA	exon (ID=exon_PF3D7_1209300-E1;Parent=PF3D7_1209300.1, exon 1 of 1)	NA	183	PF3D7_1209300
16D-H3K4ME3_peak_6416	Pf3D7_14_v3	474107	474789	+	230	NA	promoter-TSS (ID=exon_PF3D7_1411700-E1;Parent=PF3D7_1411700.1)	NA	-801	PF3D7_1411700
16D-H3K4ME3_peak_6022	Pf3D7_13_v3	2170920	2171300	+	230	NA	promoter-TSS (ID=exon_PF3D7_1354400-E2;Parent=PF3D7_1354400.1)	NA	-694	PF3D7_1354400
16D-H3K4ME3_peak_1725	Pf3D7_06_v3	536513	536842	+	230	NA	Intergenic	NA	-1101	PF3D7_0613100
16D-H3K4ME3_peak_6171	Pf3D7_13_v3	2634788	2635539	+	230	NA	promoter-TSS (ID=exon_PF3D7_1366000-E1;Parent=PF3D7_1366000.1)	NA	-50	PF3D7_1366000
16D-H3K4ME3_peak_4322	Pf3D7_11_v3	1199235	1199966	+	230	NA	promoter-TSS (ID=exon_PF3D7_1131200-E4;Parent=PF3D7_1131200.1)	NA	-73	PF3D7_1131200
16D-H3K4ME3_peak_5714	Pf3D7_13_v3	1235442	1235812	+	229	NA	Intergenic	NA	-1209	PF3D7_1329100
16D-H3K4ME3_peak_1653	Pf3D7_07_v3	305425	306414	+	229	NA	promoter-TSS (ID=exon_PF3D7_0706300-E2;Parent=PF3D7_0706300.1)	NA	-72	PF3D7_0706300
16D-H3K4ME3_peak_1472	Pf3D7_05_v3	1145961	1146291	+	229	NA	promoter-TSS (ID=exon_PF3D7_0527600-E10;Parent=PF3D7_0527600.1)	NA	55	PF3D7_0527600
16D-H3K4ME3_peak_4864	Pf3D7_12_v3	796414	797579	+	229	NA	exon (ID=exon_PF3D7_1219900-E1;Parent=PF3D7_1219900.1, exon 1 of 1)	NA	496	PF3D7_1219900
16D-H3K4ME3_peak_3345	Pf3D7_09_v3	1437279	1437597	+	229	NA	TTS (ID=exon_PF3D7_0936300-E1;Parent=PF3D7_0936300.1)	NA	152	PF3D7_0936300
16D-H3K4ME3_peak_5498	Pf3D7_13_v3	544516	544992	+	228	NA	promoter-TSS (ID=exon_PF3D7_1312800-E1;Parent=PF3D7_1312800.1)	NA	-231	PF3D7_1312800
16D-H3K4ME3_peak_898	Pf3D7_04_v3	493056	493534	+	228	NA	promoter-TSS (ID=exon_PF3D7_0410900-E1;Parent=PF3D7_0410900.1)	NA	80	PF3D7_0410900
16D-H3K4ME3_peak_4453	Pf3D7_11_v3	1574250	1574908	+	228	NA	Intergenic	NA	1699	PF3D7_1139500
16D-H3K4ME3_peak_4033	Pf3D7_11_v3	427144	427427	+	228	NA	promoter-TSS (ID=exon_PF3D7_1110600-E3;Parent=PF3D7_1110600.1)	NA	-421	PF3D7_1110600
16D-H3K4ME3_peak_5531	Pf3D7_13_v3	656849	657105	+	227	NA	promoter-TSS (ID=exon_PF3D7_1315600-E4;Parent=PF3D7_1315600.1)	NA	22	PF3D7_1315600
16D-H3K4ME3_peak_2142	Pf3D7_07_v3	650774	651321	+	227	NA	exon (ID=exon_PF3D7_0714200-E1;Parent=PF3D7_0714200.1, exon 1 of 1)	NA	213	PF3D7_0714200
16D-H3K4ME3_peak_3984	Pf3D7_11_v3	266933	267237	+	227	NA	promoter-TSS (ID=exon_PF3D7_1106400-E1;Parent=PF3D7_1106400.1)	NA	-462	PF3D7_1106400
16D-H3K4ME3_peak_1341	Pf3D7_05_v3	800092	800446	+	227	NA	Intergenic	NA	-1494	PF3D7_0519400
16D-H3K4ME3_peak_1	Pf3D7_01_v3	33656	34906	+	227	NA	exon (ID=exon_PF3D7_0100100-E1;Parent=PF3D7_0100100.1, exon 1 of 1)	NA	-1607	PF3D7_0100100
16D-H3K4ME3_peak_7072	Pf3D7_14_v3	2523903	2524219	+	227	NA	promoter-TSS (ID=exon_PF3D7_1462100-E1;Parent=PF3D7_1462100.1)	NA	142	PF3D7_1462200
16D-H3K4ME3_peak_2490	Pf3D7_08_v3	418267	418547	+	227	NA	promoter-TSS (ID=exon_PF3D7_0808200-E1;Parent=PF3D7_0808200.1)	NA	-342	PF3D7_0808200
16D-H3K4ME3_peak_7162	Pf3D7_14_v3	2825383	2825693	+	227	NA	promoter-TSS (ID=exon_PF3D7_1468700-E2;Parent=PF3D7_1468700.1)	NA	168	PF3D7_1468700
16D-H3K4ME3_peak_549	Pf3D7_03_v3	312668	313457	+	227	NA	promoter-TSS (ID=exon_PF3D7_0307100-E2;Parent=PF3D7_0307100.1)	NA	-25	PF3D7_0307100
16D-H3K4ME3_peak_1916	Pf3D7_06_v3	1055236	1056108	+	227	NA	promoter-TSS (ID=exon_PF3D7_0626100-E2;Parent=PF3D7_0626100.1)	NA	-380	PF3D7_0626100
16D-H3K4ME3_peak_6379	Pf3D7_14_v3	361008	361600	+	227	NA	promoter-TSS (ID=exon_PF3D7_1409200-E4;Parent=PF3D7_1409200.1,PF3D7_1409200.2)	NA	58	PF3D7_1409200
16D-H3K4ME3_peak_3123	Pf3D7_09_v3	876191	876872	+	227	NA	exon (ID=exon_PF3D7_0921500-E1;Parent=PF3D7_0921500.1, exon 1 of 1)	NA	929	PF3D7_0921500
16D-H3K4ME3_peak_3789	Pf3D7_10_v3	1242857	1243153	+	226	NA	promoter-TSS (ID=exon_PF3D7_1030400-E1;Parent=PF3D7_1030400.1)	NA	-28	PF3D7_1030400
16D-H3K4ME3_peak_5148	Pf3D7_12_v3	1614311	1614618	+	226	NA	TTS (ID=exon_PF3D7_1238900-E1;Parent=PF3D7_1238900.1)	NA	2388	PF3D7_1238900
16D-H3K4ME3_peak_1726	Pf3D7_06_v3	537693	538788	+	226	NA	promoter-TSS (ID=exon_PF3D7_0613100-E3;Parent=PF3D7_0613100.1)	NA	-126	PF3D7_0613100
16D-H3K4ME3_peak_6602	Pf3D7_14_v3	1043099	1043525	+	226	NA	promoter-TSS (ID=exon_PF3D7_1426800-E2;Parent=PF3D7_1426800.1)	NA	255	PF3D7_1426800
16D-H3K4ME3_peak_7211	Pf3D7_14_v3	2969978	2970236	+	226	NA	promoter-TSS (ID=exon_PF3D7_1472800-E7;Parent=PF3D7_1472800.1)	NA	-46	PF3D7_1472800
16D-H3K4ME3_peak_406	Pf3D7_02_v3	775514	775931	+	226	NA	promoter-TSS (ID=exon_PF3D7_0219400-E2;Parent=PF3D7_0219400.2,PF3D7_0219400.1)	NA	83	PF3D7_0219400
16D-H3K4ME3_peak_1627	Pf3D7_06_v3	292893	293437	+	226	NA	promoter-TSS (ID=exon_PF3D7_0607000-E1;Parent=PF3D7_0607000.1)	NA	-699	PF3D7_0607000
16D-H3K4ME3_peak_2906	Pf3D7_09_v3	218640	219525	+	226	NA	promoter-TSS (ID=exon_PF3D7_0904700-E2;Parent=PF3D7_0904700.1)	NA	-6	PF3D7_0904700
16D-H3K4ME3_peak_1607	Pf3D7_07_v3	99470	100279	+	226	NA	Intergenic	NA	-1820	PF3D7_0702400
16D-H3K4ME3_peak_7010	Pf3D7_14_v3	2331287	2332078	+	226	NA	exon (ID=exon_PF3D7_1456800-E1;Parent=PF3D7_1456800.1, exon 1 of 1)	NA	404	PF3D7_1456800
16D-H3K4ME3_peak_2358	Pf3D7_07_v3	1321312	1322273	+	226	NA	TTS (ID=exon_PF3D7_0730800-E2;Parent=PF3D7_0730800.2)	NA	236	PF3D7_0730800
16D-H3K4ME3_peak_832	Pf3D7_04_v3	268943	269803	+	225	NA	promoter-TSS (ID=exon_PF3D7_0405000-E3;Parent=PF3D7_0405000.1)	NA	-155	PF3D7_0405000
16D-H3K4ME3_peak_246	Pf3D7_02_v3	281628	282211	+	225	NA	promoter-TSS (ID=exon_PF3D7_0207100-E1;Parent=PF3D7_0207100.1)	NA	12	PF3D7_0207100
16D-H3K4ME3_peak_6240	Pf3D7_13_v3	2823159	2823561	+	225	NA	TTS (ID=exon_PF3D7_1371700-E2;Parent=PF3D7_1371700.1)	NA	148	PF3D7_1371700
16D-H3K4ME3_peak_37	Pf3D7_01_v3	165957	166248	+	225	NA	promoter-TSS (ID=exon_PF3D7_0103600-E3;Parent=PF3D7_0103600.1)	NA	69	PF3D7_0103600
16D-H3K4ME3_peak_6591	Pf3D7_14_v3	1015236	1015677	+	225	NA	TTS (ID=exon_PF3D7_1426000-E1;Parent=PF3D7_1426000.1)	NA	1162	PF3D7_1426000
16D-H3K4ME3_peak_3216	Pf3D7_09_v3	1165278	1165551	+	225	NA	promoter-TSS (ID=exon_PF3D7_0929100-E6;Parent=PF3D7_0929100.1)	NA	83	PF3D7_0929100
16D-H3K4ME3_peak_6474	Pf3D7_14_v3	634132	634334	+	225	NA	TTS (ID=exon_PF3D7_1415700-E1;Parent=PF3D7_1415700.1)	NA	-1338	PF3D7_1415600
16D-H3K4ME3_peak_36	Pf3D7_01_v3	161092	162402	+	225	NA	exon (ID=exon_PF3D7_0103600-E1;Parent=PF3D7_0103600.1, exon 1 of 1)	NA	616	PF3D7_0103600
16D-H3K4ME3_peak_1173	Pf3D7_05_v3	263313	264007	+	224	NA	promoter-TSS (ID=exon_PF3D7_0506400-E4;Parent=PF3D7_0506400.1)	NA	-77	PF3D7_0506400
16D-H3K4ME3_peak_403	Pf3D7_02_v3	772510	772787	+	224	NA	TTS (ID=exon_PF3D7_0219200-E2;Parent=PF3D7_0219200.1)	NA	130	PF3D7_0219200
16D-H3K4ME3_peak_2187	Pf3D7_07_v3	767382	768094	+	224	NA	exon (ID=exon_PF3D7_0717800-E1;Parent=PF3D7_0717800.1, exon 1 of 1)	NA	-1325	PF3D7_0717700
16D-H3K4ME3_peak_6698	Pf3D7_14_v3	1372885	1373460	+	224	NA	exon (ID=exon_PF3D7_1434300-E1;Parent=PF3D7_1434300.1, exon 1 of 1)	NA	269	PF3D7_1434300
16D-H3K4ME3_peak_5382	Pf3D7_13_v3	125037	125693	+	224	NA	promoter-TSS (ID=exon_PF3D7_1302200-E1;Parent=PF3D7_1302200.1)	NA	-950	PF3D7_1302200
16D-H3K4ME3_peak_6803	Pf3D7_14_v3	1680416	1680719	+	224	NA	Intergenic	NA	-1224	PF3D7_1441300
16D-H3K4ME3_peak_7046	Pf3D7_14_v3	2454883	2455275	+	224	NA	exon (ID=exon_PF3D7_1460100-E1;Parent=PF3D7_1460100.1, exon 1 of 1)	NA	177	PF3D7_1460100
16D-H3K4ME3_peak_2408	Pf3D7_08_v3	122685	123152	+	224	NA	promoter-TSS (ID=exon_PF3D7_0801800-E1;Parent=PF3D7_0801800.1)	NA	-851	PF3D7_0801800
16D-H3K4ME3_peak_5094	Pf3D7_12_v3	1458479	1458837	+	223	NA	promoter-TSS (ID=exon_PF3D7_1234900-E3;Parent=PF3D7_1234900.1)	NA	88	PF3D7_1234900
16D-H3K4ME3_peak_669	Pf3D7_03_v3	677814	678522	+	223	NA	promoter-TSS (ID=exon_PF3D7_0316800-E2;Parent=PF3D7_0316800.1)	NA	-147	PF3D7_0316800
16D-H3K4ME3_peak_5707	Pf3D7_13_v3	1209238	1209507	+	223	NA	TTS (ID=exon_PF3D7_1328600-E7;Parent=PF3D7_1328600.1)	NA	581	PF3D7_1328600
16D-H3K4ME3_peak_3729	Pf3D7_10_v3	1098418	1099850	+	223	NA	promoter-TSS (ID=exon_PF3D7_1026000-E3;Parent=PF3D7_1026000.1)	NA	445	PF3D7_1026000
16D-H3K4ME3_peak_4225	Pf3D7_11_v3	982093	982843	+	223	NA	promoter-TSS (ID=exon_PF3D7_1124900-E3;Parent=PF3D7_1124900.1)	NA	-135	PF3D7_1124900
16D-H3K4ME3_peak_370	Pf3D7_02_v3	706543	706833	+	223	NA	promoter-TSS (ID=exon_PF3D7_0217000-E1;Parent=PF3D7_0217000.1)	NA	-101	PF3D7_0217000
16D-H3K4ME3_peak_4466	Pf3D7_11_v3	1606562	1607363	+	222	NA	TTS (ID=exon_PF3D7_1140300-E1;Parent=PF3D7_1140300.1)	NA	-1044	PF3D7_1140400
16D-H3K4ME3_peak_1435	Pf3D7_05_v3	1041757	1042226	+	222	NA	exon (ID=exon_PF3D7_0525100-E1;Parent=PF3D7_0525100.1, exon 1 of 1)	NA	246	PF3D7_0525100
16D-H3K4ME3_peak_4289	Pf3D7_11_v3	1116994	1117737	+	222	NA	promoter-TSS (ID=exon_PF3D7_1128900-E1;Parent=PF3D7_1128900.1)	NA	-884	PF3D7_1128900
16D-H3K4ME3_peak_811	Pf3D7_04_v3	195493	196242	+	222	NA	exon (ID=exon_PF3D7_0403500-E1;Parent=PF3D7_0403500.1, exon 1 of 1)	NA	324	PF3D7_0403500
16D-H3K4ME3_peak_1218	Pf3D7_05_v3	432840	433333	+	222	NA	Intergenic	NA	-2733	PF3D7_0510100
16D-H3K4ME3_peak_789	Pf3D7_04_v3	108221	109037	+	222	NA	exon (ID=exon_PF3D7_0401900-E1;Parent=PF3D7_0401900.1, exon 1 of 1)	NA	2666	PF3D7_0401900
16D-H3K4ME3_peak_5818	Pf3D7_13_v3	1532490	1532838	+	222	NA	Intergenic	NA	-1843	PF3D7_1337900
16D-H3K4ME3_peak_5011	Pf3D7_12_v3	1232059	1233051	+	222	NA	promoter-TSS (ID=exon_PF3D7_1229900-E3;Parent=PF3D7_1229900.2,PF3D7_1229900.1)	NA	5	PF3D7_1229900
16D-H3K4ME3_peak_7096	Pf3D7_14_v3	2584456	2585503	+	221	NA	promoter-TSS (ID=exon_PF3D7_1463900-E14;Parent=PF3D7_1463900.1)	NA	-27	PF3D7_1463900
16D-H3K4ME3_peak_4956	Pf3D7_12_v3	1057996	1058439	+	221	NA	promoter-TSS (ID=exon_PF3D7_1226100-E1;Parent=PF3D7_1226100.1)	NA	15	PF3D7_1226100
16D-H3K4ME3_peak_5511	Pf3D7_13_v3	600638	601834	+	221	NA	exon (ID=exon_PF3D7_1313900-E1;Parent=PF3D7_1313900.1, exon 1 of 1)	NA	632	PF3D7_1313900
16D-H3K4ME3_peak_3255	Pf3D7_09_v3	1262802	1263072	+	221	NA	promoter-TSS (ID=exon_PF3D7_0931400-E3;Parent=PF3D7_0931400.1)	NA	-410	PF3D7_0931400
16D-H3K4ME3_peak_848	Pf3D7_04_v3	325024	325354	+	221	NA	promoter-TSS (ID=exon_PF3D7_0406100-E2;Parent=PF3D7_0406100.1)	NA	36	PF3D7_0406100
16D-H3K4ME3_peak_1702	Pf3D7_06_v3	487868	488988	+	221	NA	TTS (ID=exon_PF3D7_0611700-E2;Parent=PF3D7_0611700.1)	NA	199	PF3D7_0611700
16D-H3K4ME3_peak_3547	Pf3D7_10_v3	510095	510565	+	221	NA	promoter-TSS (ID=exon_PF3D7_1013200-E1;Parent=PF3D7_1013200.1)	NA	-754	PF3D7_1013200
16D-H3K4ME3_peak_1496	Pf3D7_05_v3	1192290	1193093	+	220	NA	promoter-TSS (ID=exon_PF3D7_0529200-E1;Parent=PF3D7_0529200.1)	NA	-282	PF3D7_0529200
16D-H3K4ME3_peak_1224	Pf3D7_05_v3	449733	450219	+	220	NA	Intergenic	NA	-1379	PF3D7_0510600
16D-H3K4ME3_peak_6589	Pf3D7_14_v3	1008904	1009746	+	220	NA	exon (ID=exon_PF3D7_1425800-E1;Parent=PF3D7_1425800.1, exon 1 of 1)	NA	315	PF3D7_1425800
16D-H3K4ME3_peak_6873	Pf3D7_14_v3	1898281	1898710	+	220	NA	exon (ID=exon_PF3D7_1446300-E1;Parent=PF3D7_1446300.1, exon 1 of 1)	NA	144	PF3D7_1446300
16D-H3K4ME3_peak_383	Pf3D7_02_v3	731066	731375	+	220	NA	TTS (ID=exon_PF3D7_0217700-E4;Parent=PF3D7_0217700.1)	NA	167	PF3D7_0217700
16D-H3K4ME3_peak_6329	Pf3D7_14_v3	205491	205864	+	220	NA	exon (ID=exon_PF3D7_1405900-E1;Parent=PF3D7_1405900.1, exon 1 of 1)	NA	118	PF3D7_1405900
16D-H3K4ME3_peak_2789	Pf3D7_08_v3	1259422	1261542	+	220	NA	exon (ID=exon_PF3D7_0829500-E1;Parent=PF3D7_0829500.1, exon 1 of 1)	NA	-1441	PF3D7_0829400
16D-H3K4ME3_peak_5535	Pf3D7_13_v3	678279	678567	+	219	NA	TTS (ID=exon_PF3D7_1316100-E1;Parent=PF3D7_1316100.1)	NA	-1616	PF3D7_1316200
16D-H3K4ME3_peak_5797	Pf3D7_13_v3	1471327	1471535	+	219	NA	promoter-TSS (ID=exon_PF3D7_1336000-E3;Parent=PF3D7_1336000.1)	NA	94	PF3D7_1336000
16D-H3K4ME3_peak_3593	Pf3D7_10_v3	646057	646352	+	219	NA	exon (ID=exon_PF3D7_1016200-E1;Parent=PF3D7_1016200.1, exon 1 of 1)	NA	150	PF3D7_1016200
16D-H3K4ME3_peak_1645	Pf3D7_07_v3	284952	285898	+	219	NA	promoter-TSS (ID=exon_PF3D7_0705700-E3;Parent=PF3D7_0705700.1)	NA	55	PF3D7_0705700
16D-H3K4ME3_peak_6760	Pf3D7_14_v3	1545379	1545926	+	219	NA	promoter-TSS (ID=exon_PF3D7_1438300-E1;Parent=PF3D7_1438300.1)	NA	-413	PF3D7_1438200
16D-H3K4ME3_peak_4912	Pf3D7_12_v3	918488	919329	+	218	NA	exon (ID=exon_PF3D7_1222700-E1;Parent=PF3D7_1222700.1, exon 1 of 1)	NA	186	PF3D7_1222700
16D-H3K4ME3_peak_3328	Pf3D7_09_v3	1399311	1399651	+	218	NA	Intergenic	NA	-1319	PF3D7_0935500
16D-H3K4ME3_peak_1296	Pf3D7_05_v3	658434	658823	+	218	NA	promoter-TSS (ID=exon_PF3D7_0515800-E1;Parent=PF3D7_0515800.1)	NA	49	PF3D7_0515800
16D-H3K4ME3_peak_1713	Pf3D7_06_v3	512445	512852	+	218	NA	TTS (ID=exon_PF3D7_0612200-E7;Parent=PF3D7_0612200.1)	NA	425	PF3D7_0612200
16D-H3K4ME3_peak_3798	Pf3D7_10_v3	1257475	1258484	+	217	NA	exon (ID=exon_PF3D7_1031200-E1;Parent=PF3D7_1031200.1, exon 1 of 1)	NA	595	PF3D7_1031200
16D-H3K4ME3_peak_881	Pf3D7_04_v3	438910	439366	+	217	NA	exon (ID=exon_PF3D7_0409200-E1;Parent=PF3D7_0409200.1, exon 1 of 1)	NA	251	PF3D7_0409200
16D-H3K4ME3_peak_2445	Pf3D7_08_v3	286287	286742	+	217	NA	promoter-TSS (ID=exon_PF3D7_0805100-E1;Parent=PF3D7_0805100.1)	NA	-445	PF3D7_0805100
16D-H3K4ME3_peak_6074	Pf3D7_13_v3	2330975	2331533	+	217	NA	TTS (ID=exon_PF3D7_1358900-E15;Parent=PF3D7_1358900.1)	NA	180	PF3D7_1358800
16D-H3K4ME3_peak_1189	Pf3D7_05_v3	311264	311514	+	217	NA	Intergenic	NA	-1810	PF3D7_0507600
16D-H3K4ME3_peak_6539	Pf3D7_14_v3	866466	866772	+	216	NA	promoter-TSS (ID=exon_PF3D7_1420900-E2;Parent=PF3D7_1420900.1)	NA	186	PF3D7_1420900
16D-H3K4ME3_peak_5929	Pf3D7_13_v3	1849473	1849772	+	216	NA	promoter-TSS (ID=exon_PF3D7_1346300-E3;Parent=PF3D7_1346300.1)	NA	94	PF3D7_1346300
16D-H3K4ME3_peak_547	Pf3D7_03_v3	310851	311085	+	216	NA	promoter-TSS (ID=exon_PF3D7_0307000-E1;Parent=PF3D7_0307000.1)	NA	103	PF3D7_0306900
16D-H3K4ME3_peak_4103	Pf3D7_11_v3	615630	616004	+	216	NA	promoter-TSS (ID=exon_PF3D7_1116200-E7;Parent=PF3D7_1116200.2,PF3D7_1116200.1)	NA	36	PF3D7_1116200
16D-H3K4ME3_peak_1475	Pf3D7_05_v3	1150561	1150854	+	216	NA	TTS (ID=exon_PF3D7_0527700-E1;Parent=PF3D7_0527700.1)	NA	473	PF3D7_0527700
16D-H3K4ME3_peak_2401	Pf3D7_08_v3	105761	106297	+	216	NA	TTS (ID=exon_PF3D7_0801500-E1;Parent=PF3D7_0801500.1)	NA	-1141	PF3D7_0801400
16D-H3K4ME3_peak_4917	Pf3D7_12_v3	926067	926382	+	215	NA	promoter-TSS (ID=exon_PF3D7_1223000-E1;Parent=PF3D7_1223000.1)	NA	25	PF3D7_1223000
16D-H3K4ME3_peak_2504	Pf3D7_08_v3	473996	475124	+	215	NA	exon (ID=exon_PF3D7_0809300-E1;Parent=PF3D7_0809300.1, exon 1 of 1)	NA	725	PF3D7_0809300
16D-H3K4ME3_peak_448	Pf3D7_02_v3	838307	839250	+	215	NA	promoter-TSS (ID=exon_PF3D7_0220800-E1;Parent=PF3D7_0220800.1)	NA	-65	PF3D7_0220800
16D-H3K4ME3_peak_3024	Pf3D7_09_v3	606367	606932	+	215	NA	Intergenic	NA	1999	PF3D7_0914200
16D-H3K4ME3_peak_42	Pf3D7_01_v3	176015	176281	+	215	NA	TTS (ID=exon_PF3D7_0104000-E2;Parent=PF3D7_0104000.1)	NA	150	PF3D7_0104000
16D-H3K4ME3_peak_5685	Pf3D7_13_v3	1154324	1154628	+	214	NA	promoter-TSS (ID=exon_PF3D7_1327400-E1;Parent=PF3D7_1327400.1)	NA	-546	PF3D7_1327500
16D-H3K4ME3_peak_4959	Pf3D7_12_v3	1070525	1071280	+	214	NA	promoter-TSS (ID=exon_PF3D7_1226400-E2;Parent=PF3D7_1226400.1)	NA	-330	PF3D7_1226400
16D-H3K4ME3_peak_6802	Pf3D7_14_v3	1678842	1679404	+	214	NA	TTS (ID=exon_PF3D7_1441200-E1;Parent=PF3D7_1441200.1)	NA	285	PF3D7_1441200
16D-H3K4ME3_peak_3669	Pf3D7_10_v3	925314	926208	+	214	NA	promoter-TSS (ID=exon_PF3D7_1022100-E2;Parent=PF3D7_1022100.1)	NA	57	PF3D7_1022100
16D-H3K4ME3_peak_6947	Pf3D7_14_v3	2120620	2121295	+	214	NA	promoter-TSS (ID=exon_PF3D7_1451700-E2;Parent=PF3D7_1451700.1)	NA	-677	PF3D7_1451700
16D-H3K4ME3_peak_668	Pf3D7_03_v3	676170	676663	+	214	NA	TTS (ID=exon_PF3D7_0316700-E2;Parent=PF3D7_0316700.1)	NA	1141	PF3D7_0316700
16D-H3K4ME3_peak_1777	Pf3D7_06_v3	707249	707504	+	214	NA	Intergenic	NA	-2208	PF3D7_0617000
16D-H3K4ME3_peak_2904	Pf3D7_09_v3	210103	210577	+	214	NA	promoter-TSS (ID=exon_PF3D7_0904500-E2;Parent=PF3D7_0904500.1)	NA	-91	PF3D7_0904500
16D-H3K4ME3_peak_462	Pf3D7_03_v3	46272	47259	+	213	NA	TTS (ID=exon_PF3D7_0300200-E1;Parent=PF3D7_0300200.1)	NA	530	PF3D7_0300200
16D-H3K4ME3_peak_1773	Pf3D7_06_v3	694711	695068	+	213	NA	Intergenic	NA	-1040	PF3D7_0616800
16D-H3K4ME3_peak_786	Pf3D7_04_v3	101528	102216	+	213	NA	exon (ID=exon_PF3D7_0401700-E2;Parent=PF3D7_0401700.1, exon 1 of 1)	NA	1024	PF3D7_0401700
16D-H3K4ME3_peak_3698	Pf3D7_10_v3	1013412	1014381	+	213	NA	promoter-TSS (ID=exon_PF3D7_1024000-E1;Parent=PF3D7_1024000.1)	NA	-1000	PF3D7_1024000
16D-H3K4ME3_peak_5844	Pf3D7_13_v3	1578718	1579627	+	213	NA	Intergenic	NA	-2175	PF3D7_1339200
16D-H3K4ME3_peak_1180	Pf3D7_05_v3	292078	292485	+	213	NA	TTS (ID=exon_PF3D7_0507000-E2;Parent=PF3D7_0507000.1)	NA	518	PF3D7_0507000
16D-H3K4ME3_peak_5129	Pf3D7_12_v3	1572218	1572589	+	213	NA	promoter-TSS (ID=exon_PF3D7_1237700-E1;Parent=PF3D7_1237700.1)	NA	32	PF3D7_1237700
16D-H3K4ME3_peak_1343	Pf3D7_05_v3	816876	817362	+	213	NA	promoter-TSS (ID=exon_PF3D7_0519700-E1;Parent=PF3D7_0519700.1)	NA	53	PF3D7_0519700
16D-H3K4ME3_peak_3238	Pf3D7_09_v3	1206380	1206952	+	213	NA	exon (ID=exon_PF3D7_0930300-E1;Parent=PF3D7_0930300.1, exon 1 of 1)	NA	-1308	PF3D7_0930400
16D-H3K4ME3_peak_4776	Pf3D7_12_v3	542294	542944	+	213	NA	promoter-TSS (ID=exon_PF3D7_1212300-E1;Parent=PF3D7_1212300.1)	NA	313	PF3D7_1212200
16D-H3K4ME3_peak_6023	Pf3D7_13_v3	2172548	2173078	+	212	NA	Intergenic	NA	-1533	PF3D7_1354500
16D-H3K4ME3_peak_5636	Pf3D7_13_v3	1000054	1000660	+	212	NA	TTS (ID=exon_PF3D7_1324200-E2;Parent=PF3D7_1324200.1)	NA	845	PF3D7_1324200
16D-H3K4ME3_peak_5483	Pf3D7_13_v3	492280	493000	+	212	NA	Intergenic	NA	-1031	PF3D7_1311500
16D-H3K4ME3_peak_5486	Pf3D7_13_v3	505706	505951	+	211	NA	TTS (ID=exon_PF3D7_1311800-E1;Parent=PF3D7_1311800.1)	NA	-2072	PF3D7_1311900
16D-H3K4ME3_peak_1001	Pf3D7_04_v3	829861	830759	+	211	NA	promoter-TSS (ID=exon_PF3D7_0418400-E3;Parent=PF3D7_0418400.1)	NA	55	PF3D7_0418400
16D-H3K4ME3_peak_722	Pf3D7_03_v3	868042	868696	+	211	NA	Intergenic	NA	2030	PF3D7_0320700
16D-H3K4ME3_peak_4985	Pf3D7_12_v3	1146329	1146651	+	211	NA	TTS (ID=exon_PF3D7_1228200-E1;Parent=PF3D7_1228200.1)	NA	-1621	PF3D7_1228300
16D-H3K4ME3_peak_5891	Pf3D7_13_v3	1706583	1707039	+	211	NA	TTS (ID=exon_PF3D7_1343300-E1;Parent=PF3D7_1343300.1)	NA	2241	PF3D7_1343200
16D-H3K4ME3_peak_1404	Pf3D7_05_v3	985110	985443	+	211	NA	promoter-TSS (ID=exon_PF3D7_0523700-E1;Parent=PF3D7_0523700.1)	NA	78	PF3D7_0523700
16D-H3K4ME3_peak_7292	Pf3D7_14_v3	3204990	3205301	+	211	NA	Intergenic	NA	1919	PF3D7_1477700
16D-H3K4ME3_peak_987	Pf3D7_04_v3	785270	786380	+	211	NA	TTS (ID=exon_PF3D7_0417700-E5;Parent=PF3D7_0417700.1)	NA	570	PF3D7_0417700
16D-H3K4ME3_peak_3379	Pf3D7_10_v3	70471	70836	+	211	NA	exon (ID=exon_PF3D7_1001200-E1;Parent=PF3D7_1001200.1, exon 1 of 1)	NA	166	PF3D7_1001200
16D-H3K4ME3_peak_1134	Pf3D7_05_v3	137954	139639	+	210	NA	Intergenic	NA	-1914	PF3D7_0503400
16D-H3K4ME3_peak_5262	Pf3D7_12_v3	1949596	1949954	+	210	NA	promoter-TSS (ID=exon_PF3D7_1247100-E2;Parent=PF3D7_1247100.1)	NA	181	PF3D7_1247100
16D-H3K4ME3_peak_5238	Pf3D7_12_v3	1896073	1896537	+	210	NA	promoter-TSS (ID=exon_PF3D7_1245500-E2;Parent=PF3D7_1245500.1)	NA	-586	PF3D7_1245500
16D-H3K4ME3_peak_6892	Pf3D7_14_v3	1938905	1939236	+	210	NA	promoter-TSS (ID=exon_PF3D7_1447400-E2;Parent=PF3D7_1447400.1)	NA	47	PF3D7_1447400
16D-H3K4ME3_peak_1665	Pf3D7_06_v3	411471	411973	+	210	NA	TTS (ID=exon_PF3D7_0609600-E1;Parent=PF3D7_0609600.1)	NA	229	PF3D7_0609600
16D-H3K4ME3_peak_6581	Pf3D7_14_v3	981485	982954	+	210	NA	promoter-TSS (ID=exon_PF3D7_1424900-E1;Parent=PF3D7_1424900.1)	NA	65	PF3D7_1424900
16D-H3K4ME3_peak_4789	Pf3D7_12_v3	586696	587083	+	210	NA	promoter-TSS (ID=exon_PF3D7_1213600-E1;Parent=PF3D7_1213600.1)	NA	80	PF3D7_1213600
16D-H3K4ME3_peak_3337	Pf3D7_09_v3	1422640	1422917	+	209	NA	promoter-TSS (ID=exon_PF3D7_0935900-E1;Parent=PF3D7_0935900.1)	NA	29	PF3D7_0935900
16D-H3K4ME3_peak_713	Pf3D7_03_v3	840156	840864	+	209	NA	promoter-TSS (ID=exon_PF3D7_0320100-E4;Parent=PF3D7_0320100.1)	NA	148	PF3D7_0320100
16D-H3K4ME3_peak_3152	Pf3D7_09_v3	979345	979968	+	209	NA	exon (ID=exon_PF3D7_0924100-E1;Parent=PF3D7_0924100.1, exon 1 of 1)	NA	309	PF3D7_0924100
16D-H3K4ME3_peak_81	Pf3D7_01_v3	273214	273492	+	209	NA	promoter-TSS (ID=exon_PF3D7_0106500-E1;Parent=PF3D7_0106500.1)	NA	173	PF3D7_0106400
16D-H3K4ME3_peak_492	Pf3D7_03_v3	140228	140934	+	209	NA	promoter-TSS (ID=exon_PF3D7_0302600-E1;Parent=PF3D7_0302600.1)	NA	-975	PF3D7_0302600
16D-H3K4ME3_peak_7275	Pf3D7_14_v3	3144816	3145285	+	209	NA	TTS (ID=exon_PF3D7_1476400-E2;Parent=PF3D7_1476400.1)	NA	789	PF3D7_1476400
16D-H3K4ME3_peak_1427	Pf3D7_05_v3	1024918	1025180	+	209	NA	promoter-TSS (ID=exon_PF3D7_0524800-E1;Parent=PF3D7_0524800.1)	NA	-742	PF3D7_0524800
16D-H3K4ME3_peak_4860	Pf3D7_12_v3	792351	793264	+	209	NA	TTS (ID=exon_PF3D7_1219700-E1;Parent=PF3D7_1219700.1)	NA	642	PF3D7_1219700
16D-H3K4ME3_peak_5472	Pf3D7_13_v3	465839	466653	+	209	NA	promoter-TSS (ID=exon_PF3D7_1310600-E2;Parent=PF3D7_1310600.1)	NA	-88	PF3D7_1310600
16D-H3K4ME3_peak_6044	Pf3D7_13_v3	2231365	2231730	+	209	NA	promoter-TSS (ID=exon_PF3D7_1356300-E3;Parent=PF3D7_1356300.1)	NA	-336	PF3D7_1356300
16D-H3K4ME3_peak_2343	Pf3D7_07_v3	1281820	1282369	+	208	NA	promoter-TSS (ID=exon_PF3D7_0730000-E2;Parent=PF3D7_0730000.1)	NA	-89	PF3D7_0730000
16D-H3K4ME3_peak_3887	Pf3D7_10_v3	1506044	1506960	+	208	NA	promoter-TSS (ID=exon_PF3D7_1038000-E5;Parent=PF3D7_1038000.2,PF3D7_1038000.1)	NA	-45	PF3D7_1038000
16D-H3K4ME3_peak_55	Pf3D7_01_v3	213610	214317	+	208	NA	TTS (ID=exon_PF3D7_0104700-E1;Parent=PF3D7_0104700.1)	NA	-1813	PF3D7_0104800
16D-H3K4ME3_peak_2781	Pf3D7_08_v3	1240480	1241030	+	208	NA	Intergenic	NA	-1254	PF3D7_0828800
16D-H3K4ME3_peak_6812	Pf3D7_14_v3	1703633	1704073	+	208	NA	promoter-TSS (ID=exon_PF3D7_1441800-E1;Parent=PF3D7_1441800.1)	NA	-44	PF3D7_1441800
16D-H3K4ME3_peak_1051	Pf3D7_04_v3	1026897	1027395	+	208	NA	TTS (ID=exon_PF3D7_0422400-E1;Parent=PF3D7_0422400.1)	NA	256	PF3D7_0422400
16D-H3K4ME3_peak_4911	Pf3D7_12_v3	917450	917821	+	207	NA	Intergenic	NA	-1087	PF3D7_1222700
16D-H3K4ME3_peak_5861	Pf3D7_13_v3	1633089	1633502	+	207	NA	promoter-TSS (ID=exon_PF3D7_1341100-E1;Parent=PF3D7_1341100.1)	NA	-586	PF3D7_1341100
16D-H3K4ME3_peak_1848	Pf3D7_06_v3	891995	892463	+	207	NA	promoter-TSS (ID=exon_PF3D7_0621800-E3;Parent=PF3D7_0621800.1)	NA	-204	PF3D7_0621800
16D-H3K4ME3_peak_3160	Pf3D7_09_v3	1133397	1133970	+	207	NA	Intergenic	NA	-1548	PF3D7_0927900
16D-H3K4ME3_peak_554	Pf3D7_03_v3	322670	322978	+	207	NA	promoter-TSS (ID=exon_PF3D7_0307400-E1;Parent=PF3D7_0307400.1)	NA	187	PF3D7_0307500
16D-H3K4ME3_peak_1975	Pf3D7_06_v3	1273819	1275161	+	207	NA	promoter-TSS (ID=exon_PF3D7_0630400-E1;Parent=PF3D7_0630400.1)	NA	-958	PF3D7_0630400
16D-H3K4ME3_peak_4171	Pf3D7_11_v3	815564	816395	+	207	NA	promoter-TSS (ID=exon_PF3D7_1121600-E2;Parent=PF3D7_1121600.1)	NA	-92	PF3D7_1121600
16D-H3K4ME3_peak_5771	Pf3D7_13_v3	1381191	1381869	+	207	NA	Intergenic	NA	-1101	PF3D7_1333800
16D-H3K4ME3_peak_4009	Pf3D7_11_v3	354797	355652	+	206	NA	promoter-TSS (ID=exon_PF3D7_1108100-E1;Parent=PF3D7_1108100.1)	NA	-859	PF3D7_1108100
16D-H3K4ME3_peak_5854	Pf3D7_13_v3	1619290	1619994	+	206	NA	promoter-TSS (ID=exon_PF3D7_1340600-E1;Parent=PF3D7_1340600.1)	NA	86	PF3D7_1340600
16D-H3K4ME3_peak_4790	Pf3D7_12_v3	587926	588986	+	206	NA	promoter-TSS (ID=exon_PF3D7_1213700-E3;Parent=PF3D7_1213700.1)	NA	-196	PF3D7_1213700
16D-H3K4ME3_peak_3129	Pf3D7_09_v3	905609	906411	+	206	NA	promoter-TSS (ID=exon_PF3D7_0922300-E2;Parent=PF3D7_0922300.1)	NA	12	PF3D7_0922300
16D-H3K4ME3_peak_7080	Pf3D7_14_v3	2557017	2557489	+	206	NA	Intergenic	NA	-1845	PF3D7_1462800
16D-H3K4ME3_peak_4116	Pf3D7_11_v3	646373	646666	+	206	NA	promoter-TSS (ID=exon_PF3D7_1116900-E1;Parent=PF3D7_1116900.1)	NA	557	PF3D7_1117000
16D-H3K4ME3_peak_6475	Pf3D7_14_v3	637772	638278	+	206	NA	Intergenic	NA	-1492	PF3D7_1415700
16D-H3K4ME3_peak_5497	Pf3D7_13_v3	535743	536286	+	205	NA	TTS (ID=exon_PF3D7_1312800-E2;Parent=PF3D7_1312800.1)	NA	-2056	PF3D7_1312700
16D-H3K4ME3_peak_4955	Pf3D7_12_v3	1057391	1057703	+	205	NA	promoter-TSS (ID=exon_PF3D7_1226100-E1;Parent=PF3D7_1226100.1)	NA	-655	PF3D7_1226100
16D-H3K4ME3_peak_5867	Pf3D7_13_v3	1647997	1649245	+	205	NA	promoter-TSS (ID=exon_PF3D7_1341800-E1;Parent=PF3D7_1341800.1)	NA	559	PF3D7_1341900
16D-H3K4ME3_peak_1808	Pf3D7_06_v3	784417	784955	+	205	NA	promoter-TSS (ID=exon_PF3D7_0618900-E2;Parent=PF3D7_0618900.1,PF3D7_0618900.2)	NA	-237	PF3D7_0618900
16D-H3K4ME3_peak_2979	Pf3D7_09_v3	494209	494613	+	205	NA	exon (ID=exon_PF3D7_0910800-E1;Parent=PF3D7_0910800.1, exon 1 of 1)	NA	248	PF3D7_0910800
16D-H3K4ME3_peak_3390	Pf3D7_10_v3	98290	98945	+	205	NA	TTS (ID=exon_PF3D7_1001900-E2;Parent=PF3D7_1001900.1)	NA	1385	PF3D7_1001900
16D-H3K4ME3_peak_1997	Pf3D7_06_v3	1377345	1378124	+	205	NA	exon (ID=exon_PF3D7_0632800-E1;Parent=PF3D7_0632800.1, exon 1 of 1)	NA	-1498	PF3D7_0632800
16D-H3K4ME3_peak_3646	Pf3D7_10_v3	843761	844260	+	205	NA	TTS (ID=exon_PF3D7_1020800-E11;Parent=PF3D7_1020800.1)	NA	918	PF3D7_1020800
16D-H3K4ME3_peak_2475	Pf3D7_08_v3	384048	385071	+	204	NA	promoter-TSS (ID=exon_PF3D7_0807400-E4;Parent=PF3D7_0807400.1)	NA	261	PF3D7_0807400
16D-H3K4ME3_peak_816	Pf3D7_04_v3	218522	218842	+	204	NA	promoter-TSS (ID=exon_PF3D7_0403900-E2;Parent=PF3D7_0403900.1)	NA	-405	PF3D7_0403900
16D-H3K4ME3_peak_164	Pf3D7_01_v3	520062	521749	+	204	NA	promoter-TSS (ID=exon_PF3D7_0113700-E3;Parent=PF3D7_0113700.1)	NA	98	PF3D7_0113700
16D-H3K4ME3_peak_4007	Pf3D7_11_v3	350791	351526	+	204	NA	Intergenic	NA	-1398	PF3D7_1108000
16D-H3K4ME3_peak_6594	Pf3D7_14_v3	1020687	1020962	+	204	NA	TTS (ID=exon_PF3D7_1426200-E1;Parent=PF3D7_1426200.1)	NA	-1564	PF3D7_1426100
16D-H3K4ME3_peak_2258	Pf3D7_07_v3	953552	954139	+	204	NA	promoter-TSS (ID=exon_PF3D7_0722300-E1;Parent=PF3D7_0722300.1)	NA	-731	PF3D7_0722300
16D-H3K4ME3_peak_1692	Pf3D7_06_v3	465389	465927	+	203	NA	promoter-TSS (ID=exon_PF3D7_0611000-E1;Parent=PF3D7_0611000.1)	NA	791	PF3D7_0611100
16D-H3K4ME3_peak_3938	Pf3D7_11_v3	157746	158081	+	203	NA	exon (ID=exon_PF3D7_1103600-E1;Parent=PF3D7_1103600.1, exon 1 of 1)	NA	1299	PF3D7_1103600
16D-H3K4ME3_peak_1534	Pf3D7_05_v3	1316542	1316927	+	202	NA	TTS (ID=exon_PF3D7_0532500-E1;Parent=PF3D7_0532500.1)	NA	193	PF3D7_0532500
16D-H3K4ME3_peak_3923	Pf3D7_11_v3	128797	129168	+	202	NA	TTS (ID=exon_PF3D7_1102700-E1;Parent=PF3D7_1102700.1)	NA	193	PF3D7_1102700
16D-H3K4ME3_peak_907	Pf3D7_04_v3	516628	517068	+	202	NA	promoter-TSS (ID=exon_PF3D7_0411500-E1;Parent=PF3D7_0411500.1)	NA	220	PF3D7_0411400
16D-H3K4ME3_peak_4717	Pf3D7_12_v3	342526	344374	+	202	NA	promoter-TSS (ID=exon_PF3D7_1207300-E5;Parent=PF3D7_1207300.1)	NA	-1	PF3D7_1207300
16D-H3K4ME3_peak_1077	Pf3D7_04_v3	1075822	1076140	+	202	NA	promoter-TSS (ID=exon_PF3D7_0423800-E1;Parent=PF3D7_0423800.1)	NA	-366	PF3D7_0423800
16D-H3K4ME3_peak_2745	Pf3D7_08_v3	1095168	1095951	+	202	NA	promoter-TSS (ID=exon_PF3D7_0825400-E1;Parent=PF3D7_0825400.1)	NA	3	PF3D7_0825300
16D-H3K4ME3_peak_2603	Pf3D7_08_v3	710297	710565	+	202	NA	promoter-TSS (ID=exon_PF3D7_0815100-E1;Parent=PF3D7_0815100.1)	NA	169	PF3D7_0815000
16D-H3K4ME3_peak_3997	Pf3D7_11_v3	317815	318260	+	202	NA	exon (ID=exon_PF3D7_1107400-E1;Parent=PF3D7_1107400.1, exon 1 of 1)	NA	834	PF3D7_1107400
16D-H3K4ME3_peak_1417	Pf3D7_05_v3	1012563	1013066	+	201	NA	promoter-TSS (ID=exon_PF3D7_0524300-E1;Parent=PF3D7_0524300.1)	NA	-643	PF3D7_0524300
16D-H3K4ME3_peak_2196	Pf3D7_07_v3	822819	823098	+	201	NA	TTS (ID=exon_PF3D7_0718400-E2;Parent=PF3D7_0718400.1)	NA	149	PF3D7_0718400
16D-H3K4ME3_peak_2516	Pf3D7_08_v3	519035	520472	+	201	NA	promoter-TSS (ID=exon_PF3D7_0810100-E2;Parent=PF3D7_0810100.1)	NA	-232	PF3D7_0810100
16D-H3K4ME3_peak_2633	Pf3D7_08_v3	804394	804603	+	201	NA	promoter-TSS (ID=exon_PF3D7_0817600-E1;Parent=PF3D7_0817600.1)	NA	-464	PF3D7_0817600
16D-H3K4ME3_peak_3838	Pf3D7_10_v3	1378142	1378395	+	201	NA	promoter-TSS (ID=exon_PF3D7_1034600-E1;Parent=PF3D7_1034600.1)	NA	-491	PF3D7_1034700
16D-H3K4ME3_peak_529	Pf3D7_03_v3	278196	278466	+	201	NA	promoter-TSS (ID=exon_PF3D7_0305600-E1;Parent=PF3D7_0305600.1)	NA	-614	PF3D7_0305600
16D-H3K4ME3_peak_2213	Pf3D7_07_v3	857654	858259	+	201	NA	TTS (ID=exon_PF3D7_0719600-E2;Parent=PF3D7_0719600.1)	NA	1232	PF3D7_0719600
16D-H3K4ME3_peak_5787	Pf3D7_13_v3	1420540	1421417	+	201	NA	promoter-TSS (ID=exon_PF3D7_1335100-E1;Parent=PF3D7_1335100.1)	NA	-837	PF3D7_1335100
16D-H3K4ME3_peak_3260	Pf3D7_09_v3	1272086	1272615	+	201	NA	promoter-TSS (ID=exon_PF3D7_0931700-E3;Parent=PF3D7_0931700.1)	NA	23	PF3D7_0931700
16D-H3K4ME3_peak_1444	Pf3D7_05_v3	1069073	1069554	+	201	NA	TTS (ID=exon_PF3D7_0525700-E1;Parent=PF3D7_0525700.1)	NA	171	PF3D7_0525700
16D-H3K4ME3_peak_2449	Pf3D7_08_v3	297411	298720	+	201	NA	Intergenic	NA	-1194	PF3D7_0805300
16D-H3K4ME3_peak_5326	Pf3D7_12_v3	2108141	2108437	+	200	NA	promoter-TSS (ID=exon_PF3D7_1251700-E2;Parent=PF3D7_1251700.1)	NA	4	PF3D7_1251700
16D-H3K4ME3_peak_2950	Pf3D7_09_v3	371723	371974	+	200	NA	promoter-TSS (ID=exon_PF3D7_0908000-E1;Parent=PF3D7_0908000.1)	NA	-294	PF3D7_0908000
16D-H3K4ME3_peak_5749	Pf3D7_13_v3	1327370	1327814	+	200	NA	promoter-TSS (ID=exon_PF3D7_1332000-E3;Parent=PF3D7_1332000.1)	NA	-60	PF3D7_1332000
16D-H3K4ME3_peak_676	Pf3D7_03_v3	698665	698966	+	200	NA	TTS (ID=exon_PF3D7_0317300-E1;Parent=PF3D7_0317300.1)	NA	-4000	PF3D7_0317200
16D-H3K4ME3_peak_1623	Pf3D7_06_v3	282026	282433	+	200	NA	exon (ID=exon_PF3D7_0606700-E1;Parent=PF3D7_0606700.1, exon 1 of 1)	NA	180	PF3D7_0606700
16D-H3K4ME3_peak_5457	Pf3D7_13_v3	419950	420208	+	200	NA	TTS (ID=exon_PF3D7_1309120-E1;Parent=PF3D7_1309120.1)	NA	116	PF3D7_1309100
16D-H3K4ME3_peak_5841	Pf3D7_13_v3	1575231	1575533	+	200	NA	promoter-TSS (ID=exon_PF3D7_1339100-E1;Parent=PF3D7_1339100.1)	NA	26	PF3D7_1339100
16D-H3K4ME3_peak_1697	Pf3D7_07_v3	437884	438108	+	200	NA	promoter-TSS (ID=exon_PF3D7_0709800-E1;Parent=PF3D7_0709800.1)	NA	96	PF3D7_0709800
16D-H3K4ME3_peak_5917	Pf3D7_13_v3	1814626	1815494	+	200	NA	promoter-TSS (ID=exon_PF3D7_1345300-E3;Parent=PF3D7_1345300.1)	NA	35	PF3D7_1345300
16D-H3K4ME3_peak_2572	Pf3D7_08_v3	650426	651149	+	200	NA	TTS (ID=exon_PF3D7_0813200-E3;Parent=PF3D7_0813200.1)	NA	723	PF3D7_0813200
16D-H3K4ME3_peak_1188	Pf3D7_05_v3	310223	310855	+	200	NA	promoter-TSS (ID=exon_PF3D7_0507500-E1;Parent=PF3D7_0507500.1)	NA	-983	PF3D7_0507500
16D-H3K4ME3_peak_6548	Pf3D7_14_v3	892348	892622	+	200	NA	promoter-TSS (ID=exon_PF3D7_1421900-E1;Parent=PF3D7_1421900.1)	NA	119	PF3D7_1422000
16D-H3K4ME3_peak_2226	Pf3D7_07_v3	885554	886066	+	199	NA	promoter-TSS (ID=exon_PF3D7_0720500-E3;Parent=PF3D7_0720500.1)	NA	-536	PF3D7_0720500
16D-H3K4ME3_peak_50	Pf3D7_01_v3	200973	201329	+	199	NA	TTS (ID=exon_PF3D7_0104300-E2;Parent=PF3D7_0104300.1)	NA	260	PF3D7_0104300
16D-H3K4ME3_peak_2833	Pf3D7_08_v3	1367148	1367520	+	199	NA	exon (ID=exon_PF3D7_0831700-E1;Parent=PF3D7_0831700.1, exon 1 of 1)	NA	172	PF3D7_0831700
16D-H3K4ME3_peak_4148	Pf3D7_11_v3	726952	727230	+	199	NA	promoter-TSS (ID=exon_PF3D7_1119400-E1;Parent=PF3D7_1119400.1)	NA	-805	PF3D7_1119400
16D-H3K4ME3_peak_775	Pf3D7_04_v3	37000	37713	+	199	NA	exon (ID=exon_PF3D7_0400100-E2;Parent=PF3D7_0400100.1, exon 1 of 1)	NA	1046	PF3D7_0400100
16D-H3K4ME3_peak_1795	Pf3D7_06_v3	755822	757062	+	199	NA	Intergenic	NA	2047	PF3D7_0617900
16D-H3K4ME3_peak_4288	Pf3D7_11_v3	1115487	1116408	+	198	NA	TTS (ID=exon_PF3D7_1128700-E1;Parent=PF3D7_1128700.1)	NA	1951	PF3D7_1128700
16D-H3K4ME3_peak_6314	Pf3D7_14_v3	167061	167571	+	198	NA	promoter-TSS (ID=exon_PF3D7_1404800-E1;Parent=PF3D7_1404800.1)	NA	-462	PF3D7_1404800
16D-H3K4ME3_peak_6758	Pf3D7_14_v3	1540175	1540778	+	198	NA	TTS (ID=exon_PF3D7_1438100-E3;Parent=PF3D7_1438100.1)	NA	987	PF3D7_1438100
16D-H3K4ME3_peak_5316	Pf3D7_12_v3	2090903	2091120	+	198	NA	TTS (ID=exon_PF3D7_1251100-E3;Parent=PF3D7_1251100.1)	NA	934	PF3D7_1251100
16D-H3K4ME3_peak_4882	Pf3D7_12_v3	845077	845689	+	198	NA	Intergenic	NA	-1482	PF3D7_1221000
16D-H3K4ME3_peak_1759	Pf3D7_06_v3	646807	647030	+	198	NA	promoter-TSS (ID=exon_PF3D7_0615600-E8;Parent=PF3D7_0615600.1)	NA	152	PF3D7_0615600
16D-H3K4ME3_peak_4716	Pf3D7_12_v3	347890	348361	+	198	NA	promoter-TSS (ID=exon_PF3D7_1207500-E2;Parent=PF3D7_1207500.1)	NA	-149	PF3D7_1207500
16D-H3K4ME3_peak_5428	Pf3D7_13_v3	295868	296381	+	198	NA	promoter-TSS (ID=exon_PF3D7_1306300-E5;Parent=PF3D7_1306300.1)	NA	88	PF3D7_1306300
16D-H3K4ME3_peak_4239	Pf3D7_11_v3	1007035	1007357	+	198	NA	promoter-TSS (ID=exon_PF3D7_1125700-E2;Parent=PF3D7_1125700.1)	NA	158	PF3D7_1125700
16D-H3K4ME3_peak_1715	Pf3D7_06_v3	520301	521010	+	198	NA	promoter-TSS (ID=exon_PF3D7_0612400-E1;Parent=PF3D7_0612400.1)	NA	-96	PF3D7_0612300
16D-H3K4ME3_peak_4025	Pf3D7_11_v3	398930	399197	+	198	NA	promoter-TSS (ID=exon_PF3D7_1110000-E2;Parent=PF3D7_1110000.1)	NA	55	PF3D7_1110000
16D-H3K4ME3_peak_1426	Pf3D7_05_v3	1024061	1024507	+	197	NA	promoter-TSS (ID=exon_PF3D7_0524800-E1;Parent=PF3D7_0524800.1)	NA	23	PF3D7_0524800
16D-H3K4ME3_peak_2903	Pf3D7_09_v3	208242	208977	+	197	NA	exon (ID=exon_PF3D7_0904400-E1;Parent=PF3D7_0904400.1, exon 1 of 1)	NA	116	PF3D7_0904400
16D-H3K4ME3_peak_2827	Pf3D7_08_v3	1353417	1353699	+	197	NA	promoter-TSS (ID=exon_PF3D7_0831500-E2;Parent=PF3D7_0831500.1)	NA	102	PF3D7_0831500
16D-H3K4ME3_peak_1375	Pf3D7_05_v3	899815	900540	+	197	NA	promoter-TSS (ID=exon_PF3D7_0522100-E1;Parent=PF3D7_0522100.1)	NA	-421	PF3D7_0522100
16D-H3K4ME3_peak_5127	Pf3D7_12_v3	1570824	1571138	+	197	NA	TTS (ID=exon_PF3D7_1237600-E2;Parent=PF3D7_1237600.1)	NA	531	PF3D7_1237600
16D-H3K4ME3_peak_5291	Pf3D7_12_v3	2029129	2029330	+	197	NA	TTS (ID=exon_PF3D7_1249800-E5;Parent=PF3D7_1249800.1)	NA	1126	PF3D7_1249800
16D-H3K4ME3_peak_3903	Pf3D7_11_v3	143	391	+	197	NA	Intergenic	NA	-23893	PF3D7_1100100
16D-H3K4ME3_peak_1962	Pf3D7_06_v3	1202991	1204014	+	197	NA	Intergenic	NA	-1688	PF3D7_0629300
16D-H3K4ME3_peak_3801	Pf3D7_10_v3	1264080	1264409	+	197	NA	promoter-TSS (ID=exon_PF3D7_1031400-E1;Parent=PF3D7_1031400.1)	NA	-835	PF3D7_1031400
16D-H3K4ME3_peak_3985	Pf3D7_11_v3	267596	267988	+	197	NA	TTS (ID=exon_PF3D7_1106500-E2;Parent=PF3D7_1106500.1)	NA	245	PF3D7_1106400
16D-H3K4ME3_peak_3150	Pf3D7_09_v3	972118	972970	+	197	NA	promoter-TSS (ID=exon_PF3D7_0924000-E1;Parent=PF3D7_0924000.1)	NA	-4	PF3D7_0924000
16D-H3K4ME3_peak_5543	Pf3D7_13_v3	706218	707100	+	197	NA	Intergenic	NA	-1687	PF3D7_1317000
16D-H3K4ME3_peak_1088	Pf3D7_04_v3	1118814	1119632	+	197	NA	TTS (ID=exon_PF3D7_0424700-E1;Parent=PF3D7_0424700.1)	NA	427	PF3D7_0424700
16D-H3K4ME3_peak_443	Pf3D7_02_v3	833580	833937	+	197	NA	promoter-TSS (ID=exon_PF3D7_0220700-E2;Parent=PF3D7_0220700.1)	NA	-47	PF3D7_0220700
16D-H3K4ME3_peak_4154	Pf3D7_11_v3	754899	755227	+	197	NA	TTS (ID=exon_PF3D7_1119900-E1;Parent=PF3D7_1119900.1)	NA	-1129	PF3D7_1120000
16D-H3K4ME3_peak_1071	Pf3D7_04_v3	1057961	1058222	+	196	NA	promoter-TSS (ID=exon_PF3D7_0423500-E1;Parent=PF3D7_0423500.1)	NA	-906	PF3D7_0423500
16D-H3K4ME3_peak_5914	Pf3D7_13_v3	1810306	1810539	+	196	NA	promoter-TSS (ID=exon_PF3D7_1345100-E1;Parent=PF3D7_1345100.1)	NA	99	PF3D7_1345100
16D-H3K4ME3_peak_386	Pf3D7_02_v3	737407	738355	+	196	NA	promoter-TSS (ID=exon_PF3D7_0217900-E1;Parent=PF3D7_0217900.1)	NA	-884	PF3D7_0217900
16D-H3K4ME3_peak_5054	Pf3D7_12_v3	1329145	1329437	+	196	NA	exon (ID=exon_PF3D7_1232100-E2;Parent=PF3D7_1232100.1, exon 1 of 1)	NA	159	PF3D7_1232100
16D-H3K4ME3_peak_4161	Pf3D7_11_v3	940151	941055	+	196	NA	promoter-TSS (ID=exon_PF3D7_1123800-E1;Parent=PF3D7_1123800.1)	NA	76	PF3D7_1123800
16D-H3K4ME3_peak_1423	Pf3D7_05_v3	1019433	1019872	+	196	NA	TTS (ID=exon_PF3D7_0524700-E1;Parent=PF3D7_0524700.1)	NA	250	PF3D7_0524700
16D-H3K4ME3_peak_4005	Pf3D7_11_v3	342702	342913	+	196	NA	Intergenic	NA	6544	PF3D7_1107900
16D-H3K4ME3_peak_5309	Pf3D7_12_v3	2083453	2084277	+	196	NA	TTS (ID=exon_PF3D7_1250800-E2;Parent=PF3D7_1250800.1)	NA	453	PF3D7_1250900
16D-H3K4ME3_peak_5648	Pf3D7_13_v3	1042836	1043181	+	196	NA	promoter-TSS (ID=exon_PF3D7_1325000-E1;Parent=PF3D7_1325000.1)	NA	80	PF3D7_1325000
16D-H3K4ME3_peak_3843	Pf3D7_10_v3	1397550	1398006	+	196	NA	Intergenic	NA	-1417	PF3D7_1035300
16D-H3K4ME3_peak_4372	Pf3D7_11_v3	1378358	1378822	+	196	NA	exon (ID=exon_PF3D7_1135200-E1;Parent=PF3D7_1135200.1, exon 1 of 1)	NA	1262	PF3D7_1135200
16D-H3K4ME3_peak_4193	Pf3D7_11_v3	906301	906575	+	196	NA	Intergenic	NA	-2928	PF3D7_1123100
16D-H3K4ME3_peak_6566	Pf3D7_14_v3	934852	935180	+	196	NA	promoter-TSS (ID=exon_PF3D7_1423200-E7;Parent=PF3D7_1423200.1)	NA	-31	PF3D7_1423200
16D-H3K4ME3_peak_1216	Pf3D7_05_v3	436438	437020	+	196	NA	promoter-TSS (ID=exon_PF3D7_0510200-E1;Parent=PF3D7_0510200.1)	NA	-766	PF3D7_0510200
16D-H3K4ME3_peak_4359	Pf3D7_11_v3	1317888	1318475	+	195	NA	Intergenic	NA	-1933	PF3D7_1134000
16D-H3K4ME3_peak_830	Pf3D7_04_v3	263195	264956	+	195	NA	promoter-TSS (ID=exon_PF3D7_0404700-E1;Parent=PF3D7_0404700.1)	NA	338	PF3D7_0404800
16D-H3K4ME3_peak_5433	Pf3D7_13_v3	321637	322160	+	195	NA	exon (ID=exon_PF3D7_1306800-E1;Parent=PF3D7_1306800.1, exon 1 of 1)	NA	119	PF3D7_1306800
16D-H3K4ME3_peak_2128	Pf3D7_07_v3	612393	612970	+	195	NA	promoter-TSS (ID=exon_PF3D7_0713400-E2;Parent=PF3D7_0713400.1)	NA	-89	PF3D7_0713400
16D-H3K4ME3_peak_4124	Pf3D7_11_v3	669393	670105	+	195	NA	TTS (ID=exon_PF3D7_1117700-E2;Parent=PF3D7_1117700.1)	NA	338	PF3D7_1117600
16D-H3K4ME3_peak_7170	Pf3D7_14_v3	2840373	2840622	+	195	NA	promoter-TSS (ID=exon_PF3D7_1469200-E1;Parent=PF3D7_1469200.1)	NA	-508	PF3D7_1469200
16D-H3K4ME3_peak_1913	Pf3D7_06_v3	1039440	1039893	+	195	NA	promoter-TSS (ID=exon_PF3D7_0625600-E1;Parent=PF3D7_0625600.1)	NA	11	PF3D7_0625600
16D-H3K4ME3_peak_5315	Pf3D7_12_v3	2089892	2090314	+	195	NA	promoter-TSS (ID=exon_PF3D7_1251100-E3;Parent=PF3D7_1251100.1)	NA	26	PF3D7_1251100
16D-H3K4ME3_peak_4334	Pf3D7_11_v3	1251544	1252308	+	195	NA	Intergenic	NA	-1147	PF3D7_1132300
16D-H3K4ME3_peak_3395	Pf3D7_10_v3	110824	111160	+	195	NA	Intergenic	NA	-1937	PF3D7_1002200
16D-H3K4ME3_peak_1982	Pf3D7_06_v3	1283775	1284081	+	195	NA	TTS (ID=exon_PF3D7_0630600-E2;Parent=PF3D7_0630600.1)	NA	685	PF3D7_0630600
16D-H3K4ME3_peak_6248	Pf3D7_13_v3	2840862	2841458	+	194	NA	TTS (ID=exon_PF3D7_1372200-E1;Parent=PF3D7_1372200.1)	NA	325	PF3D7_1372200
16D-H3K4ME3_peak_3416	Pf3D7_10_v3	160217	161009	+	194	NA	promoter-TSS (ID=exon_PF3D7_1003500-E2;Parent=PF3D7_1003500.1)	NA	-41	PF3D7_1003500
16D-H3K4ME3_peak_5473	Pf3D7_13_v3	467102	467533	+	194	NA	promoter-TSS (ID=exon_PF3D7_1310600-E1;Parent=PF3D7_1310600.1)	NA	-765	PF3D7_1310600
16D-H3K4ME3_peak_2654	Pf3D7_08_v3	842178	842436	+	194	NA	promoter-TSS (ID=exon_PF3D7_0818500-E1;Parent=PF3D7_0818500.1)	NA	-10	PF3D7_0818500
16D-H3K4ME3_peak_6518	Pf3D7_14_v3	792628	792885	+	194	NA	promoter-TSS (ID=exon_PF3D7_1419100-E1;Parent=PF3D7_1419100.1)	NA	-996	PF3D7_1419100
16D-H3K4ME3_peak_5016	Pf3D7_12_v3	1252712	1253081	+	194	NA	promoter-TSS (ID=exon_PF3D7_1230400-E5;Parent=PF3D7_1230400.1)	NA	5	PF3D7_1230400
16D-H3K4ME3_peak_1642	Pf3D7_06_v3	352574	352790	+	194	NA	promoter-TSS (ID=exon_PF3D7_0608500-E1;Parent=PF3D7_0608500.1)	NA	93	PF3D7_0608500
16D-H3K4ME3_peak_4996	Pf3D7_12_v3	1198986	1199220	+	194	NA	exon (ID=exon_PF3D7_1229100-E1;Parent=PF3D7_1229100.1, exon 1 of 1)	NA	111	PF3D7_1229100
16D-H3K4ME3_peak_4814	Pf3D7_12_v3	647014	647883	+	194	NA	exon (ID=exon_PF3D7_1216100-E1;Parent=PF3D7_1216100.1, exon 1 of 1)	NA	469	PF3D7_1216100
16D-H3K4ME3_peak_3423	Pf3D7_10_v3	164636	165791	+	193	NA	exon (ID=exon_PF3D7_1003600-E1;Parent=PF3D7_1003600.1, exon 1 of 1)	NA	268	PF3D7_1003600
16D-H3K4ME3_peak_4756	Pf3D7_12_v3	456912	457278	+	193	NA	promoter-TSS (ID=exon_PF3D7_1210100-E1;Parent=PF3D7_1210100.1)	NA	-859	PF3D7_1210100
16D-H3K4ME3_peak_666	Pf3D7_03_v3	674404	674757	+	193	NA	promoter-TSS (ID=exon_PF3D7_0316700-E2;Parent=PF3D7_0316700.1)	NA	122	PF3D7_0316700
16D-H3K4ME3_peak_3553	Pf3D7_10_v3	523169	523772	+	193	NA	Intergenic	NA	-1218	PF3D7_1013400
16D-H3K4ME3_peak_7176	Pf3D7_14_v3	2866130	2866435	+	193	NA	promoter-TSS (ID=exon_PF3D7_1469900-E1;Parent=PF3D7_1469900.1)	NA	-37	PF3D7_1469800
16D-H3K4ME3_peak_6477	Pf3D7_14_v3	639053	639668	+	193	NA	Intergenic	NA	-1014	PF3D7_1415800
16D-H3K4ME3_peak_3026	Pf3D7_09_v3	608364	608634	+	193	NA	TTS (ID=exon_PF3D7_0914200-E3;Parent=PF3D7_0914200.1)	NA	149	PF3D7_0914200
16D-H3K4ME3_peak_1137	Pf3D7_05_v3	141296	141587	+	193	NA	TTS (ID=exon_PF3D7_0503400-E2;Parent=PF3D7_0503400.1)	NA	130	PF3D7_0503400
16D-H3K4ME3_peak_2941	Pf3D7_09_v3	354296	354791	+	193	NA	exon (ID=exon_PF3D7_0907400-E1;Parent=PF3D7_0907400.1, exon 1 of 1)	NA	180	PF3D7_0907400
16D-H3K4ME3_peak_1438	Pf3D7_05_v3	1056227	1056763	+	193	NA	Intergenic	NA	-1156	PF3D7_0525400
16D-H3K4ME3_peak_6162	Pf3D7_13_v3	2728752	2729819	+	193	NA	promoter-TSS (ID=exon_PF3D7_1368700-E1;Parent=PF3D7_1368700.1)	NA	-130	PF3D7_1368700
16D-H3K4ME3_peak_2567	Pf3D7_08_v3	635536	635788	+	193	NA	promoter-TSS (ID=exon_PF3D7_0812800-E1;Parent=PF3D7_0812800.1)	NA	93	PF3D7_0812800
16D-H3K4ME3_peak_3746	Pf3D7_10_v3	1146612	1147257	+	193	NA	promoter-TSS (ID=exon_PF3D7_1027400-E2;Parent=PF3D7_1027400.1)	NA	-139	PF3D7_1027400
16D-H3K4ME3_peak_6196	Pf3D7_13_v3	2715709	2716151	+	192	NA	promoter-TSS (ID=exon_PF3D7_1368200-E1;Parent=PF3D7_1368200.1)	NA	-494	PF3D7_1368200
16D-H3K4ME3_peak_6327	Pf3D7_14_v3	199843	200053	+	192	NA	TTS (ID=exon_PF3D7_1405800-E5;Parent=PF3D7_1405800.1)	NA	971	PF3D7_1405800
16D-H3K4ME3_peak_6705	Pf3D7_14_v3	1408260	1408564	+	192	NA	promoter-TSS (ID=exon_PF3D7_1434700-E1;Parent=PF3D7_1434700.1)	NA	-666	PF3D7_1434700
16D-H3K4ME3_peak_6686	Pf3D7_14_v3	1329418	1329650	+	192	NA	promoter-TSS (ID=exon_PF3D7_1433400-E1;Parent=PF3D7_1433400.1)	NA	43	PF3D7_1433400
16D-H3K4ME3_peak_4715	Pf3D7_12_v3	341230	341581	+	192	NA	Intergenic	NA	1925	PF3D7_1207300
16D-H3K4ME3_peak_5959	Pf3D7_13_v3	1953241	1953639	+	192	NA	promoter-TSS (ID=exon_PF3D7_1348600-E2;Parent=PF3D7_1348600.1)	NA	-108	PF3D7_1348600
16D-H3K4ME3_peak_5652	Pf3D7_13_v3	1066894	1067117	+	192	NA	promoter-TSS (ID=exon_PF3D7_1325600-E1;Parent=PF3D7_1325600.1)	NA	-92	PF3D7_1325600
16D-H3K4ME3_peak_3744	Pf3D7_10_v3	1144924	1145479	+	192	NA	TTS (ID=exon_PF3D7_1027400-E2;Parent=PF3D7_1027400.1)	NA	906	PF3D7_1027400
16D-H3K4ME3_peak_1069	Pf3D7_04_v3	1054333	1055475	+	192	NA	promoter-TSS (ID=exon_PF3D7_0423400-E1;Parent=PF3D7_0423400.1)	NA	-761	PF3D7_0423400
16D-H3K4ME3_peak_2197	Pf3D7_07_v3	823359	823692	+	192	NA	promoter-TSS (ID=exon_PF3D7_0718500-E1;Parent=PF3D7_0718500.1)	NA	716	PF3D7_0718400
16D-H3K4ME3_peak_374	Pf3D7_02_v3	717937	718329	+	192	NA	TTS (ID=exon_PF3D7_0217400-E1;Parent=PF3D7_0217400.1)	NA	205	PF3D7_0217400
16D-H3K4ME3_peak_3515	Pf3D7_10_v3	438339	438996	+	192	NA	TTS (ID=exon_PF3D7_1011200-E6;Parent=PF3D7_1011200.1,PF3D7_1011200.2)	NA	221	PF3D7_1011300
16D-H3K4ME3_peak_6244	Pf3D7_13_v3	2830063	2830906	+	191	NA	TTS (ID=exon_PF3D7_1371900-E1;Parent=PF3D7_1371900.1)	NA	375	PF3D7_1371900
16D-H3K4ME3_peak_3947	Pf3D7_11_v3	180917	181171	+	191	NA	promoter-TSS (ID=exon_PF3D7_1104100-E3;Parent=PF3D7_1104100.1)	NA	84	PF3D7_1104100
16D-H3K4ME3_peak_5804	Pf3D7_13_v3	1482345	1482847	+	191	NA	TTS (ID=exon_PF3D7_1336600-E4;Parent=PF3D7_1336600.1)	NA	241	PF3D7_1336700
16D-H3K4ME3_peak_7265	Pf3D7_14_v3	3127477	3127800	+	191	NA	TTS (ID=exon_PF3D7_1476000-E2;Parent=PF3D7_1476000.1)	NA	170	PF3D7_1476000
16D-H3K4ME3_peak_3353	Pf3D7_09_v3	1446868	1447097	+	191	NA	promoter-TSS (ID=exon_PF3D7_0936600-E1;Parent=PF3D7_0936600.1)	NA	53	PF3D7_0936600
16D-H3K4ME3_peak_3922	Pf3D7_11_v3	127007	127358	+	191	NA	Intergenic	NA	-1607	PF3D7_1102700
16D-H3K4ME3_peak_5043	Pf3D7_12_v3	1306269	1306975	+	191	NA	promoter-TSS (ID=exon_PF3D7_1231700-E2;Parent=PF3D7_1231700.1)	NA	-29	PF3D7_1231700
16D-H3K4ME3_peak_6384-2	Pf3D7_14_v3	368030	368390	+	191	NA	Intergenic	NA	-1183	PF3D7_1409400
16D-H3K4ME3_peak_6198	Pf3D7_13_v3	2718999	2719561	+	191	NA	promoter-TSS (ID=exon_PF3D7_1368300-E6;Parent=PF3D7_1368300.1)	NA	4	PF3D7_1368300
16D-H3K4ME3_peak_6384	Pf3D7_14_v3	367545	367884	+	191	NA	promoter-TSS (ID=exon_PF3D7_1409400-E1;Parent=PF3D7_1409400.1)	NA	-687	PF3D7_1409400
16D-H3K4ME3_peak_1916	Pf3D7_06_v3	1043504	1043851	+	191	NA	promoter-TSS (ID=exon_PF3D7_0625700-E1;Parent=PF3D7_0625700.1)	NA	131	PF3D7_0625800
16D-H3K4ME3_peak_1506	Pf3D7_05_v3	1221414	1221701	+	190	NA	promoter-TSS (ID=exon_PF3D7_0529900-E3;Parent=PF3D7_0529900.1)	NA	166	PF3D7_0529900
16D-H3K4ME3_peak_1446	Pf3D7_05_v3	1071210	1072042	+	190	NA	exon (ID=exon_PF3D7_0525800-E1;Parent=PF3D7_0525800.1, exon 1 of 1)	NA	379	PF3D7_0525800
16D-H3K4ME3_peak_299	Pf3D7_02_v3	443847	444523	+	190	NA	exon (ID=exon_PF3D7_0211000-E1;Parent=PF3D7_0211000.1, exon 1 of 1)	NA	361	PF3D7_0211000
16D-H3K4ME3_peak_4402	Pf3D7_11_v3	1438804	1439364	+	190	NA	Intergenic	NA	-2419	PF3D7_1136600
16D-H3K4ME3_peak_3261	Pf3D7_09_v3	1273026	1273923	+	190	NA	TTS (ID=exon_PF3D7_0931700-E3;Parent=PF3D7_0931700.1)	NA	456	PF3D7_0931800
16D-H3K4ME3_peak_3149	Pf3D7_09_v3	971626	971855	+	190	NA	promoter-TSS (ID=exon_PF3D7_0924000-E1;Parent=PF3D7_0924000.1)	NA	-808	PF3D7_0924000
16D-H3K4ME3_peak_1312	Pf3D7_05_v3	725300	725774	+	190	NA	promoter-TSS (ID=exon_PF3D7_0517300-E2;Parent=PF3D7_0517300.1)	NA	214	PF3D7_0517300
16D-H3K4ME3_peak_1681	Pf3D7_06_v3	444700	445229	+	190	NA	TTS (ID=exon_PF3D7_0610500-E2;Parent=PF3D7_0610500.1)	NA	217	PF3D7_0610400
16D-H3K4ME3_peak_3468	Pf3D7_10_v3	298333	298616	+	190	NA	promoter-TSS (ID=exon_PF3D7_1007600-E1;Parent=PF3D7_1007600.1)	NA	113	PF3D7_1007500
16D-H3K4ME3_peak_3144	Pf3D7_09_v3	957534	957803	+	190	NA	TTS (ID=exon_PF3D7_0923500-E1;Parent=PF3D7_0923500.1)	NA	110	PF3D7_0923500
16D-H3K4ME3_peak_1747	Pf3D7_06_v3	617624	618241	+	190	NA	promoter-TSS (ID=exon_PF3D7_0614900-E2;Parent=PF3D7_0614900.1)	NA	-143	PF3D7_0614900
16D-H3K4ME3_peak_3068	Pf3D7_09_v3	703407	703980	+	190	NA	TTS (ID=exon_PF3D7_0916800-E1;Parent=PF3D7_0916800.1)	NA	325	PF3D7_0916800
16D-H3K4ME3_peak_5833	Pf3D7_13_v3	1560807	1561045	+	190	NA	TTS (ID=exon_PF3D7_1338700-E1;Parent=PF3D7_1338700.1)	NA	-1192	PF3D7_1338600
16D-H3K4ME3_peak_5790	Pf3D7_13_v3	1426935	1427586	+	190	NA	Intergenic	NA	-1664	PF3D7_1335200
16D-H3K4ME3_peak_3559	Pf3D7_10_v3	540710	541772	+	190	NA	promoter-TSS (ID=exon_PF3D7_1013700-E3;Parent=PF3D7_1013700.1)	NA	133	PF3D7_1013700
16D-H3K4ME3_peak_2892	Pf3D7_09_v3	138382	138669	+	190	NA	Intergenic	NA	-2452	PF3D7_0903300
16D-H3K4ME3_peak_2830	Pf3D7_08_v3	1356818	1357050	+	189	NA	Intergenic	NA	-1380	PF3D7_0831600
16D-H3K4ME3_peak_6661	Pf3D7_14_v3	1247669	1247938	+	189	NA	TTS (ID=exon_PF3D7_1431700-E1;Parent=PF3D7_1431700.1)	NA	162	PF3D7_1431700
16D-H3K4ME3_peak_4754	Pf3D7_12_v3	454386	454955	+	189	NA	TTS (ID=exon_PF3D7_1210000-E2;Parent=PF3D7_1210000.1)	NA	1284	PF3D7_1210000
16D-H3K4ME3_peak_928	Pf3D7_04_v3	634032	634678	+	189	NA	promoter-TSS (ID=exon_PF3D7_0414100-E4;Parent=PF3D7_0414100.1)	NA	-67	PF3D7_0414100
16D-H3K4ME3_peak_4462	Pf3D7_11_v3	1603507	1603827	+	189	NA	promoter-TSS (ID=exon_PF3D7_1140200-E1;Parent=PF3D7_1140200.1)	NA	-589	PF3D7_1140200
16D-H3K4ME3_peak_5980	Pf3D7_13_v3	2011094	2012130	+	189	NA	exon (ID=exon_PF3D7_1350300-E1;Parent=PF3D7_1350300.1, exon 1 of 1)	NA	444	PF3D7_1350300
16D-H3K4ME3_peak_5858	Pf3D7_13_v3	1624263	1624590	+	189	NA	TTS (ID=exon_PF3D7_1340800-E2;Parent=PF3D7_1340800.1)	NA	159	PF3D7_1340800
16D-H3K4ME3_peak_5736	Pf3D7_13_v3	1304769	1305034	+	189	NA	promoter-TSS (ID=exon_PF3D7_1331100-E4;Parent=PF3D7_1331100.1)	NA	-89	PF3D7_1331100
16D-H3K4ME3_peak_32	Pf3D7_01_v3	140626	141070	+	188	NA	TTS (ID=exon_PF3D7_0103200-E1;Parent=PF3D7_0103200.1)	NA	238	PF3D7_0103200
16D-H3K4ME3_peak_344	Pf3D7_02_v3	602307	602867	+	188	NA	promoter-TSS (ID=exon_PF3D7_0214700-E1;Parent=PF3D7_0214700.1)	NA	-875	PF3D7_0214700
16D-H3K4ME3_peak_4030	Pf3D7_11_v3	413822	414232	+	188	NA	promoter-TSS (ID=exon_PF3D7_1110400-E1;Parent=PF3D7_1110400.1)	NA	-770	PF3D7_1110400
16D-H3K4ME3_peak_1935	Pf3D7_06_v3	1099730	1100088	+	188	NA	TTS (ID=exon_PF3D7_0627400-E1;Parent=PF3D7_0627400.1)	NA	949	PF3D7_0627400
16D-H3K4ME3_peak_4845	Pf3D7_12_v3	708570	709282	+	188	NA	promoter-TSS (ID=exon_PF3D7_1218200-E3;Parent=PF3D7_1218200.1)	NA	57	PF3D7_1218200
16D-H3K4ME3_peak_144	Pf3D7_01_v3	440717	441455	+	188	NA	promoter-TSS (ID=exon_PF3D7_0111500-E3;Parent=PF3D7_0111500.1)	NA	-235	PF3D7_0111500
16D-H3K4ME3_peak_2772	Pf3D7_08_v3	1216219	1216700	+	188	NA	promoter-TSS (ID=exon_PF3D7_0828100-E1;Parent=PF3D7_0828100.1)	NA	188	PF3D7_0828200
16D-H3K4ME3_peak_2214	Pf3D7_07_v3	858827	859531	+	188	NA	promoter-TSS (ID=exon_PF3D7_0719600-E2;Parent=PF3D7_0719600.1)	NA	9	PF3D7_0719600
16D-H3K4ME3_peak_6018	Pf3D7_13_v3	2167069	2167374	+	188	NA	exon (ID=exon_PF3D7_1354300-E1;Parent=PF3D7_1354300.1, exon 1 of 1)	NA	195	PF3D7_1354300
16D-H3K4ME3_peak_1681	Pf3D7_07_v3	381562	382053	+	188	NA	exon (ID=exon_PF3D7_0708400-E1;Parent=PF3D7_0708400.1, exon 1 of 1)	NA	215	PF3D7_0708400
16D-H3K4ME3_peak_1383	Pf3D7_05_v3	938633	938869	+	188	NA	TTS (ID=exon_PF3D7_0522500-E2;Parent=PF3D7_0522500.1)	NA	821	PF3D7_0522500
16D-H3K4ME3_peak_78	Pf3D7_01_v3	262878	263932	+	188	NA	TTS (ID=exon_PF3D7_0106200-E1;Parent=PF3D7_0106200.1)	NA	454	PF3D7_0106200
16D-H3K4ME3_peak_1382	Pf3D7_05_v3	937108	937433	+	188	NA	promoter-TSS (ID=exon_PF3D7_0522500-E2;Parent=PF3D7_0522500.1)	NA	39	PF3D7_0522500
16D-H3K4ME3_peak_2273	Pf3D7_07_v3	1000792	1001106	+	187	NA	promoter-TSS (ID=exon_PF3D7_0723900-E3;Parent=PF3D7_0723900.1)	NA	53	PF3D7_0723900
16D-H3K4ME3_peak_6682	Pf3D7_14_v3	1298366	1299008	+	187	NA	promoter-TSS (ID=exon_PF3D7_1433000-E2;Parent=PF3D7_1433000.1)	NA	62	PF3D7_1433000
16D-H3K4ME3_peak_1694	Pf3D7_07_v3	413503	413776	+	187	NA	promoter-TSS (ID=exon_PF3D7_0709200-E1;Parent=PF3D7_0709200.1)	NA	-478	PF3D7_0709200
16D-H3K4ME3_peak_6335	Pf3D7_14_v3	230750	231609	+	187	NA	exon (ID=exon_PF3D7_1406400-E1;Parent=PF3D7_1406400.1, exon 1 of 1)	NA	315	PF3D7_1406400
16D-H3K4ME3_peak_2523	Pf3D7_08_v3	527193	528137	+	187	NA	promoter-TSS (ID=exon_PF3D7_0810300-E2;Parent=PF3D7_0810300.1)	NA	-61	PF3D7_0810300
16D-H3K4ME3_peak_1347	Pf3D7_05_v3	822688	823682	+	187	NA	promoter-TSS (ID=exon_PF3D7_0519800-E1;Parent=PF3D7_0519800.1)	NA	-277	PF3D7_0519800
16D-H3K4ME3_peak_5116	Pf3D7_12_v3	1529039	1529537	+	187	NA	TTS (ID=exon_PF3D7_1236700-E1;Parent=PF3D7_1236700.1)	NA	-1254	PF3D7_1236600
16D-H3K4ME3_peak_3275	Pf3D7_09_v3	1295051	1295282	+	187	NA	promoter-TSS (ID=exon_PF3D7_0932500-E4;Parent=PF3D7_0932500.1)	NA	23	PF3D7_0932500
16D-H3K4ME3_peak_6357	Pf3D7_14_v3	293481	294075	+	187	NA	exon (ID=exon_PF3D7_1408000-E1;Parent=PF3D7_1408000.1, exon 1 of 1)	NA	307	PF3D7_1408000
16D-H3K4ME3_peak_7146	Pf3D7_14_v3	2768415	2768985	+	187	NA	TTS (ID=exon_PF3D7_1467800-E3;Parent=PF3D7_1467800.1)	NA	906	PF3D7_1467800
16D-H3K4ME3_peak_889	Pf3D7_04_v3	463767	464167	+	186	NA	promoter-TSS (ID=exon_PF3D7_0409900-E6;Parent=PF3D7_0409900.1)	NA	-10	PF3D7_0409900
16D-H3K4ME3_peak_1115	Pf3D7_05_v3	84696	85250	+	186	NA	exon (ID=exon_PF3D7_0501600-E1;Parent=PF3D7_0501600.1, exon 1 of 1)	NA	264	PF3D7_0501600
16D-H3K4ME3_peak_5455	Pf3D7_13_v3	418580	418990	+	186	NA	promoter-TSS (ID=exon_PF3D7_1309120-E1;Parent=PF3D7_1309120.1)	NA	-35	PF3D7_1309100
16D-H3K4ME3_peak_670	Pf3D7_03_v3	681000	681395	+	186	NA	promoter-TSS (ID=exon_PF3D7_0316900-E1;Parent=PF3D7_0316900.1)	NA	80	PF3D7_0316900
16D-H3K4ME3_peak_2441	Pf3D7_08_v3	278371	279082	+	186	NA	TTS (ID=exon_PF3D7_0804900-E1;Parent=PF3D7_0804900.1)	NA	345	PF3D7_0804800
16D-H3K4ME3_peak_6148	Pf3D7_13_v3	2559833	2560186	+	186	NA	TTS (ID=exon_PF3D7_1363800-E11;Parent=PF3D7_1363800.1)	NA	593	PF3D7_1363800
16D-H3K4ME3_peak_6989	Pf3D7_14_v3	2257117	2257659	+	186	NA	TTS (ID=exon_PF3D7_1455200-E9;Parent=PF3D7_1455200.1,PF3D7_1455200.2)	NA	711	PF3D7_1455200
16D-H3K4ME3_peak_6519	Pf3D7_14_v3	793659	794323	+	186	NA	exon (ID=exon_PF3D7_1419100-E1;Parent=PF3D7_1419100.1, exon 1 of 1)	NA	239	PF3D7_1419100
16D-H3K4ME3_peak_3296	Pf3D7_09_v3	1348700	1349287	+	186	NA	promoter-TSS (ID=exon_PF3D7_0934400-E1;Parent=PF3D7_0934400.1)	NA	-797	PF3D7_0934400
16D-H3K4ME3_peak_2195	Pf3D7_07_v3	822340	822558	+	186	NA	promoter-TSS (ID=exon_PF3D7_0718400-E2;Parent=PF3D7_0718400.1)	NA	11	PF3D7_0718400
16D-H3K4ME3_peak_1807	Pf3D7_06_v3	782924	783523	+	186	NA	promoter-TSS (ID=exon_PF3D7_0618800-E1;Parent=PF3D7_0618800.1)	NA	73	PF3D7_0618800
16D-H3K4ME3_peak_6052	Pf3D7_13_v3	2246683	2248483	+	186	NA	Intergenic	NA	1095	PF3D7_1356700
16D-H3K4ME3_peak_6567	Pf3D7_14_v3	936129	936642	+	186	NA	promoter-TSS (ID=exon_PF3D7_1423300-E5;Parent=PF3D7_1423300.1)	NA	-115	PF3D7_1423300
16D-H3K4ME3_peak_1459	Pf3D7_05_v3	1118908	1119545	+	186	NA	exon (ID=exon_PF3D7_0526700-E1;Parent=PF3D7_0526700.1, exon 1 of 1)	NA	425	PF3D7_0526700
16D-H3K4ME3_peak_7248	Pf3D7_14_v3	3074616	3075105	+	186	NA	promoter-TSS (ID=exon_PF3D7_1475000-E1;Parent=PF3D7_1475000.1)	NA	-928	PF3D7_1475000
16D-H3K4ME3_peak_6580	Pf3D7_14_v3	980404	980773	+	185	NA	promoter-TSS (ID=exon_PF3D7_1424700-E1;Parent=PF3D7_1424700.1)	NA	821	PF3D7_1424600
16D-H3K4ME3_peak_4332	Pf3D7_11_v3	1238306	1238675	+	185	NA	Intergenic	NA	-1410	PF3D7_1132000
16D-H3K4ME3_peak_2981	Pf3D7_09_v3	504439	504987	+	185	NA	exon (ID=exon_PF3D7_0911100-E1;Parent=PF3D7_0911100.1, exon 1 of 1)	NA	301	PF3D7_0911100
16D-H3K4ME3_peak_2284	Pf3D7_07_v3	1033728	1033997	+	185	NA	promoter-TSS (ID=exon_PF3D7_0724600-E1;Parent=PF3D7_0724600.1)	NA	-785	PF3D7_0724600
16D-H3K4ME3_peak_2615	Pf3D7_08_v3	748678	748926	+	185	NA	promoter-TSS (ID=exon_PF3D7_0816100-E3;Parent=PF3D7_0816100.1)	NA	149	PF3D7_0816100
16D-H3K4ME3_peak_4243	Pf3D7_11_v3	1011326	1011722	+	185	NA	promoter-TSS (ID=exon_PF3D7_1125800-E1;Parent=PF3D7_1125800.1)	NA	-671	PF3D7_1125800
16D-H3K4ME3_peak_197	Pf3D7_02_v3	158141	158507	+	185	NA	exon (ID=exon_PF3D7_0203200-E1;Parent=PF3D7_0203200.1, exon 1 of 1)	NA	1336	PF3D7_0203200
16D-H3K4ME3_peak_3271	Pf3D7_09_v3	1286466	1287201	+	185	NA	promoter-TSS (ID=exon_PF3D7_0932200-E2;Parent=PF3D7_0932200.1)	NA	-175	PF3D7_0932200
16D-H3K4ME3_peak_6183	Pf3D7_13_v3	2671130	2671602	+	185	NA	promoter-TSS (ID=exon_PF3D7_1366800-E1;Parent=PF3D7_1366800.1)	NA	-842	PF3D7_1366800
16D-H3K4ME3_peak_5039	Pf3D7_12_v3	1299568	1299991	+	185	NA	exon (ID=exon_PF3D7_1231500-E1;Parent=PF3D7_1231500.1, exon 1 of 1)	NA	171	PF3D7_1231500
16D-H3K4ME3_peak_2647	Pf3D7_08_v3	829917	830148	+	185	NA	promoter-TSS (ID=exon_PF3D7_0818200-E2;Parent=PF3D7_0818200.1)	NA	26	PF3D7_0818200
16D-H3K4ME3_peak_1616	Pf3D7_06_v3	264146	264964	+	185	NA	promoter-TSS (ID=exon_PF3D7_0606400-E3;Parent=PF3D7_0606400.1)	NA	77	PF3D7_0606400
16D-H3K4ME3_peak_3422	Pf3D7_10_v3	163632	164335	+	185	NA	promoter-TSS (ID=exon_PF3D7_1003600-E1;Parent=PF3D7_1003600.1)	NA	-962	PF3D7_1003600
16D-H3K4ME3_peak_2734	Pf3D7_08_v3	1060853	1061707	+	185	NA	exon (ID=exon_PF3D7_0824300-E1;Parent=PF3D7_0824300.1, exon 1 of 1)	NA	287	PF3D7_0824300
16D-H3K4ME3_peak_6932	Pf3D7_14_v3	2053514	2053909	+	185	NA	promoter-TSS (ID=exon_PF3D7_1450100-E1;Parent=PF3D7_1450100.1)	NA	-588	PF3D7_1450100
16D-H3K4ME3_peak_4047	Pf3D7_11_v3	459885	460316	+	185	NA	promoter-TSS (ID=exon_PF3D7_1112000-E4;Parent=PF3D7_1112000.1)	NA	129	PF3D7_1112000
16D-H3K4ME3_peak_3235	Pf3D7_09_v3	1199183	1200207	+	185	NA	Intergenic	NA	-1233	PF3D7_0930200
16D-H3K4ME3_peak_5051	Pf3D7_12_v3	1324716	1325245	+	184	NA	TTS (ID=exon_PF3D7_1232000-E2;Parent=PF3D7_1232000.1)	NA	593	PF3D7_1232000
16D-H3K4ME3_peak_5689	Pf3D7_13_v3	1158733	1159007	+	184	NA	promoter-TSS (ID=exon_PF3D7_1327600-E1;Parent=PF3D7_1327600.1)	NA	-496	PF3D7_1327600
16D-H3K4ME3_peak_3693	Pf3D7_10_v3	987154	987877	+	184	NA	promoter-TSS (ID=exon_PF3D7_1023600-E8;Parent=PF3D7_1023600.1)	NA	-101	PF3D7_1023600
16D-H3K4ME3_peak_5527	Pf3D7_13_v3	653604	654097	+	184	NA	promoter-TSS (ID=exon_PF3D7_1315500-E4;Parent=PF3D7_1315500.1)	NA	-12	PF3D7_1315500
16D-H3K4ME3_peak_3794	Pf3D7_10_v3	1250096	1250313	+	184	NA	TTS (ID=exon_PF3D7_1030700-E1;Parent=PF3D7_1030700.1)	NA	159	PF3D7_1030800
16D-H3K4ME3_peak_6644	Pf3D7_14_v3	1183724	1184029	+	184	NA	promoter-TSS (ID=exon_PF3D7_1430000-E1;Parent=PF3D7_1430000.1)	NA	-894	PF3D7_1430000
16D-H3K4ME3_peak_2467	Pf3D7_08_v3	365982	366464	+	184	NA	exon (ID=exon_PF3D7_0806800-E1;Parent=PF3D7_0806800.1, exon 1 of 1)	NA	198	PF3D7_0806800
16D-H3K4ME3_peak_1443	Pf3D7_05_v3	1068506	1068772	+	184	NA	promoter-TSS (ID=exon_PF3D7_0525600-E1;Parent=PF3D7_0525600.1)	NA	123	PF3D7_0525700
16D-H3K4ME3_peak_1683	Pf3D7_06_v3	447296	447570	+	184	NA	Intergenic	NA	-1070	PF3D7_0610500
16D-H3K4ME3_peak_819	Pf3D7_04_v3	224825	225113	+	184	NA	promoter-TSS (ID=exon_PF3D7_0404000-E1;Parent=PF3D7_0404000.1)	NA	214	PF3D7_0404100
16D-H3K4ME3_peak_747	Pf3D7_03_v3	946199	946843	+	184	NA	exon (ID=exon_PF3D7_0322500-E1;Parent=PF3D7_0322500.1, exon 1 of 1)	NA	230	PF3D7_0322500
16D-H3K4ME3_peak_6531	Pf3D7_14_v3	842214	842724	+	184	NA	exon (ID=exon_PF3D7_1420200-E1;Parent=PF3D7_1420200.1, exon 1 of 1)	NA	195	PF3D7_1420200
16D-H3K4ME3_peak_7024	Pf3D7_14_v3	2387782	2388198	+	184	NA	exon (ID=exon_PF3D7_1458000-E1;Parent=PF3D7_1458000.1, exon 1 of 1)	NA	204	PF3D7_1458000
16D-H3K4ME3_peak_697	Pf3D7_03_v3	788389	788843	+	184	NA	exon (ID=exon_PF3D7_0318700-E1;Parent=PF3D7_0318700.1, exon 1 of 1)	NA	163	PF3D7_0318700
16D-H3K4ME3_peak_3687	Pf3D7_10_v3	963431	963746	+	183	NA	TTS (ID=exon_PF3D7_1023100-E1;Parent=PF3D7_1023100.1)	NA	-1281	PF3D7_1023000
16D-H3K4ME3_peak_5198	Pf3D7_12_v3	1810209	1811472	+	183	NA	promoter-TSS (ID=exon_PF3D7_1243000-E1;Parent=PF3D7_1243000.1)	NA	-950	PF3D7_1243000
16D-H3K4ME3_peak_7185	Pf3D7_14_v3	2896626	2897005	+	183	NA	promoter-TSS (ID=exon_PF3D7_1470800-E1;Parent=PF3D7_1470800.1)	NA	-816	PF3D7_1470800
16D-H3K4ME3_peak_674	Pf3D7_03_v3	684880	685151	+	183	NA	Intergenic	NA	-1267	PF3D7_0317100
16D-H3K4ME3_peak_1337	Pf3D7_05_v3	793779	794214	+	183	NA	Intergenic	NA	-1060	PF3D7_0519200
16D-H3K4ME3_peak_2461	Pf3D7_08_v3	333233	333504	+	183	NA	promoter-TSS (ID=exon_PF3D7_0806200-E4;Parent=PF3D7_0806200.1)	NA	-11	PF3D7_0806200
16D-H3K4ME3_peak_4936	Pf3D7_12_v3	992723	993005	+	183	NA	Intergenic	NA	-1391	PF3D7_1224400
16D-H3K4ME3_peak_582	Pf3D7_03_v3	451692	452025	+	182	NA	TTS (ID=exon_PF3D7_0310400-E1;Parent=PF3D7_0310400.1)	NA	4358	PF3D7_0310400
16D-H3K4ME3_peak_265	Pf3D7_02_v3	351345	352219	+	182	NA	Intergenic	NA	-1054	PF3D7_0208500
16D-H3K4ME3_peak_1813	Pf3D7_06_v3	796370	796792	+	182	NA	promoter-TSS (ID=exon_PF3D7_0619000-E1;Parent=PF3D7_0619000.2,PF3D7_0619000.1)	NA	-556	PF3D7_0619000
16D-H3K4ME3_peak_5884	Pf3D7_13_v3	1699650	1700363	+	182	NA	exon (ID=exon_PF3D7_1343100-E1;Parent=PF3D7_1343100.1, exon 1 of 1)	NA	624	PF3D7_1343100
16D-H3K4ME3_peak_4260	Pf3D7_11_v3	1046986	1047738	+	182	NA	Intergenic	NA	-1275	PF3D7_1126700
16D-H3K4ME3_peak_245	Pf3D7_02_v3	279195	280885	+	182	NA	Intergenic	NA	-1584	PF3D7_0207000
16D-H3K4ME3_peak_3699	Pf3D7_10_v3	1014834	1015513	+	182	NA	exon (ID=exon_PF3D7_1024000-E1;Parent=PF3D7_1024000.1, exon 1 of 1)	NA	277	PF3D7_1024000
16D-H3K4ME3_peak_5621-2	Pf3D7_13_v3	968487	968917	+	182	NA	promoter-TSS (ID=exon_PF3D7_1323200-E3;Parent=PF3D7_1323200.1)	NA	96	PF3D7_1323200
16D-H3K4ME3_peak_5621	Pf3D7_13_v3	967789	968338	+	182	NA	TTS (ID=exon_PF3D7_1323200-E3;Parent=PF3D7_1323200.1)	NA	226	PF3D7_1323200
16D-H3K4ME3_peak_5530	Pf3D7_13_v3	656054	656416	+	182	NA	promoter-TSS (ID=exon_PF3D7_1315600-E8;Parent=PF3D7_1315600.1)	NA	-89	PF3D7_1315600
16D-H3K4ME3_peak_717	Pf3D7_03_v3	860760	861441	+	182	NA	exon (ID=exon_PF3D7_0320500-E1;Parent=PF3D7_0320500.1, exon 1 of 1)	NA	287	PF3D7_0320500
16D-H3K4ME3_peak_972	Pf3D7_04_v3	729982	730280	+	182	NA	promoter-TSS (ID=exon_PF3D7_0416800-E3;Parent=PF3D7_0416800.1)	NA	-22	PF3D7_0416800
16D-H3K4ME3_peak_5571	Pf3D7_13_v3	800045	800441	+	182	NA	Intergenic	NA	-1469	PF3D7_1319400
16D-H3K4ME3_peak_2250	Pf3D7_07_v3	941442	942183	+	182	NA	promoter-TSS (ID=exon_PF3D7_0722000-E1;Parent=PF3D7_0722000.1)	NA	36	PF3D7_0722000
16D-H3K4ME3_peak_7014	Pf3D7_14_v3	2338570	2339073	+	181	NA	promoter-TSS (ID=exon_PF3D7_1457000-E3;Parent=PF3D7_1457000.1)	NA	74	PF3D7_1457000
16D-H3K4ME3_peak_4913	Pf3D7_12_v3	920013	921221	+	181	NA	TTS (ID=exon_PF3D7_1222800-E7;Parent=PF3D7_1222800.1)	NA	310	PF3D7_1222800
16D-H3K4ME3_peak_3326	Pf3D7_09_v3	1395133	1396556	+	181	NA	Intergenic	NA	-4956	PF3D7_0935500
16D-H3K4ME3_peak_5761	Pf3D7_13_v3	1356810	1357294	+	181	NA	TTS (ID=exon_PF3D7_1333100-E1;Parent=PF3D7_1333100.1)	NA	235	PF3D7_1333000
16D-H3K4ME3_peak_1761	Pf3D7_06_v3	661176	661811	+	181	NA	promoter-TSS (ID=exon_PF3D7_0615800-E2;Parent=PF3D7_0615800.1)	NA	296	PF3D7_0615800
16D-H3K4ME3_peak_1142	Pf3D7_05_v3	150282	151136	+	181	NA	promoter-TSS (ID=exon_PF3D7_0503600-E1;Parent=PF3D7_0503600.1)	NA	-578	PF3D7_0503600
16D-H3K4ME3_peak_7213	Pf3D7_14_v3	2972954	2973510	+	181	NA	exon (ID=exon_PF3D7_1472900-E1;Parent=PF3D7_1472900.1, exon 1 of 1)	NA	254	PF3D7_1472900
16D-H3K4ME3_peak_4035	Pf3D7_11_v3	434604	435180	+	181	NA	promoter-TSS (ID=exon_PF3D7_1111000-E1;Parent=PF3D7_1111000.1)	NA	90	PF3D7_1111000
16D-H3K4ME3_peak_1428	Pf3D7_05_v3	1025458	1026128	+	181	NA	Intergenic	NA	-1486	PF3D7_0524800
16D-H3K4ME3_peak_1670	Pf3D7_06_v3	425067	425327	+	181	NA	promoter-TSS (ID=exon_PF3D7_0609900-E1;Parent=PF3D7_0609900.1)	NA	-608	PF3D7_0609900
16D-H3K4ME3_peak_4856	Pf3D7_12_v3	755403	755666	+	181	NA	TTS (ID=exon_PF3D7_1219000-E1;Parent=PF3D7_1219000.1)	NA	-2115	PF3D7_1219100
16D-H3K4ME3_peak_2653	Pf3D7_08_v3	840702	841011	+	181	NA	Intergenic	NA	-1461	PF3D7_0818500
16D-H3K4ME3_peak_1677	Pf3D7_07_v3	372797	373084	+	181	NA	TTS (ID=exon_PF3D7_0708100-E1;Parent=PF3D7_0708100.1)	NA	166	PF3D7_0708100
16D-H3K4ME3_peak_5624	Pf3D7_13_v3	974786	975061	+	181	NA	promoter-TSS (ID=exon_PF3D7_1323500-E1;Parent=PF3D7_1323500.1)	NA	-480	PF3D7_1323500
16D-H3K4ME3_peak_1652	Pf3D7_07_v3	304140	304960	+	181	NA	promoter-TSS (ID=exon_PF3D7_0706200-E2;Parent=PF3D7_0706200.1)	NA	46	PF3D7_0706200
16D-H3K4ME3_peak_1332	Pf3D7_05_v3	786873	787526	+	181	NA	promoter-TSS (ID=exon_PF3D7_0518900-E1;Parent=PF3D7_0518900.1)	NA	-634	PF3D7_0518900
16D-H3K4ME3_peak_4796	Pf3D7_12_v3	601387	601608	+	180	NA	promoter-TSS (ID=exon_PF3D7_1214000-E1;Parent=PF3D7_1214000.1)	NA	67	PF3D7_1214000
16D-H3K4ME3_peak_3329	Pf3D7_09_v3	1402772	1403381	+	180	NA	Intergenic	NA	1075	PF3D7_0935500
16D-H3K4ME3_peak_268	Pf3D7_02_v3	357193	358027	+	180	NA	promoter-TSS (ID=exon_PF3D7_0208700-E6;Parent=PF3D7_0208700.2)	NA	128	PF3D7_0208700
16D-H3K4ME3_peak_1436	Pf3D7_05_v3	1045455	1045890	+	180	NA	exon (ID=exon_PF3D7_0525200-E1;Parent=PF3D7_0525200.1, exon 1 of 1)	NA	210	PF3D7_0525200
16D-H3K4ME3_peak_3047	Pf3D7_09_v3	665839	666412	+	180	NA	exon (ID=exon_PF3D7_0915900-E1;Parent=PF3D7_0915900.1, exon 1 of 1)	NA	147	PF3D7_0915900
16D-H3K4ME3_peak_1348	Pf3D7_05_v3	823953	824271	+	180	NA	Intergenic	NA	-1204	PF3D7_0519800
16D-H3K4ME3_peak_6372	Pf3D7_14_v3	323300	323595	+	180	NA	promoter-TSS (ID=exon_PF3D7_1408600-E2;Parent=PF3D7_1408600.1)	NA	130	PF3D7_1408600
16D-H3K4ME3_peak_3837	Pf3D7_10_v3	1376869	1377819	+	180	NA	exon (ID=exon_PF3D7_1034600-E1;Parent=PF3D7_1034600.1, exon 1 of 1)	NA	415	PF3D7_1034600
16D-H3K4ME3_peak_375	Pf3D7_02_v3	718625	719203	+	180	NA	TTS (ID=exon_PF3D7_0217400-E2;Parent=PF3D7_0217400.1)	NA	986	PF3D7_0217400
16D-H3K4ME3_peak_2453	Pf3D7_08_v3	307839	309277	+	180	NA	promoter-TSS (ID=exon_PF3D7_0805500-E1;Parent=PF3D7_0805500.1)	NA	-9	PF3D7_0805500
16D-H3K4ME3_peak_7270	Pf3D7_14_v3	3132419	3132753	+	180	NA	TTS (ID=exon_PF3D7_1476100-E1;Parent=PF3D7_1476100.1)	NA	-1365	PF3D7_1476200
16D-H3K4ME3_peak_6215	Pf3D7_13_v3	2773217	2773573	+	180	NA	TTS (ID=exon_PF3D7_1369600-E1;Parent=PF3D7_1369600.1)	NA	333	PF3D7_1369500
16D-H3K4ME3_peak_111	Pf3D7_01_v3	363280	363918	+	179	NA	exon (ID=exon_PF3D7_0109000-E1;Parent=PF3D7_0109000.1, exon 1 of 1)	NA	281	PF3D7_0109000
16D-H3K4ME3_peak_6893	Pf3D7_14_v3	1939688	1940671	+	179	NA	promoter-TSS (ID=exon_PF3D7_1447500-E1;Parent=PF3D7_1447500.1)	NA	-877	PF3D7_1447500
16D-H3K4ME3_peak_5942	Pf3D7_13_v3	1895948	1896728	+	179	NA	TTS (ID=exon_PF3D7_1347400-E1;Parent=PF3D7_1347400.1)	NA	355	PF3D7_1347400
16D-H3K4ME3_peak_3029	Pf3D7_09_v3	616049	616806	+	179	NA	promoter-TSS (ID=exon_PF3D7_0914300-E1;Parent=PF3D7_0914300.1)	NA	-935	PF3D7_0914300
16D-H3K4ME3_peak_43	Pf3D7_01_v3	177025	177300	+	179	NA	promoter-TSS (ID=exon_PF3D7_0104100-E1;Parent=PF3D7_0104100.1)	NA	-925	PF3D7_0104100
16D-H3K4ME3_peak_3199	Pf3D7_09_v3	1132513	1132859	+	179	NA	promoter-TSS (ID=exon_PF3D7_0927900-E1;Parent=PF3D7_0927900.1)	NA	-551	PF3D7_0927900
16D-H3K4ME3_peak_6809	Pf3D7_14_v3	1698915	1699558	+	179	NA	Intergenic	NA	-1223	PF3D7_1441600
16D-H3K4ME3_peak_2107	Pf3D7_07_v3	476939	477568	+	179	NA	promoter-TSS (ID=exon_PF3D7_0710500-E4;Parent=PF3D7_0710500.1)	NA	-148	PF3D7_0710500
16D-H3K4ME3_peak_3951	Pf3D7_11_v3	198159	198368	+	179	NA	TTS (ID=exon_PF3D7_1104400-E1;Parent=PF3D7_1104400.1)	NA	193	PF3D7_1104400
16D-H3K4ME3_peak_4969-2	Pf3D7_12_v3	1092170	1092744	+	179	NA	exon (ID=exon_PF3D7_1227000-E1;Parent=PF3D7_1227000.1, exon 1 of 1)	NA	194	PF3D7_1227000
16D-H3K4ME3_peak_4969	Pf3D7_12_v3	1091321	1091980	+	179	NA	TTS (ID=exon_PF3D7_1227000-E1;Parent=PF3D7_1227000.1)	NA	1001	PF3D7_1227000
16D-H3K4ME3_peak_2726	Pf3D7_08_v3	1035970	1036492	+	179	NA	promoter-TSS (ID=exon_PF3D7_0823400-E5;Parent=PF3D7_0823400.1)	NA	-94	PF3D7_0823400
16D-H3K4ME3_peak_1867	Pf3D7_06_v3	947913	948661	+	179	NA	promoter-TSS (ID=exon_PF3D7_0623300-E2;Parent=PF3D7_0623300.1)	NA	-46	PF3D7_0623300
16D-H3K4ME3_peak_6298	Pf3D7_14_v3	131760	131975	+	179	NA	promoter-TSS (ID=exon_PF3D7_1403500-E4;Parent=PF3D7_1403500.1)	NA	9	PF3D7_1403500
16D-H3K4ME3_peak_4071	Pf3D7_11_v3	532730	533298	+	179	NA	exon (ID=exon_PF3D7_1113800-E1;Parent=PF3D7_1113800.1, exon 1 of 1)	NA	271	PF3D7_1113800
16D-H3K4ME3_peak_6725	Pf3D7_14_v3	1475102	1475428	+	178	NA	promoter-TSS (ID=exon_PF3D7_1436200-E1;Parent=PF3D7_1436200.1)	NA	-827	PF3D7_1436200
16D-H3K4ME3_peak_1244	Pf3D7_05_v3	526809	527234	+	178	NA	promoter-TSS (ID=exon_PF3D7_0512000-E2;Parent=PF3D7_0512000.1)	NA	-618	PF3D7_0512000
16D-H3K4ME3_peak_2575	Pf3D7_08_v3	654154	654860	+	178	NA	Intergenic	NA	-1571	PF3D7_0813300
16D-H3K4ME3_peak_3954	Pf3D7_11_v3	205309	205808	+	178	NA	promoter-TSS (ID=exon_PF3D7_1104700-E2;Parent=PF3D7_1104700.2,PF3D7_1104700.1)	NA	-96	PF3D7_1104700
16D-H3K4ME3_peak_1295	Pf3D7_05_v3	657049	658150	+	178	NA	TTS (ID=exon_PF3D7_0515800-E1;Parent=PF3D7_0515800.1)	NA	1078	PF3D7_0515800
16D-H3K4ME3_peak_6874	Pf3D7_14_v3	1906932	1907442	+	178	NA	promoter-TSS (ID=exon_PF3D7_1446500-E1;Parent=PF3D7_1446500.1)	NA	-10	PF3D7_1446500
16D-H3K4ME3_peak_3861	Pf3D7_10_v3	1426470	1426909	+	178	NA	promoter-TSS (ID=exon_PF3D7_1036000-E1;Parent=PF3D7_1036000.1)	NA	-438	PF3D7_1036000
16D-H3K4ME3_peak_6866	Pf3D7_14_v3	1874845	1875082	+	178	NA	TTS (ID=exon_PF3D7_1445600-E5;Parent=PF3D7_1445600.1)	NA	904	PF3D7_1445600
16D-H3K4ME3_peak_2482	Pf3D7_08_v3	402484	402784	+	178	NA	promoter-TSS (ID=exon_PF3D7_0807900-E2;Parent=PF3D7_0807900.1)	NA	39	PF3D7_0807900
16D-H3K4ME3_peak_6514	Pf3D7_14_v3	782081	782370	+	178	NA	TTS (ID=exon_PF3D7_1418900-E2;Parent=PF3D7_1418900.1)	NA	138	PF3D7_1418800
16D-H3K4ME3_peak_5285	Pf3D7_12_v3	2011550	2011824	+	177	NA	promoter-TSS (ID=exon_PF3D7_1249300-E1;Parent=PF3D7_1249300.1)	NA	670	PF3D7_1249200
16D-H3K4ME3_peak_519	Pf3D7_03_v3	231840	233022	+	177	NA	promoter-TSS (ID=exon_PF3D7_0304900-E1;Parent=PF3D7_0304900.1)	NA	-126	PF3D7_0304900
16D-H3K4ME3_peak_2398	Pf3D7_08_v3	95847	96736	+	177	NA	exon (ID=exon_PF3D7_0801100-E1;Parent=PF3D7_0801100.1, exon 1 of 1)	NA	1280	PF3D7_0801100
16D-H3K4ME3_peak_1397	Pf3D7_05_v3	971551	972396	+	177	NA	Intergenic	NA	-1011	PF3D7_0523300
16D-H3K4ME3_peak_3377	Pf3D7_10_v3	68634	68983	+	177	NA	promoter-TSS (ID=exon_PF3D7_1001100-E2;Parent=PF3D7_1001100.2)	NA	-55	PF3D7_1001100
16D-H3K4ME3_peak_2651	Pf3D7_08_v3	837253	837559	+	177	NA	promoter-TSS (ID=exon_PF3D7_0818400-E2;Parent=PF3D7_0818400.1)	NA	-558	PF3D7_0818400
16D-H3K4ME3_peak_5252	Pf3D7_12_v3	1929743	1930042	+	177	NA	TTS (ID=exon_PF3D7_1246300-E9;Parent=PF3D7_1246300.1)	NA	666	PF3D7_1246300
16D-H3K4ME3_peak_3916	Pf3D7_11_v3	116964	117291	+	177	NA	promoter-TSS (ID=exon_PF3D7_1102400-E1;Parent=PF3D7_1102400.1)	NA	-554	PF3D7_1102400
16D-H3K4ME3_peak_2194	Pf3D7_07_v3	821217	821543	+	177	NA	promoter-TSS (ID=exon_PF3D7_0718300-E1;Parent=PF3D7_0718300.1)	NA	-745	PF3D7_0718300
16D-H3K4ME3_peak_4023	Pf3D7_11_v3	397380	397856	+	177	NA	TTS (ID=exon_PF3D7_1109900-E1;Parent=PF3D7_1109900.1)	NA	138	PF3D7_1109900
16D-H3K4ME3_peak_5439	Pf3D7_13_v3	337943	338455	+	177	NA	promoter-TSS (ID=exon_PF3D7_1307400-E1;Parent=PF3D7_1307400.1)	NA	256	PF3D7_1307500
16D-H3K4ME3_peak_4199	Pf3D7_11_v3	932935	933334	+	177	NA	exon (ID=exon_PF3D7_1123500-E1;Parent=PF3D7_1123500.1, exon 1 of 1)	NA	230	PF3D7_1123500
16D-H3K4ME3_peak_7254	Pf3D7_14_v3	3085523	3086231	+	177	NA	exon (ID=exon_PF3D7_1475300-E1;Parent=PF3D7_1475300.1, exon 1 of 1)	NA	381	PF3D7_1475300
16D-H3K4ME3_peak_6845	Pf3D7_14_v3	1828450	1828926	+	177	NA	promoter-TSS (ID=exon_PF3D7_1444300-E2;Parent=PF3D7_1444300.1)	NA	109	PF3D7_1444300
16D-H3K4ME3_peak_2558	Pf3D7_08_v3	622884	623437	+	177	NA	exon (ID=exon_PF3D7_0812400-E1;Parent=PF3D7_0812400.1, exon 1 of 1)	NA	282	PF3D7_0812400
16D-H3K4ME3_peak_5589	Pf3D7_13_v3	844863	845224	+	177	NA	promoter-TSS (ID=exon_PF3D7_1320500-E6;Parent=PF3D7_1320500.1)	NA	18	PF3D7_1320500
16D-H3K4ME3_peak_3233	Pf3D7_09_v3	1194820	1195362	+	177	NA	TTS (ID=exon_PF3D7_0930200-E5;Parent=PF3D7_0930200.1)	NA	148	PF3D7_0930100
16D-H3K4ME3_peak_49	Pf3D7_01_v3	190094	190842	+	177	NA	exon (ID=exon_PF3D7_0104300-E1;Parent=PF3D7_0104300.1, exon 1 of 1)	NA	199	PF3D7_0104300
16D-H3K4ME3_peak_4099	Pf3D7_11_v3	599831	600512	+	177	NA	promoter-TSS (ID=exon_PF3D7_1115900-E3;Parent=PF3D7_1115900.1)	NA	-5	PF3D7_1115900
16D-H3K4ME3_peak_3580	Pf3D7_10_v3	617176	617768	+	177	NA	promoter-TSS (ID=exon_PF3D7_1015200-E2;Parent=PF3D7_1015200.1)	NA	264	PF3D7_1015200
16D-H3K4ME3_peak_3651	Pf3D7_10_v3	849801	850437	+	177	NA	promoter-TSS (ID=exon_PF3D7_1021000-E2;Parent=PF3D7_1021000.1)	NA	-90	PF3D7_1021000
16D-H3K4ME3_peak_799	Pf3D7_04_v3	146263	146649	+	177	NA	exon (ID=exon_PF3D7_0402300-E2;Parent=PF3D7_0402300.1, exon 1 of 1)	NA	1690	PF3D7_0402400
16D-H3K4ME3_peak_6562	Pf3D7_14_v3	927635	927911	+	177	NA	Intergenic	NA	-1346	PF3D7_1423000
16D-H3K4ME3_peak_6299	Pf3D7_14_v3	133029	133301	+	177	NA	promoter-TSS (ID=exon_PF3D7_1403600-E3;Parent=PF3D7_1403600.1)	NA	48	PF3D7_1403600
16D-H3K4ME3_peak_4486	Pf3D7_11_v3	1691121	1691489	+	176	NA	Intergenic	NA	-1221	PF3D7_1142100
16D-H3K4ME3_peak_7107	Pf3D7_14_v3	2634166	2634384	+	176	NA	Intergenic	NA	-1566	PF3D7_1465000
16D-H3K4ME3_peak_643	Pf3D7_03_v3	612912	613719	+	176	NA	exon (ID=exon_PF3D7_0315100-E1;Parent=PF3D7_0315100.1, exon 1 of 1)	NA	107	PF3D7_0315100
16D-H3K4ME3_peak_6326	Pf3D7_14_v3	198199	198571	+	176	NA	exon (ID=exon_PF3D7_1405700-E1;Parent=PF3D7_1405700.1, exon 1 of 1)	NA	101	PF3D7_1405700
16D-H3K4ME3_peak_3612	Pf3D7_10_v3	700044	700476	+	176	NA	promoter-TSS (ID=exon_PF3D7_1017400-E1;Parent=PF3D7_1017400.1)	NA	-437	PF3D7_1017400
16D-H3K4ME3_peak_3671	Pf3D7_10_v3	928289	929325	+	176	NA	exon (ID=exon_PF3D7_1022200-E1;Parent=PF3D7_1022200.1, exon 1 of 1)	NA	213	PF3D7_1022200
16D-H3K4ME3_peak_3401	Pf3D7_10_v3	125282	125590	+	176	NA	promoter-TSS (ID=exon_PF3D7_1002600-E1;Parent=PF3D7_1002600.1)	NA	-503	PF3D7_1002600
16D-H3K4ME3_peak_4679	Pf3D7_12_v3	227473	228042	+	176	NA	promoter-TSS (ID=exon_PF3D7_1205200-E1;Parent=PF3D7_1205200.1)	NA	-687	PF3D7_1205200
16D-H3K4ME3_peak_4865	Pf3D7_12_v3	800858	801216	+	175	NA	Intergenic	NA	-1426	PF3D7_1220000
16D-H3K4ME3_peak_1660	Pf3D7_06_v3	398908	399356	+	175	NA	promoter-TSS (ID=exon_PF3D7_0609300-E2;Parent=PF3D7_0609300.1)	NA	-22	PF3D7_0609300
16D-H3K4ME3_peak_6168	Pf3D7_13_v3	2741706	2742279	+	175	NA	promoter-TSS (ID=exon_PF3D7_1369000-E2;Parent=PF3D7_1369000.1)	NA	-593	PF3D7_1369000
16D-H3K4ME3_peak_3679	Pf3D7_10_v3	953481	953742	+	175	NA	Intergenic	NA	-1032	PF3D7_1022700
16D-H3K4ME3_peak_4900	Pf3D7_12_v3	887481	888216	+	175	NA	Intergenic	NA	-1816	PF3D7_1222300
16D-H3K4ME3_peak_1052	Pf3D7_04_v3	1027927	1028231	+	175	NA	TTS (ID=exon_PF3D7_0422400-E2;Parent=PF3D7_0422400.1)	NA	1189	PF3D7_0422400
16D-H3K4ME3_peak_2963	Pf3D7_09_v3	410284	410668	+	175	NA	promoter-TSS (ID=exon_PF3D7_0908900-E1;Parent=PF3D7_0908900.1)	NA	-6	PF3D7_0909000
16D-H3K4ME3_peak_5493	Pf3D7_13_v3	527907	528273	+	175	NA	Intergenic	NA	-1030	PF3D7_1312500
16D-H3K4ME3_peak_1091	Pf3D7_05_v3	29107	29394	+	175	NA	promoter-TSS (ID=exon_PF3D7_0500200-E1;Parent=PF3D7_0500200.1)	NA	54	PF3D7_0500200
16D-H3K4ME3_peak_6711	Pf3D7_14_v3	1418027	1418895	+	175	NA	promoter-TSS (ID=exon_PF3D7_1435200-E1;Parent=PF3D7_1435200.1)	NA	-922	PF3D7_1435200
16D-H3K4ME3_peak_4829	Pf3D7_12_v3	682869	683551	+	175	NA	exon (ID=exon_PF3D7_1217300-E1;Parent=PF3D7_1217300.1, exon 1 of 1)	NA	373	PF3D7_1217300
16D-H3K4ME3_peak_4431	Pf3D7_11_v3	1516555	1516824	+	175	NA	Intergenic	NA	-1775	PF3D7_1138500
16D-H3K4ME3_peak_3618	Pf3D7_10_v3	732623	732892	+	175	NA	promoter-TSS (ID=exon_PF3D7_1018300-E1;Parent=PF3D7_1018300.1)	NA	99	PF3D7_1018300
16D-H3K4ME3_peak_6796	Pf3D7_14_v3	1668611	1669094	+	175	NA	promoter-TSS (ID=exon_PF3D7_1440900-E4;Parent=PF3D7_1440900.1)	NA	-54	PF3D7_1440900
16D-H3K4ME3_peak_6908	Pf3D7_14_v3	2001835	2002200	+	175	NA	promoter-TSS (ID=exon_PF3D7_1448800-E1;Parent=PF3D7_1448800.1)	NA	89	PF3D7_1448800
16D-H3K4ME3_peak_3960	Pf3D7_11_v3	212742	213095	+	175	NA	Intergenic	NA	-1907	PF3D7_1104900
16D-H3K4ME3_peak_3793	Pf3D7_10_v3	1249544	1249847	+	174	NA	promoter-TSS (ID=exon_PF3D7_1030800-E1;Parent=PF3D7_1030800.1)	NA	-350	PF3D7_1030800
16D-H3K4ME3_peak_6446-2	Pf3D7_14_v3	557088	557337	+	174	NA	Intergenic	NA	-1440	PF3D7_1414000
16D-H3K4ME3_peak_3694	Pf3D7_10_v3	994146	994505	+	174	NA	promoter-TSS (ID=exon_PF3D7_1023800-E2;Parent=PF3D7_1023800.1)	NA	3	PF3D7_1023800
16D-H3K4ME3_peak_226	Pf3D7_02_v3	225538	225949	+	174	NA	promoter-TSS (ID=exon_PF3D7_0205500-E3;Parent=PF3D7_0205500.1)	NA	71	PF3D7_0205500
16D-H3K4ME3_peak_4139	Pf3D7_11_v3	714061	714740	+	174	NA	promoter-TSS (ID=exon_PF3D7_1118800-E7;Parent=PF3D7_1118800.1)	NA	25	PF3D7_1118800
16D-H3K4ME3_peak_6446	Pf3D7_14_v3	556529	556896	+	174	NA	promoter-TSS (ID=exon_PF3D7_1414000-E1;Parent=PF3D7_1414000.1)	NA	-940	PF3D7_1414000
16D-H3K4ME3_peak_6324	Pf3D7_14_v3	195082	195610	+	174	NA	TTS (ID=exon_PF3D7_1405700-E1;Parent=PF3D7_1405700.1)	NA	-1081	PF3D7_1405600
16D-H3K4ME3_peak_6842	Pf3D7_14_v3	1824959	1826328	+	173	NA	promoter-TSS (ID=exon_PF3D7_1444200-E1;Parent=PF3D7_1444200.1)	NA	-317	PF3D7_1444100
16D-H3K4ME3_peak_1184	Pf3D7_05_v3	301028	301376	+	173	NA	promoter-TSS (ID=exon_PF3D7_0507200-E1;Parent=PF3D7_0507200.1)	NA	-466	PF3D7_0507200
16D-H3K4ME3_peak_2300	Pf3D7_07_v3	1078055	1078670	+	173	NA	promoter-TSS (ID=exon_PF3D7_0725400-E1;Parent=PF3D7_0725400.1)	NA	-653	PF3D7_0725400
16D-H3K4ME3_peak_4417	Pf3D7_11_v3	1473519	1474086	+	173	NA	promoter-TSS (ID=exon_PF3D7_1137500-E2;Parent=PF3D7_1137500.1)	NA	-194	PF3D7_1137500
16D-H3K4ME3_peak_1904	Pf3D7_06_v3	1025164	1025607	+	173	NA	exon (ID=exon_PF3D7_0625200-E1;Parent=PF3D7_0625200.1, exon 1 of 1)	NA	206	PF3D7_0625200
16D-H3K4ME3_peak_1647	Pf3D7_06_v3	356564	357481	+	173	NA	TTS (ID=exon_PF3D7_0608600-E2;Parent=PF3D7_0608600.1)	NA	-1369	PF3D7_0608700
16D-H3K4ME3_peak_5888	Pf3D7_13_v3	1703634	1703875	+	173	NA	promoter-TSS (ID=exon_PF3D7_1343200-E1;Parent=PF3D7_1343200.1)	NA	-816	PF3D7_1343200
16D-H3K4ME3_peak_1855	Pf3D7_06_v3	911460	911890	+	172	NA	TTS (ID=exon_PF3D7_0622300-E4;Parent=PF3D7_0622300.1)	NA	172	PF3D7_0622400
16D-H3K4ME3_peak_1937	Pf3D7_06_v3	1101790	1102189	+	172	NA	TTS (ID=exon_PF3D7_0627500-E2;Parent=PF3D7_0627500.1)	NA	223	PF3D7_0627500
16D-H3K4ME3_peak_1092	Pf3D7_05_v3	29768	30220	+	172	NA	promoter-TSS (ID=exon_PF3D7_0500200-E1;Parent=PF3D7_0500200.1)	NA	-690	PF3D7_0500200
16D-H3K4ME3_peak_5918	Pf3D7_13_v3	1816246	1816607	+	172	NA	promoter-TSS (ID=exon_PF3D7_1345300-E1;Parent=PF3D7_1345300.1)	NA	267	PF3D7_1345400
16D-H3K4ME3_peak_3865	Pf3D7_10_v3	1447116	1447892	+	172	NA	promoter-TSS (ID=exon_PF3D7_1036700-E3;Parent=PF3D7_1036700.1)	NA	-9	PF3D7_1036700
16D-H3K4ME3_peak_1931	Pf3D7_06_v3	1084318	1084927	+	172	NA	TTS (ID=exon_PF3D7_0626900-E1;Parent=PF3D7_0626900.1)	NA	218	PF3D7_0627000
16D-H3K4ME3_peak_3169	Pf3D7_09_v3	1154758	1155123	+	172	NA	exon (ID=exon_PF3D7_0928700-E1;Parent=PF3D7_0928700.1, exon 1 of 1)	NA	213	PF3D7_0928700
16D-H3K4ME3_peak_2410	Pf3D7_08_v3	143312	143564	+	172	NA	TTS (ID=exon_PF3D7_0801900-E1;Parent=PF3D7_0801900.1)	NA	-2651	PF3D7_0802000
16D-H3K4ME3_peak_3057	Pf3D7_09_v3	683477	683761	+	172	NA	promoter-TSS (ID=exon_PF3D7_0916400-E1;Parent=PF3D7_0916400.1)	NA	57	PF3D7_0916400
16D-H3K4ME3_peak_5742	Pf3D7_13_v3	1313176	1313419	+	172	NA	promoter-TSS (ID=exon_PF3D7_1331500-E1;Parent=PF3D7_1331500.1)	NA	-627	PF3D7_1331500
16D-H3K4ME3_peak_3742	Pf3D7_10_v3	1141865	1142333	+	172	NA	promoter-TSS (ID=exon_PF3D7_1027300-E2;Parent=PF3D7_1027300.1)	NA	47	PF3D7_1027300
16D-H3K4ME3_peak_6465	Pf3D7_14_v3	608022	608317	+	172	NA	promoter-TSS (ID=exon_PF3D7_1415000-E1;Parent=PF3D7_1415000.1)	NA	-821	PF3D7_1415000
16D-H3K4ME3_peak_5297	Pf3D7_12_v3	2058365	2058819	+	172	NA	promoter-TSS (ID=exon_PF3D7_1250200-E1;Parent=PF3D7_1250200.1)	NA	-516	PF3D7_1250200
16D-H3K4ME3_peak_1058	Pf3D7_04_v3	1044392	1044643	+	172	NA	promoter-TSS (ID=exon_PF3D7_0422800-E6;Parent=PF3D7_0422800.1)	NA	-53	PF3D7_0422800
16D-H3K4ME3_peak_6169	Pf3D7_13_v3	2632326	2632727	+	172	NA	TTS (ID=exon_PF3D7_1365900-E2;Parent=PF3D7_1365900.1)	NA	187	PF3D7_1365900
16D-H3K4ME3_peak_222	Pf3D7_02_v3	218239	218807	+	172	NA	promoter-TSS (ID=exon_PF3D7_0205200-E3;Parent=PF3D7_0205200.1)	NA	-100	PF3D7_0205200
16D-H3K4ME3_peak_6816	Pf3D7_14_v3	1715481	1716133	+	171	NA	Intergenic	NA	-1364	PF3D7_1442400
16D-H3K4ME3_peak_4393	Pf3D7_11_v3	1420905	1421272	+	171	NA	Intergenic	NA	-1017	PF3D7_1136200
16D-H3K4ME3_peak_2454-2	Pf3D7_08_v3	312599	312922	+	171	NA	exon (ID=exon_PF3D7_0805600-E1;Parent=PF3D7_0805600.1, exon 1 of 1)	NA	726	PF3D7_0805600
16D-H3K4ME3_peak_168	Pf3D7_02_v3	190478	190682	+	171	NA	Intergenic	NA	-1465	PF3D7_0204100
16D-H3K4ME3_peak_316	Pf3D7_02_v3	483385	483770	+	171	NA	exon (ID=exon_PF3D7_0212100-E1;Parent=PF3D7_0212100.1, exon 1 of 1)	NA	141	PF3D7_0212100
16D-H3K4ME3_peak_2497	Pf3D7_08_v3	425465	426156	+	171	NA	Intergenic	NA	1825	PF3D7_0808500
16D-H3K4ME3_peak_5537	Pf3D7_13_v3	679856	680202	+	171	NA	promoter-TSS (ID=exon_PF3D7_1316200-E1;Parent=PF3D7_1316200.1)	NA	-10	PF3D7_1316200
16D-H3K4ME3_peak_6037	Pf3D7_13_v3	2211691	2212130	+	171	NA	Intergenic	NA	-1452	PF3D7_1355700
16D-H3K4ME3_peak_4519	Pf3D7_11_v3	1756452	1757624	+	171	NA	promoter-TSS (ID=exon_PF3D7_1144100-E3;Parent=PF3D7_1144100.1)	NA	-125	PF3D7_1144100
16D-H3K4ME3_peak_6576-2	Pf3D7_14_v3	975176	975528	+	171	NA	promoter-TSS (ID=exon_PF3D7_1424100-E2;Parent=PF3D7_1424100.1)	NA	-16	PF3D7_1424300
16D-H3K4ME3_peak_5343	Pf3D7_12_v3	2162177	2163237	+	171	NA	TTS (ID=exon_PF3D7_1252900-E2;Parent=PF3D7_1252900.1)	NA	275	PF3D7_1252900
16D-H3K4ME3_peak_6576	Pf3D7_14_v3	974552	975031	+	171	NA	promoter-TSS (ID=exon_PF3D7_1424200-E1;Parent=PF3D7_1424200.1)	NA	282	PF3D7_1424100
16D-H3K4ME3_peak_3575	Pf3D7_10_v3	609772	610408	+	171	NA	Intergenic	NA	-1123	PF3D7_1015000
16D-H3K4ME3_peak_5403	Pf3D7_13_v3	228798	229057	+	171	NA	promoter-TSS (ID=exon_PF3D7_1304200-E3;Parent=PF3D7_1304200.2)	NA	-54	PF3D7_1304200
16D-H3K4ME3_peak_872	Pf3D7_04_v3	397187	398009	+	171	NA	exon (ID=exon_PF3D7_0408100-E1;Parent=PF3D7_0408100.1, exon 1 of 1)	NA	270	PF3D7_0408100
16D-H3K4ME3_peak_2454	Pf3D7_08_v3	311966	312439	+	171	NA	exon (ID=exon_PF3D7_0805600-E1;Parent=PF3D7_0805600.1, exon 1 of 1)	NA	168	PF3D7_0805600
16D-H3K4ME3_peak_6407	Pf3D7_14_v3	437113	437767	+	171	NA	promoter-TSS (ID=exon_PF3D7_1410900-E2;Parent=PF3D7_1410900.1)	NA	-8	PF3D7_1410900
16D-H3K4ME3_peak_3510	Pf3D7_10_v3	427789	428401	+	171	NA	promoter-TSS (ID=exon_PF3D7_1010900-E5;Parent=PF3D7_1010900.1)	NA	11	PF3D7_1010900
16D-H3K4ME3_peak_5983	Pf3D7_13_v3	2022501	2022806	+	170	NA	promoter-TSS (ID=exon_PF3D7_1350700-E1;Parent=PF3D7_1350700.1)	NA	461	PF3D7_1350600
16D-H3K4ME3_peak_6117	Pf3D7_13_v3	2468251	2468451	+	170	NA	promoter-TSS (ID=exon_PF3D7_1361500-E1;Parent=PF3D7_1361500.1,PF3D7_1361500.2)	NA	-369	PF3D7_1361500
16D-H3K4ME3_peak_6561	Pf3D7_14_v3	926129	926475	+	170	NA	exon (ID=exon_PF3D7_1423000-E1;Parent=PF3D7_1423000.1, exon 1 of 1)	NA	125	PF3D7_1423000
16D-H3K4ME3_peak_3033	Pf3D7_09_v3	630621	630875	+	170	NA	promoter-TSS (ID=exon_PF3D7_0914700-E1;Parent=PF3D7_0914700.1)	NA	91	PF3D7_0914700
16D-H3K4ME3_peak_323	Pf3D7_02_v3	526475	526745	+	170	NA	promoter-TSS (ID=exon_PF3D7_0212700-E1;Parent=PF3D7_0212700.1)	NA	-567	PF3D7_0212700
16D-H3K4ME3_peak_5755	Pf3D7_13_v3	1343186	1343991	+	170	NA	exon (ID=exon_PF3D7_1332600-E1;Parent=PF3D7_1332600.1, exon 1 of 1)	NA	217	PF3D7_1332600
16D-H3K4ME3_peak_3181	Pf3D7_09_v3	1062809	1063630	+	170	NA	TTS (ID=exon_PF3D7_0926200-E1;Parent=PF3D7_0926200.1)	NA	166	PF3D7_0926200
16D-H3K4ME3_peak_355	Pf3D7_02_v3	638306	638964	+	170	NA	Intergenic	NA	-1128	PF3D7_0215400
16D-H3K4ME3_peak_3767	Pf3D7_10_v3	1183777	1184296	+	170	NA	promoter-TSS (ID=exon_PF3D7_1028800-E1;Parent=PF3D7_1028800.1)	NA	-41	PF3D7_1028800
16D-H3K4ME3_peak_1659	Pf3D7_06_v3	396224	396738	+	170	NA	exon (ID=exon_PF3D7_0609300-E1;Parent=PF3D7_0609300.1, exon 1 of 1)	NA	239	PF3D7_0609300
16D-H3K4ME3_peak_4625	Pf3D7_12_v3	92244	92572	+	170	NA	exon (ID=exon_PF3D7_1201300-E1;Parent=PF3D7_1201300.1, exon 1 of 1)	NA	166	PF3D7_1201300
16D-H3K4ME3_peak_5172	Pf3D7_12_v3	1700193	1700813	+	170	NA	exon (ID=exon_PF3D7_1240300-E1;Parent=PF3D7_1240300.1, exon 1 of 1)	NA	-1202	PF3D7_1240300
16D-H3K4ME3_peak_1591	Pf3D7_06_v3	179594	179898	+	170	NA	Intergenic	NA	-1190	PF3D7_0604200
16D-H3K4ME3_peak_4977	Pf3D7_12_v3	1131131	1131696	+	169	NA	promoter-TSS (ID=exon_PF3D7_1227700-E2;Parent=PF3D7_1227700.1)	NA	273	PF3D7_1227700
16D-H3K4ME3_peak_7256	Pf3D7_14_v3	3116665	3116982	+	169	NA	promoter-TSS (ID=exon_PF3D7_1475700-E1;Parent=PF3D7_1475700.1)	NA	-569	PF3D7_1475700
16D-H3K4ME3_peak_5813	Pf3D7_13_v3	1517253	1518350	+	169	NA	exon (ID=exon_PF3D7_1337500-E1;Parent=PF3D7_1337500.1, exon 1 of 1)	NA	1792	PF3D7_1337500
16D-H3K4ME3_peak_4178	Pf3D7_11_v3	842752	843600	+	169	NA	promoter-TSS (ID=exon_PF3D7_1122100-E1;Parent=PF3D7_1122100.1)	NA	-36	PF3D7_1122200
16D-H3K4ME3_peak_1841	Pf3D7_06_v3	873775	874038	+	169	NA	promoter-TSS (ID=exon_PF3D7_0621300-E1;Parent=PF3D7_0621300.1)	NA	97	PF3D7_0621300
16D-H3K4ME3_peak_2174	Pf3D7_07_v3	732078	732537	+	169	NA	TTS (ID=exon_PF3D7_0716800-E2;Parent=PF3D7_0716800.1)	NA	610	PF3D7_0716800
16D-H3K4ME3_peak_4493	Pf3D7_11_v3	1706416	1706646	+	169	NA	promoter-TSS (ID=exon_PF3D7_1142500-E2;Parent=PF3D7_1142500.1)	NA	42	PF3D7_1142500
16D-H3K4ME3_peak_564	Pf3D7_03_v3	370270	370495	+	169	NA	promoter-TSS (ID=exon_PF3D7_0308500-E3;Parent=PF3D7_0308500.1)	NA	112	PF3D7_0308500
16D-H3K4ME3_peak_5306	Pf3D7_12_v3	2070035	2070317	+	169	NA	promoter-TSS (ID=exon_PF3D7_1250500-E6;Parent=PF3D7_1250500.1)	NA	-69	PF3D7_1250500
16D-H3K4ME3_peak_7226	Pf3D7_14_v3	3022112	3022589	+	169	NA	promoter-TSS (ID=exon_PF3D7_1474100-E1;Parent=PF3D7_1474100.1)	NA	-878	PF3D7_1474100
16D-H3K4ME3_peak_3668	Pf3D7_10_v3	923550	924213	+	169	NA	exon (ID=exon_PF3D7_1022000-E2;Parent=PF3D7_1022000.1, exon 1 of 1)	NA	1937	PF3D7_1022100
16D-H3K4ME3_peak_4648	Pf3D7_12_v3	160635	161109	+	169	NA	promoter-TSS (ID=exon_PF3D7_1202800-E3;Parent=PF3D7_1202800.1)	NA	-54	PF3D7_1202800
16D-H3K4ME3_peak_2698	Pf3D7_08_v3	973540	973741	+	169	NA	promoter-TSS (ID=exon_PF3D7_0821700-E1;Parent=PF3D7_0821700.1)	NA	54	PF3D7_0821700
16D-H3K4ME3_peak_3232	Pf3D7_09_v3	1191799	1192273	+	169	NA	TTS (ID=exon_PF3D7_0930000-E1;Parent=PF3D7_0930000.1)	NA	2390	PF3D7_0930000
16D-H3K4ME3_peak_4240	Pf3D7_11_v3	1007552	1008503	+	168	NA	promoter-TSS (ID=exon_PF3D7_1125700-E1;Parent=PF3D7_1125700.1)	NA	515	PF3D7_1125800
16D-H3K4ME3_peak_4674	Pf3D7_12_v3	214818	215065	+	168	NA	promoter-TSS (ID=exon_PF3D7_1204700-E2;Parent=PF3D7_1204700.1)	NA	-95	PF3D7_1204700
16D-H3K4ME3_peak_5727	Pf3D7_13_v3	1282787	1283010	+	168	NA	Intergenic	NA	-1613	PF3D7_1330400
16D-H3K4ME3_peak_2311	Pf3D7_07_v3	1150726	1151450	+	168	NA	promoter-TSS (ID=exon_PF3D7_0727000-E1;Parent=PF3D7_0727000.1)	NA	-30	PF3D7_0727000
16D-H3K4ME3_peak_5633	Pf3D7_13_v3	996900	997221	+	168	NA	promoter-TSS (ID=exon_PF3D7_1324100-E1;Parent=PF3D7_1324100.1)	NA	-661	PF3D7_1324100
16D-H3K4ME3_peak_4398	Pf3D7_11_v3	1431716	1432017	+	168	NA	promoter-TSS (ID=exon_PF3D7_1136500-E10;Parent=PF3D7_1136500.2)	NA	32	PF3D7_1136500
16D-H3K4ME3_peak_1070	Pf3D7_04_v3	1055641	1056363	+	168	NA	exon (ID=exon_PF3D7_0423400-E1;Parent=PF3D7_0423400.1, exon 1 of 1)	NA	337	PF3D7_0423400
16D-H3K4ME3_peak_4323	Pf3D7_11_v3	1200431	1200842	+	168	NA	promoter-TSS (ID=exon_PF3D7_1131200-E6;Parent=PF3D7_1131200.1)	NA	82	PF3D7_1131200
16D-H3K4ME3_peak_2506	Pf3D7_08_v3	478485	478751	+	168	NA	TTS (ID=exon_PF3D7_0809400-E1;Parent=PF3D7_0809400.1)	NA	208	PF3D7_0809500
16D-H3K4ME3_peak_5547	Pf3D7_13_v3	717383	718038	+	168	NA	Intergenic	NA	-4251	PF3D7_1317200
16D-H3K4ME3_peak_1386	Pf3D7_05_v3	944493	945032	+	168	NA	promoter-TSS (ID=exon_PF3D7_0522800-E3;Parent=PF3D7_0522800.1)	NA	169	PF3D7_0522800
16D-H3K4ME3_peak_4795	Pf3D7_12_v3	600885	601140	+	168	NA	TTS (ID=exon_PF3D7_1214000-E1;Parent=PF3D7_1214000.1)	NA	134	PF3D7_1214000
16D-H3K4ME3_peak_3907	Pf3D7_11_v3	34521	35181	+	168	NA	promoter-TSS (ID=exon_PF3D7_1100200-E2;Parent=PF3D7_1100200.1)	NA	-917	PF3D7_1100200
16D-H3K4ME3_peak_918	Pf3D7_04_v3	615361	616170	+	167	NA	exon (ID=exon_PF3D7_0413500-E1;Parent=PF3D7_0413500.1, exon 1 of 1)	NA	409	PF3D7_0413500
16D-H3K4ME3_peak_3932	Pf3D7_11_v3	143817	144386	+	167	NA	TTS (ID=exon_PF3D7_1103300-E1;Parent=PF3D7_1103300.1)	NA	748	PF3D7_1103200
16D-H3K4ME3_peak_1943	Pf3D7_06_v3	1154547	1155847	+	167	NA	Intergenic	NA	-1533	PF3D7_0628100
16D-H3K4ME3_peak_1065	Pf3D7_04_v3	1050318	1051052	+	167	NA	promoter-TSS (ID=exon_PF3D7_0423200-E2;Parent=PF3D7_0423200.1)	NA	60	PF3D7_0423200
16D-H3K4ME3_peak_4258	Pf3D7_11_v3	1045739	1046281	+	167	NA	promoter-TSS (ID=exon_PF3D7_1126700-E4;Parent=PF3D7_1126700.1)	NA	77	PF3D7_1126700
16D-H3K4ME3_peak_5151	Pf3D7_12_v3	1619168	1619649	+	167	NA	Intergenic	NA	-2556	PF3D7_1238900
16D-H3K4ME3_peak_1172	Pf3D7_05_v3	262769	263079	+	167	NA	promoter-TSS (ID=exon_PF3D7_0506300-E1;Parent=PF3D7_0506300.1)	NA	-2	PF3D7_0506400
16D-H3K4ME3_peak_121	Pf3D7_01_v3	376765	377086	+	167	NA	promoter-TSS (ID=exon_PF3D7_0109500-E1;Parent=PF3D7_0109500.1)	NA	79	PF3D7_0109500
16D-H3K4ME3_peak_2444	Pf3D7_08_v3	285278	285708	+	167	NA	promoter-TSS (ID=exon_PF3D7_0805000-E1;Parent=PF3D7_0805000.1)	NA	-971	PF3D7_0805000
16D-H3K4ME3_peak_4827	Pf3D7_12_v3	678643	679162	+	167	NA	exon (ID=exon_PF3D7_1217200-E1;Parent=PF3D7_1217200.1, exon 1 of 1)	NA	300	PF3D7_1217200
16D-H3K4ME3_peak_692	Pf3D7_03_v3	761635	761997	+	167	NA	promoter-TSS (ID=exon_PF3D7_0318400-E17;Parent=PF3D7_0318400.1)	NA	6	PF3D7_0318400
16D-H3K4ME3_peak_5023	Pf3D7_12_v3	1256570	1256920	+	167	NA	promoter-TSS (ID=exon_PF3D7_1230600-E2;Parent=PF3D7_1230600.1)	NA	55	PF3D7_1230600
16D-H3K4ME3_peak_6316	Pf3D7_14_v3	172196	172545	+	167	NA	promoter-TSS (ID=exon_PF3D7_1405000-E2;Parent=PF3D7_1405000.1)	NA	-132	PF3D7_1405000
16D-H3K4ME3_peak_16	Pf3D7_01_v3	108845	109715	+	167	NA	promoter-TSS (ID=exon_PF3D7_0102400-E1;Parent=PF3D7_0102400.1)	NA	-932	PF3D7_0102400
16D-H3K4ME3_peak_611	Pf3D7_03_v3	544972	545274	+	167	NA	promoter-TSS (ID=exon_PF3D7_0313300-E1;Parent=PF3D7_0313300.1)	NA	71	PF3D7_0313300
16D-H3K4ME3_peak_5223	Pf3D7_12_v3	1870624	1871260	+	167	NA	promoter-TSS (ID=exon_PF3D7_1244700-E1;Parent=PF3D7_1244700.1)	NA	-977	PF3D7_1244700
16D-H3K4ME3_peak_4312	Pf3D7_11_v3	1162844	1163353	+	167	NA	promoter-TSS (ID=exon_PF3D7_1130000-E1;Parent=PF3D7_1130000.1)	NA	259	PF3D7_1130100
16D-H3K4ME3_peak_3696	Pf3D7_10_v3	1009183	1009519	+	166	NA	Intergenic	NA	-1890	PF3D7_1023900
16D-H3K4ME3_peak_3369	Pf3D7_10_v3	52649	53571	+	166	NA	promoter-TSS (ID=exon_PF3D7_1000600-E2;Parent=PF3D7_1000600.1)	NA	-511	PF3D7_1000600
16D-H3K4ME3_peak_1736	Pf3D7_06_v3	589457	590073	+	166	NA	exon (ID=exon_PF3D7_0614100-E1;Parent=PF3D7_0614100.1, exon 1 of 1)	NA	-1130	PF3D7_0614000
16D-H3K4ME3_peak_1928	Pf3D7_06_v3	1078966	1079210	+	166	NA	promoter-TSS (ID=exon_PF3D7_0626800-E2;Parent=PF3D7_0626800.1)	NA	93	PF3D7_0626800
16D-H3K4ME3_peak_576	Pf3D7_03_v3	411994	412399	+	166	NA	promoter-TSS (ID=exon_PF3D7_0309800-E3;Parent=PF3D7_0309800.1)	NA	-74	PF3D7_0309800
16D-H3K4ME3_peak_6565	Pf3D7_14_v3	933034	933319	+	166	NA	promoter-TSS (ID=exon_PF3D7_1423200-E2;Parent=PF3D7_1423200.1)	NA	117	PF3D7_1423200
16D-H3K4ME3_peak_3060	Pf3D7_09_v3	687275	688009	+	166	NA	exon (ID=exon_PF3D7_0916400-E1;Parent=PF3D7_0916400.1, exon 1 of 1)	NA	4008	PF3D7_0916500
16D-H3K4ME3_peak_3466	Pf3D7_10_v3	295373	295985	+	166	NA	TTS (ID=exon_PF3D7_1007300-E1;Parent=PF3D7_1007300.1)	NA	456	PF3D7_1007300
16D-H3K4ME3_peak_3340	Pf3D7_09_v3	1427854	1428081	+	166	NA	promoter-TSS (ID=exon_PF3D7_0936000-E2;Parent=PF3D7_0936000.1)	NA	55	PF3D7_0936000
16D-H3K4ME3_peak_2593	Pf3D7_08_v3	683985	684651	+	166	NA	promoter-TSS (ID=exon_PF3D7_0814100-E2;Parent=PF3D7_0814100.1)	NA	-746	PF3D7_0814100
16D-H3K4ME3_peak_5411	Pf3D7_13_v3	246541	246821	+	166	NA	promoter-TSS (ID=exon_PF3D7_1305000-E1;Parent=PF3D7_1305000.1)	NA	556	PF3D7_1304900
16D-H3K4ME3_peak_1942	Pf3D7_06_v3	1153815	1154363	+	166	NA	promoter-TSS (ID=exon_PF3D7_0628100-E1;Parent=PF3D7_0628100.1)	NA	-425	PF3D7_0628100
16D-H3K4ME3_peak_4437	Pf3D7_11_v3	1542617	1543311	+	166	NA	exon (ID=exon_PF3D7_1138900-E1;Parent=PF3D7_1138900.1, exon 1 of 1)	NA	2160	PF3D7_1138900
16D-H3K4ME3_peak_1781	Pf3D7_06_v3	720434	721022	+	166	NA	promoter-TSS (ID=exon_PF3D7_0617300-E3;Parent=PF3D7_0617300.1)	NA	-74	PF3D7_0617300
16D-H3K4ME3_peak_3686	Pf3D7_10_v3	961138	962343	+	166	NA	exon (ID=exon_PF3D7_1023000-E1;Parent=PF3D7_1023000.1, exon 1 of 1)	NA	567	PF3D7_1023000
16D-H3K4ME3_peak_6530	Pf3D7_14_v3	826880	827343	+	166	NA	exon (ID=exon_PF3D7_1419900-E1;Parent=PF3D7_1419900.1, exon 1 of 1)	NA	219	PF3D7_1419900
16D-H3K4ME3_peak_428	Pf3D7_02_v3	811199	811493	+	166	NA	Intergenic	NA	-1048	PF3D7_0220200
16D-H3K4ME3_peak_4408	Pf3D7_11_v3	1453505	1453794	+	166	NA	Intergenic	NA	-2199	PF3D7_1136800
16D-H3K4ME3_peak_4740	Pf3D7_12_v3	421917	422174	+	165	NA	promoter-TSS (ID=exon_PF3D7_1209000-E2;Parent=PF3D7_1209000.1)	NA	156	PF3D7_1209000
16D-H3K4ME3_peak_6849	Pf3D7_14_v3	1832748	1833092	+	165	NA	TTS (ID=exon_PF3D7_1444400-E2;Parent=PF3D7_1444400.1)	NA	161	PF3D7_1444400
16D-H3K4ME3_peak_4074	Pf3D7_11_v3	538720	538973	+	165	NA	TTS (ID=exon_PF3D7_1114000-E1;Parent=PF3D7_1114000.1)	NA	665	PF3D7_1114000
16D-H3K4ME3_peak_1611	Pf3D7_06_v3	245580	245784	+	165	NA	Intergenic	NA	-1161	PF3D7_0605800
16D-H3K4ME3_peak_109	Pf3D7_01_v3	360093	360457	+	165	NA	promoter-TSS (ID=exon_PF3D7_0108800-E11;Parent=PF3D7_0108800.1)	NA	10	PF3D7_0108800
16D-H3K4ME3_peak_3831	Pf3D7_10_v3	1356022	1357115	+	165	NA	promoter-TSS (ID=exon_PF3D7_1033900-E1;Parent=PF3D7_1033900.1)	NA	-997	PF3D7_1033900
16D-H3K4ME3_peak_3224	Pf3D7_09_v3	1173849	1174106	+	165	NA	TTS (ID=exon_PF3D7_0929300-E1;Parent=PF3D7_0929300.1)	NA	-1226	PF3D7_0929400
16D-H3K4ME3_peak_7130	Pf3D7_14_v3	2718777	2719891	+	165	NA	Intergenic	NA	-2049	PF3D7_1466400
16D-H3K4ME3_peak_3725	Pf3D7_10_v3	1090884	1091420	+	165	NA	promoter-TSS (ID=exon_PF3D7_1025800-E1;Parent=PF3D7_1025800.1)	NA	319	PF3D7_1025900
16D-H3K4ME3_peak_387	Pf3D7_02_v3	740387	740643	+	165	NA	promoter-TSS (ID=exon_PF3D7_0218100-E1;Parent=PF3D7_0218100.1)	NA	-499	PF3D7_0218100
16D-H3K4ME3_peak_6179	Pf3D7_13_v3	2664630	2665202	+	165	NA	exon (ID=exon_PF3D7_1366600-E1;Parent=PF3D7_1366600.1, exon 1 of 1)	NA	236	PF3D7_1366600
16D-H3K4ME3_peak_4013	Pf3D7_11_v3	365025	365315	+	165	NA	promoter-TSS (ID=exon_PF3D7_1108400-E1;Parent=PF3D7_1108400.1)	NA	77	PF3D7_1108400
16D-H3K4ME3_peak_6547	Pf3D7_14_v3	891077	891847	+	165	NA	TTS (ID=exon_PF3D7_1422000-E3;Parent=PF3D7_1422000.1)	NA	160	PF3D7_1421900
16D-H3K4ME3_peak_1785	Pf3D7_06_v3	745610	746474	+	165	NA	Intergenic	NA	2772	PF3D7_0617800
16D-H3K4ME3_peak_4677	Pf3D7_12_v3	218631	218882	+	165	NA	promoter-TSS (ID=exon_PF3D7_1205000-E1;Parent=PF3D7_1205000.1)	NA	562	PF3D7_1204900
16D-H3K4ME3_peak_1923	Pf3D7_06_v3	1064403	1064762	+	165	NA	promoter-TSS (ID=exon_PF3D7_0626400-E1;Parent=PF3D7_0626400.1)	NA	-565	PF3D7_0626400
16D-H3K4ME3_peak_733	Pf3D7_03_v3	884830	885797	+	165	NA	exon (ID=exon_PF3D7_0321100-E1;Parent=PF3D7_0321100.1, exon 1 of 1)	NA	180	PF3D7_0321100
16D-H3K4ME3_peak_1649	Pf3D7_06_v3	361057	361307	+	165	NA	TTS (ID=exon_PF3D7_0608700-E2;Parent=PF3D7_0608700.1)	NA	1100	PF3D7_0608700
16D-H3K4ME3_peak_5716	Pf3D7_13_v3	1271002	1271462	+	165	NA	promoter-TSS (ID=exon_PF3D7_1330000-E1;Parent=PF3D7_1330000.2,PF3D7_1330000.1)	NA	-981	PF3D7_1330000
16D-H3K4ME3_peak_714	Pf3D7_03_v3	844000	844429	+	165	NA	TTS (ID=exon_PF3D7_0320200-E1;Parent=PF3D7_0320200.1)	NA	-1499	PF3D7_0320300
16D-H3K4ME3_peak_6672	Pf3D7_14_v3	1275477	1276440	+	165	NA	promoter-TSS (ID=exon_PF3D7_1432400-E18;Parent=PF3D7_1432400.1)	NA	3	PF3D7_1432400
16D-H3K4ME3_peak_360	Pf3D7_02_v3	669233	669845	+	165	NA	promoter-TSS (ID=exon_PF3D7_0216200-E2;Parent=PF3D7_0216200.1)	NA	302	PF3D7_0216200
16D-H3K4ME3_peak_1229	Pf3D7_05_v3	467533	468141	+	165	NA	exon (ID=exon_PF3D7_0511000-E1;Parent=PF3D7_0511000.1, exon 1 of 1)	NA	263	PF3D7_0511000
16D-H3K4ME3_peak_2246	Pf3D7_07_v3	933923	934833	+	164	NA	Intergenic	NA	-1119	PF3D7_0721700
16D-H3K4ME3_peak_6402	Pf3D7_14_v3	424733	425359	+	164	NA	promoter-TSS (ID=exon_PF3D7_1410500-E1;Parent=PF3D7_1410500.1)	NA	-796	PF3D7_1410500
16D-H3K4ME3_peak_1038	Pf3D7_04_v3	995159	995446	+	164	NA	promoter-TSS (ID=exon_PF3D7_0421700-E1;Parent=PF3D7_0421700.1)	NA	-696	PF3D7_0421800
16D-H3K4ME3_peak_3537	Pf3D7_10_v3	486187	486458	+	164	NA	promoter-TSS (ID=exon_PF3D7_1012700-E1;Parent=PF3D7_1012700.1)	NA	-930	PF3D7_1012700
16D-H3K4ME3_peak_5612	Pf3D7_13_v3	929143	929436	+	164	NA	TTS (ID=exon_PF3D7_1322100-E4;Parent=PF3D7_1322100.1)	NA	214	PF3D7_1322100
16D-H3K4ME3_peak_3777	Pf3D7_10_v3	1203795	1204131	+	164	NA	TTS (ID=exon_PF3D7_1029500-E1;Parent=PF3D7_1029500.1)	NA	799	PF3D7_1029500
16D-H3K4ME3_peak_5501	Pf3D7_13_v3	553553	554277	+	164	NA	promoter-TSS (ID=exon_PF3D7_1313000-E2;Parent=PF3D7_1313000.1)	NA	-72	PF3D7_1313000
16D-H3K4ME3_peak_5692	Pf3D7_13_v3	1162655	1162930	+	164	NA	exon (ID=exon_PF3D7_1327800-E1;Parent=PF3D7_1327800.1, exon 1 of 1)	NA	172	PF3D7_1327800
16D-H3K4ME3_peak_6190	Pf3D7_13_v3	2694534	2694847	+	164	NA	promoter-TSS (ID=exon_PF3D7_1367600-E2;Parent=PF3D7_1367600.1)	NA	-151	PF3D7_1367600
16D-H3K4ME3_peak_3613	Pf3D7_10_v3	701342	702123	+	164	NA	promoter-TSS (ID=exon_PF3D7_1017500-E2;Parent=PF3D7_1017500.1)	NA	-14	PF3D7_1017500
16D-H3K4ME3_peak_4816	Pf3D7_12_v3	660704	661219	+	164	NA	promoter-TSS (ID=exon_PF3D7_1216600-E1;Parent=PF3D7_1216600.1)	NA	-675	PF3D7_1216600
16D-H3K4ME3_peak_5684	Pf3D7_13_v3	1153042	1153795	+	164	NA	promoter-TSS (ID=exon_PF3D7_1327400-E1;Parent=PF3D7_1327400.1)	NA	93	PF3D7_1327400
16D-H3K4ME3_peak_117	Pf3D7_01_v3	373408	374155	+	164	NA	promoter-TSS (ID=exon_PF3D7_0109300-E1;Parent=PF3D7_0109300.1)	NA	-769	PF3D7_0109300
16D-H3K4ME3_peak_2118	Pf3D7_07_v3	501997	502578	+	164	NA	exon (ID=exon_PF3D7_0711400-E1;Parent=PF3D7_0711400.1, exon 1 of 1)	NA	307	PF3D7_0711400
16D-H3K4ME3_peak_3217	Pf3D7_09_v3	1165929	1166154	+	164	NA	TTS (ID=exon_PF3D7_0929100-E6;Parent=PF3D7_0929100.1)	NA	710	PF3D7_0929100
16D-H3K4ME3_peak_4409	Pf3D7_11_v3	1454476	1454770	+	164	NA	Intergenic	NA	-1528	PF3D7_1136900
16D-H3K4ME3_peak_3301	Pf3D7_09_v3	1355219	1356103	+	164	NA	TTS (ID=exon_PF3D7_0934600-E1;Parent=PF3D7_0934600.1)	NA	439	PF3D7_0934600
16D-H3K4ME3_peak_316	Pf3D7_02_v3	522896	523133	+	164	NA	promoter-TSS (ID=exon_PF3D7_0212600-E1;Parent=PF3D7_0212600.1)	NA	83	PF3D7_0212600
16D-H3K4ME3_peak_4929	Pf3D7_12_v3	971250	971520	+	164	NA	exon (ID=exon_PF3D7_1223800-E1;Parent=PF3D7_1223800.1, exon 1 of 1)	NA	117	PF3D7_1223800
16D-H3K4ME3_peak_3276	Pf3D7_09_v3	1296182	1296583	+	164	NA	promoter-TSS (ID=exon_PF3D7_0932500-E3;Parent=PF3D7_0932500.1)	NA	-18	PF3D7_0932500
16D-H3K4ME3_peak_6821	Pf3D7_14_v3	1717125	1717613	+	163	NA	exon (ID=exon_PF3D7_1442400-E1;Parent=PF3D7_1442400.1, exon 1 of 1)	NA	198	PF3D7_1442400
16D-H3K4ME3_peak_6413	Pf3D7_14_v3	455171	455556	+	163	NA	promoter-TSS (ID=exon_PF3D7_1411200-E1;Parent=PF3D7_1411200.1)	NA	-484	PF3D7_1411200
16D-H3K4ME3_peak_131	Pf3D7_01_v3	394665	394947	+	163	NA	promoter-TSS (ID=exon_PF3D7_0110400-E1;Parent=PF3D7_0110400.1)	NA	29	PF3D7_0110400
16D-H3K4ME3_peak_3168	Pf3D7_09_v3	1025967	1026631	+	163	NA	promoter-TSS (ID=exon_PF3D7_0925500-E5;Parent=PF3D7_0925500.1)	NA	-2	PF3D7_0925500
16D-H3K4ME3_peak_5990	Pf3D7_13_v3	2052277	2052767	+	163	NA	promoter-TSS (ID=exon_PF3D7_1351500-E1;Parent=PF3D7_1351500.1)	NA	189	PF3D7_1351400
16D-H3K4ME3_peak_6515	Pf3D7_14_v3	783244	783630	+	163	NA	promoter-TSS (ID=exon_PF3D7_1418900-E2;Parent=PF3D7_1418900.1)	NA	-316	PF3D7_1418900
16D-H3K4ME3_peak_476	Pf3D7_03_v3	97487	97951	+	163	NA	promoter-TSS (ID=exon_PF3D7_0301700-E2;Parent=PF3D7_0301700.1)	NA	188	PF3D7_0301700
16D-H3K4ME3_peak_6522	Pf3D7_14_v3	803689	803983	+	163	NA	TTS (ID=exon_PF3D7_1419400-E3;Parent=PF3D7_1419400.1)	NA	643	PF3D7_1419400
16D-H3K4ME3_peak_5518	Pf3D7_13_v3	628309	629077	+	163	NA	promoter-TSS (ID=exon_PF3D7_1314700-E4;Parent=PF3D7_1314700.1)	NA	-18	PF3D7_1314700
16D-H3K4ME3_peak_1815	Pf3D7_06_v3	799137	799872	+	163	NA	promoter-TSS (ID=exon_PF3D7_0619200-E2;Parent=PF3D7_0619200.1)	NA	107	PF3D7_0619200
16D-H3K4ME3_peak_3955	Pf3D7_11_v3	206674	206910	+	163	NA	promoter-TSS (ID=exon_PF3D7_1104700-E1;Parent=PF3D7_1104700.2,PF3D7_1104700.1)	NA	-648	PF3D7_1104800
16D-H3K4ME3_peak_1388	Pf3D7_05_v3	946040	946345	+	163	NA	Intergenic	NA	-1261	PF3D7_0522800
16D-H3K4ME3_peak_63	Pf3D7_01_v3	225154	225559	+	163	NA	TTS (ID=exon_PF3D7_0105300-E1;Parent=PF3D7_0105300.1)	NA	226	PF3D7_0105300
16D-H3K4ME3_peak_6466	Pf3D7_14_v3	608710	609558	+	163	NA	promoter-TSS (ID=exon_PF3D7_1415100-E1;Parent=PF3D7_1415100.1)	NA	-71	PF3D7_1415100
16D-H3K4ME3_peak_3763	Pf3D7_10_v3	1180367	1180598	+	163	NA	promoter-TSS (ID=exon_PF3D7_1028700-E1;Parent=PF3D7_1028700.1)	NA	-523	PF3D7_1028700
16D-H3K4ME3_peak_1743	Pf3D7_06_v3	606766	607338	+	163	NA	promoter-TSS (ID=exon_PF3D7_0614500-E3;Parent=PF3D7_0614500.1)	NA	-79	PF3D7_0614500
16D-H3K4ME3_peak_6934	Pf3D7_14_v3	2075539	2075850	+	163	NA	exon (ID=exon_PF3D7_1450600-E1;Parent=PF3D7_1450600.1, exon 1 of 1)	NA	1655	PF3D7_1450600
16D-H3K4ME3_peak_1021	Pf3D7_04_v3	874965	875555	+	163	NA	exon (ID=exon_PF3D7_0419800-E1;Parent=PF3D7_0419800.1, exon 1 of 1)	NA	261	PF3D7_0419800
16D-H3K4ME3_peak_4121	Pf3D7_11_v3	663108	664298	+	163	NA	promoter-TSS (ID=exon_PF3D7_1117400-E1;Parent=PF3D7_1117400.1)	NA	-460	PF3D7_1117400
16D-H3K4ME3_peak_191	Pf3D7_02_v3	138945	139167	+	163	NA	promoter-TSS (ID=exon_PF3D7_0202900-E4;Parent=PF3D7_0202900.1)	NA	-65	PF3D7_0202900
16D-H3K4ME3_peak_654	Pf3D7_03_v3	645949	646924	+	163	NA	exon (ID=exon_PF3D7_0316000-E1;Parent=PF3D7_0316000.1, exon 1 of 1)	NA	408	PF3D7_0316000
16D-H3K4ME3_peak_6790	Pf3D7_14_v3	1652562	1653050	+	162	NA	Intergenic	NA	-1112	PF3D7_1440400
16D-H3K4ME3_peak_1445	Pf3D7_05_v3	1070156	1070472	+	162	NA	promoter-TSS (ID=exon_PF3D7_0525800-E1;Parent=PF3D7_0525800.1)	NA	-933	PF3D7_0525800
16D-H3K4ME3_peak_5608	Pf3D7_13_v3	910192	910986	+	162	NA	TTS (ID=exon_PF3D7_1321800-E4;Parent=PF3D7_1321800.1)	NA	1044	PF3D7_1321800
16D-H3K4ME3_peak_3402	Pf3D7_10_v3	125851	126303	+	162	NA	exon (ID=exon_PF3D7_1002600-E1;Parent=PF3D7_1002600.1, exon 1 of 1)	NA	138	PF3D7_1002600
16D-H3K4ME3_peak_3125	Pf3D7_09_v3	888529	888998	+	162	NA	exon (ID=exon_PF3D7_0921900-E1;Parent=PF3D7_0921900.1, exon 1 of 1)	NA	204	PF3D7_0921900
16D-H3K4ME3_peak_630	Pf3D7_03_v3	581857	582463	+	162	NA	Intergenic	NA	-1695	PF3D7_0314400
16D-H3K4ME3_peak_1414-2	Pf3D7_05_v3	1004738	1005050	+	162	NA	exon (ID=exon_PF3D7_0524100-E1;Parent=PF3D7_0524100.1, exon 1 of 1)	NA	657	PF3D7_0524100
16D-H3K4ME3_peak_945	Pf3D7_04_v3	665730	666240	+	162	NA	promoter-TSS (ID=exon_PF3D7_0414900-E3;Parent=PF3D7_0414900.1)	NA	12	PF3D7_0414900
16D-H3K4ME3_peak_5647	Pf3D7_13_v3	1041138	1041582	+	162	NA	exon (ID=exon_PF3D7_1324900-E1;Parent=PF3D7_1324900.1, exon 1 of 1)	NA	203	PF3D7_1324900
16D-H3K4ME3_peak_888	Pf3D7_04_v3	459098	459395	+	162	NA	promoter-TSS (ID=exon_PF3D7_0409800-E1;Parent=PF3D7_0409800.1)	NA	-464	PF3D7_0409800
16D-H3K4ME3_peak_6025	Pf3D7_13_v3	2174373	2174728	+	162	NA	promoter-TSS (ID=exon_PF3D7_1354500-E2;Parent=PF3D7_1354500.1)	NA	204	PF3D7_1354500
16D-H3K4ME3_peak_1414	Pf3D7_05_v3	1004232	1004576	+	162	NA	exon (ID=exon_PF3D7_0524100-E1;Parent=PF3D7_0524100.1, exon 1 of 1)	NA	167	PF3D7_0524100
16D-H3K4ME3_peak_3786	Pf3D7_10_v3	1239431	1239736	+	162	NA	Intergenic	NA	-2581	PF3D7_1030300
16D-H3K4ME3_peak_4444	Pf3D7_11_v3	1554147	1554428	+	161	NA	TTS (ID=exon_PF3D7_1139200-E1;Parent=PF3D7_1139200.1)	NA	187	PF3D7_1139200
16D-H3K4ME3_peak_895	Pf3D7_04_v3	477108	478074	+	161	NA	Intergenic	NA	-1006	PF3D7_0410500
16D-H3K4ME3_peak_454	Pf3D7_02_v3	855262	855945	+	161	NA	TTS (ID=exon_PF3D7_0221200-E1;Parent=PF3D7_0221200.1)	NA	416	PF3D7_0221200
16D-H3K4ME3_peak_1610	Pf3D7_07_v3	102961	103405	+	161	NA	TTS (ID=exon_PF3D7_0702400-E2;Parent=PF3D7_0702400.1)	NA	981	PF3D7_0702400
16D-H3K4ME3_peak_2719	Pf3D7_08_v3	1018019	1018936	+	161	NA	promoter-TSS (ID=exon_PF3D7_0823100-E5;Parent=PF3D7_0823100.1)	NA	-56	PF3D7_0823100
16D-H3K4ME3_peak_146	Pf3D7_01_v3	443549	443973	+	161	NA	promoter-TSS (ID=exon_PF3D7_0111600-E1;Parent=PF3D7_0111600.1)	NA	177	PF3D7_0111700
16D-H3K4ME3_peak_5222	Pf3D7_12_v3	1869209	1870014	+	161	NA	promoter-TSS (ID=exon_PF3D7_1244600-E1;Parent=PF3D7_1244600.1)	NA	-80	PF3D7_1244600
16D-H3K4ME3_peak_126	Pf3D7_01_v3	383254	383686	+	161	NA	promoter-TSS (ID=exon_PF3D7_0109850-E2;Parent=PF3D7_0109850.1)	NA	186	PF3D7_0109850
16D-H3K4ME3_peak_1491	Pf3D7_05_v3	1181800	1182165	+	161	NA	promoter-TSS (ID=exon_PF3D7_0528800-E1;Parent=PF3D7_0528800.1)	NA	56	PF3D7_0528800
16D-H3K4ME3_peak_4004	Pf3D7_11_v3	340883	341170	+	161	NA	Intergenic	NA	-5425	PF3D7_1107800
16D-H3K4ME3_peak_169	Pf3D7_02_v3	192755	193181	+	161	NA	promoter-TSS (ID=exon_PF3D7_0204200-E3;Parent=PF3D7_0204200.1)	NA	150	PF3D7_0204200
16D-H3K4ME3_peak_2473	Pf3D7_08_v3	381517	381920	+	161	NA	promoter-TSS (ID=exon_PF3D7_0807300-E3;Parent=PF3D7_0807300.1)	NA	-145	PF3D7_0807300
16D-H3K4ME3_peak_4993	Pf3D7_12_v3	1178665	1179142	+	161	NA	exon (ID=exon_PF3D7_1228800-E1;Parent=PF3D7_1228800.1, exon 1 of 1)	NA	283	PF3D7_1228800
16D-H3K4ME3_peak_6462	Pf3D7_14_v3	602062	602417	+	161	NA	exon (ID=exon_PF3D7_1414900-E1;Parent=PF3D7_1414900.1, exon 1 of 1)	NA	-1559	PF3D7_1414800
16D-H3K4ME3_peak_7286	Pf3D7_14_v3	3186711	3187262	+	161	NA	Intergenic	NA	-1902	PF3D7_1477500
16D-H3K4ME3_peak_2582	Pf3D7_08_v3	667517	668173	+	161	NA	promoter-TSS (ID=exon_PF3D7_0813500-E1;Parent=PF3D7_0813500.1)	NA	-750	PF3D7_0813500
16D-H3K4ME3_peak_2349	Pf3D7_07_v3	1292190	1292886	+	161	NA	Intergenic	NA	-3139	PF3D7_0730200
16D-H3K4ME3_peak_3716	Pf3D7_10_v3	1067519	1068946	+	161	NA	promoter-TSS (ID=exon_PF3D7_1025500-E11;Parent=PF3D7_1025500.1)	NA	149	PF3D7_1025500
16D-H3K4ME3_peak_7007	Pf3D7_14_v3	2322032	2322990	+	161	NA	TTS (ID=exon_PF3D7_1456500-E1;Parent=PF3D7_1456500.1)	NA	287	PF3D7_1456600
16D-H3K4ME3_peak_269	Pf3D7_02_v3	359111	359429	+	161	NA	exon (ID=exon_PF3D7_0208800-E1;Parent=PF3D7_0208800.1, exon 1 of 1)	NA	128	PF3D7_0208800
16D-H3K4ME3_peak_2505	Pf3D7_08_v3	475506	476344	+	161	NA	promoter-TSS (ID=exon_PF3D7_0809300-E1;Parent=PF3D7_0809300.1)	NA	352	PF3D7_0809400
16D-H3K4ME3_peak_1045	Pf3D7_04_v3	1001282	1002365	+	161	NA	exon (ID=exon_PF3D7_0422100-E1;Parent=PF3D7_0422100.1, exon 1 of 1)	NA	210	PF3D7_0422100
16D-H3K4ME3_peak_179	Pf3D7_02_v3	867	1126	+	161	NA	Intergenic	NA	-24236	PF3D7_0200100
16D-H3K4ME3_peak_2501	Pf3D7_08_v3	465256	465585	+	160	NA	exon (ID=exon_PF3D7_0809100-E2;Parent=PF3D7_0809100.1, exon 1 of 1)	NA	106	PF3D7_0809100
16D-H3K4ME3_peak_141	Pf3D7_01_v3	430156	430865	+	160	NA	promoter-TSS (ID=exon_PF3D7_0111200-E3;Parent=PF3D7_0111200.1)	NA	113	PF3D7_0111200
16D-H3K4ME3_peak_1853	Pf3D7_06_v3	905884	906376	+	160	NA	exon (ID=exon_PF3D7_0622200-E1;Parent=PF3D7_0622200.1, exon 1 of 1)	NA	192	PF3D7_0622200
16D-H3K4ME3_peak_4528	Pf3D7_11_v3	1798324	1799411	+	160	NA	promoter-TSS (ID=exon_PF3D7_1145300-E4;Parent=PF3D7_1145300.1)	NA	-13	PF3D7_1145300
16D-H3K4ME3_peak_4844	Pf3D7_12_v3	707975	708166	+	160	NA	promoter-TSS (ID=exon_PF3D7_1218100-E5;Parent=PF3D7_1218100.1)	NA	-72	PF3D7_1218100
16D-H3K4ME3_peak_5729	Pf3D7_13_v3	1284225	1284744	+	160	NA	promoter-TSS (ID=exon_PF3D7_1330500-E1;Parent=PF3D7_1330500.1)	NA	-504	PF3D7_1330500
16D-H3K4ME3_peak_3211	Pf3D7_09_v3	1159855	1160414	+	160	NA	promoter-TSS (ID=exon_PF3D7_0929000-E1;Parent=PF3D7_0929000.1)	NA	258	PF3D7_0928900
16D-H3K4ME3_peak_1165	Pf3D7_05_v3	253618	253972	+	160	NA	TTS (ID=exon_PF3D7_0505900-E5;Parent=PF3D7_0505900.1)	NA	707	PF3D7_0505900
16D-H3K4ME3_peak_309	Pf3D7_02_v3	468876	469353	+	160	NA	promoter-TSS (ID=exon_PF3D7_0211700-E1;Parent=PF3D7_0211700.1)	NA	-676	PF3D7_0211700
16D-H3K4ME3_peak_7083	Pf3D7_14_v3	2564163	2564398	+	160	NA	promoter-TSS (ID=exon_PF3D7_1462900-E1;Parent=PF3D7_1462900.1)	NA	-788	PF3D7_1462900
16D-H3K4ME3_peak_6656	Pf3D7_14_v3	1227399	1228021	+	160	NA	exon (ID=exon_PF3D7_1431200-E1;Parent=PF3D7_1431200.1, exon 1 of 1)	NA	307	PF3D7_1431200
16D-H3K4ME3_peak_1664	Pf3D7_07_v3	338048	338596	+	160	NA	promoter-TSS (ID=exon_PF3D7_0707300-E2;Parent=PF3D7_0707300.1)	NA	-563	PF3D7_0707300
16D-H3K4ME3_peak_954	Pf3D7_04_v3	691947	692898	+	160	NA	promoter-TSS (ID=exon_PF3D7_0415700-E1;Parent=PF3D7_0415700.1)	NA	94	PF3D7_0415700
16D-H3K4ME3_peak_2337	Pf3D7_07_v3	1255113	1255913	+	160	NA	exon (ID=exon_PF3D7_0729500-E1;Parent=PF3D7_0729500.1, exon 1 of 1)	NA	142	PF3D7_0729500
16D-H3K4ME3_peak_675	Pf3D7_03_v3	695939	696473	+	160	NA	Intergenic	NA	-1391	PF3D7_0317200
16D-H3K4ME3_peak_3529	Pf3D7_10_v3	473610	474272	+	160	NA	promoter-TSS (ID=exon_PF3D7_1012300-E1;Parent=PF3D7_1012300.1)	NA	-555	PF3D7_1012300
16D-H3K4ME3_peak_5066	Pf3D7_12_v3	1351773	1352299	+	160	NA	promoter-TSS (ID=exon_PF3D7_1232900-E9;Parent=PF3D7_1232900.1)	NA	-143	PF3D7_1232900
16D-H3K4ME3_peak_1689	Pf3D7_07_v3	403047	403326	+	160	NA	promoter-TSS (ID=exon_PF3D7_0709000-E1;Parent=PF3D7_0709000.1)	NA	-36	PF3D7_0709000
16D-H3K4ME3_peak_3100	Pf3D7_09_v3	790296	790701	+	160	NA	promoter-TSS (ID=exon_PF3D7_0919200-E2;Parent=PF3D7_0919200.1)	NA	-20	PF3D7_0919200
16D-H3K4ME3_peak_6779	Pf3D7_14_v3	1613399	1614141	+	160	NA	promoter-TSS (ID=exon_PF3D7_1439600-E1;Parent=PF3D7_1439600.1)	NA	424	PF3D7_1439700
16D-H3K4ME3_peak_5656	Pf3D7_13_v3	1069403	1069760	+	160	NA	promoter-TSS (ID=exon_PF3D7_1325700-E1;Parent=PF3D7_1325700.1)	NA	-946	PF3D7_1325700
16D-H3K4ME3_peak_1469	Pf3D7_05_v3	1139412	1139795	+	160	NA	Intergenic	NA	-1024	PF3D7_0527400
16D-H3K4ME3_peak_4026	Pf3D7_11_v3	399457	399719	+	160	NA	TTS (ID=exon_PF3D7_1110000-E2;Parent=PF3D7_1110000.1)	NA	580	PF3D7_1110000
16D-H3K4ME3_peak_1560	Pf3D7_06_v3	76953	77222	+	160	NA	Intergenic	NA	-1103	PF3D7_0601900
16D-H3K4ME3_peak_2185	Pf3D7_07_v3	763601	763829	+	160	NA	promoter-TSS (ID=exon_PF3D7_0717600-E1;Parent=PF3D7_0717600.1)	NA	-838	PF3D7_0717600
16D-H3K4ME3_peak_395	Pf3D7_02_v3	753274	753761	+	160	NA	TTS (ID=exon_PF3D7_0218500-E2;Parent=PF3D7_0218500.1)	NA	248	PF3D7_0218500
16D-H3K4ME3_peak_2316	Pf3D7_07_v3	1189239	1190210	+	159	NA	exon (ID=exon_PF3D7_0727900-E1;Parent=PF3D7_0727900.1, exon 1 of 1)	NA	2293	PF3D7_0728000
16D-H3K4ME3_peak_6154	Pf3D7_13_v3	2576958	2577311	+	159	NA	exon (ID=exon_PF3D7_1364200-E1;Parent=PF3D7_1364200.1, exon 1 of 1)	NA	152	PF3D7_1364200
16D-H3K4ME3_peak_6629	Pf3D7_14_v3	1126625	1127195	+	159	NA	promoter-TSS (ID=exon_PF3D7_1428600-E3;Parent=PF3D7_1428600.1)	NA	-132	PF3D7_1428600
16D-H3K4ME3_peak_6090	Pf3D7_13_v3	2377698	2378468	+	159	NA	TTS (ID=exon_PF3D7_1359600-E1;Parent=PF3D7_1359600.1)	NA	-3082	PF3D7_1359700
16D-H3K4ME3_peak_4185	Pf3D7_11_v3	853393	854163	+	159	NA	exon (ID=exon_PF3D7_1122500-E1;Parent=PF3D7_1122500.1, exon 1 of 1)	NA	423	PF3D7_1122500
16D-H3K4ME3_peak_600	Pf3D7_03_v3	521983	522380	+	159	NA	exon (ID=exon_PF3D7_0312300-E1;Parent=PF3D7_0312300.1, exon 1 of 1)	NA	212	PF3D7_0312300
16D-H3K4ME3_peak_5146	Pf3D7_12_v3	1610287	1610887	+	159	NA	exon (ID=exon_PF3D7_1238800-E1;Parent=PF3D7_1238800.1, exon 1 of 1)	NA	224	PF3D7_1238800
16D-H3K4ME3_peak_5626	Pf3D7_13_v3	978972	979337	+	159	NA	exon (ID=exon_PF3D7_1323600-E1;Parent=PF3D7_1323600.1, exon 1 of 1)	NA	189	PF3D7_1323600
16D-H3K4ME3_peak_2294	Pf3D7_07_v3	1070017	1070235	+	159	NA	promoter-TSS (ID=exon_PF3D7_0725200-E1;Parent=PF3D7_0725200.1)	NA	107	PF3D7_0725100
16D-H3K4ME3_peak_3182	Pf3D7_09_v3	1067865	1068177	+	159	NA	promoter-TSS (ID=exon_PF3D7_0926300-E10;Parent=PF3D7_0926300.1)	NA	-56	PF3D7_0926300
16D-H3K4ME3_peak_6174	Pf3D7_13_v3	2637684	2638471	+	159	NA	promoter-TSS (ID=exon_PF3D7_1366200-E1;Parent=PF3D7_1366200.1)	NA	-14	PF3D7_1366200
16D-H3K4ME3_peak_7122	Pf3D7_14_v3	2688765	2689110	+	159	NA	promoter-TSS (ID=exon_PF3D7_1466000-E2;Parent=PF3D7_1466000.1)	NA	-634	PF3D7_1466000
16D-H3K4ME3_peak_306	Pf3D7_02_v3	462207	462660	+	159	NA	promoter-TSS (ID=exon_PF3D7_0211400-E1;Parent=PF3D7_0211400.1)	NA	-730	PF3D7_0211500
16D-H3K4ME3_peak_2853	Pf3D7_08_v3	1428500	1428743	+	159	NA	promoter-TSS (ID=exon_PF3D7_0833300-E1;Parent=PF3D7_0833300.1)	NA	-709	PF3D7_0833300
16D-H3K4ME3_peak_3035	Pf3D7_09_v3	634593	634859	+	158	NA	promoter-TSS (ID=exon_PF3D7_0914800-E1;Parent=PF3D7_0914800.1)	NA	-526	PF3D7_0914800
16D-H3K4ME3_peak_4168	Pf3D7_11_v3	959725	960029	+	158	NA	promoter-TSS (ID=exon_PF3D7_1124200-E2;Parent=PF3D7_1124200.1)	NA	-678	PF3D7_1124200
16D-H3K4ME3_peak_3943	Pf3D7_11_v3	163152	163438	+	158	NA	promoter-TSS (ID=exon_PF3D7_1103800-E1;Parent=PF3D7_1103800.1)	NA	-690	PF3D7_1103800
16D-H3K4ME3_peak_5031	Pf3D7_12_v3	1274627	1274899	+	158	NA	TTS (ID=exon_PF3D7_1231000-E8;Parent=PF3D7_1231000.1)	NA	-1494	PF3D7_1231100
16D-H3K4ME3_peak_5353	Pf3D7_12_v3	2177033	2177296	+	158	NA	Intergenic	NA	1413	PF3D7_1253300
16D-H3K4ME3_peak_5448	Pf3D7_13_v3	395338	395809	+	158	NA	promoter-TSS (ID=exon_PF3D7_1308500-E1;Parent=PF3D7_1308500.1)	NA	-637	PF3D7_1308500
16D-H3K4ME3_peak_3240	Pf3D7_09_v3	1210676	1211094	+	158	NA	promoter-TSS (ID=exon_PF3D7_0930400-E6;Parent=PF3D7_0930400.1,PF3D7_0930400.2)	NA	-7	PF3D7_0930400
16D-H3K4ME3_peak_1281	Pf3D7_05_v3	626114	626483	+	158	NA	promoter-TSS (ID=exon_PF3D7_0515200-E1;Parent=PF3D7_0515200.1)	NA	183	PF3D7_0515100
16D-H3K4ME3_peak_3921	Pf3D7_11_v3	125946	126466	+	158	NA	Intergenic	NA	-1470	PF3D7_1102600
16D-H3K4ME3_peak_2913	Pf3D7_09_v3	276323	276814	+	158	NA	Intergenic	NA	-1779	PF3D7_0905400
16D-H3K4ME3_peak_6163	Pf3D7_13_v3	2611504	2611700	+	158	NA	TTS (ID=exon_PF3D7_1365200-E1;Parent=PF3D7_1365200.1)	NA	119	PF3D7_1365200
16D-H3K4ME3_peak_1911	Pf3D7_06_v3	1038387	1038612	+	158	NA	Intergenic	NA	-1156	PF3D7_0625600
16D-H3K4ME3_peak_939	Pf3D7_04_v3	654953	655193	+	158	NA	TTS (ID=exon_PF3D7_0414500-E5;Parent=PF3D7_0414500.1)	NA	165	PF3D7_0414500
16D-H3K4ME3_peak_5886	Pf3D7_13_v3	1701741	1702132	+	158	NA	Intergenic	NA	-1306	PF3D7_1343100
16D-H3K4ME3_peak_6382	Pf3D7_14_v3	365488	365890	+	158	NA	TTS (ID=exon_PF3D7_1409400-E2;Parent=PF3D7_1409400.1)	NA	223	PF3D7_1409400
16D-H3K4ME3_peak_1437	Pf3D7_05_v3	1054108	1054788	+	158	NA	promoter-TSS (ID=exon_PF3D7_0525300-E1;Parent=PF3D7_0525300.1)	NA	-535	PF3D7_0525300
16D-H3K4ME3_peak_7031	Pf3D7_14_v3	2419005	2419349	+	158	NA	TTS (ID=exon_PF3D7_1458900-E1;Parent=PF3D7_1458900.1)	NA	227	PF3D7_1458900
16D-H3K4ME3_peak_3295	Pf3D7_09_v3	1348042	1348441	+	158	NA	promoter-TSS (ID=exon_PF3D7_0934200-E1;Parent=PF3D7_0934200.1)	NA	219	PF3D7_0934300
16D-H3K4ME3_peak_624	Pf3D7_03_v3	566661	567761	+	158	NA	promoter-TSS (ID=exon_PF3D7_0314000-E5;Parent=PF3D7_0314000.1)	NA	-36	PF3D7_0314000
16D-H3K4ME3_peak_4910	Pf3D7_12_v3	916826	917116	+	158	NA	Intergenic	NA	-1751	PF3D7_1222700
16D-H3K4ME3_peak_1599	Pf3D7_06_v3	206915	207154	+	158	NA	promoter-TSS (ID=exon_PF3D7_0604700-E1;Parent=PF3D7_0604700.1)	NA	-827	PF3D7_0604700
16D-H3K4ME3_peak_1405	Pf3D7_05_v3	986020	986605	+	158	NA	promoter-TSS (ID=exon_PF3D7_0523700-E1;Parent=PF3D7_0523700.1)	NA	-958	PF3D7_0523700
16D-H3K4ME3_peak_795	Pf3D7_04_v3	123026	123357	+	157	NA	TTS (ID=exon_PF3D7_0402100-E2;Parent=PF3D7_0402100.1)	NA	2040	PF3D7_0402100
16D-H3K4ME3_peak_5007	Pf3D7_12_v3	1229271	1229651	+	157	NA	promoter-TSS (ID=exon_PF3D7_1229900-E21;Parent=PF3D7_1229900.2,PF3D7_1229900.1)	NA	-59	PF3D7_1229900
16D-H3K4ME3_peak_904	Pf3D7_04_v3	505821	506625	+	157	NA	exon (ID=exon_PF3D7_0411200-E1;Parent=PF3D7_0411200.1, exon 1 of 1)	NA	-1128	PF3D7_0411100
16D-H3K4ME3_peak_2967	Pf3D7_09_v3	435018	435522	+	157	NA	promoter-TSS (ID=exon_PF3D7_0909600-E3;Parent=PF3D7_0909600.1)	NA	103	PF3D7_0909600
16D-H3K4ME3_peak_3899	Pf3D7_10_v3	1565291	1565663	+	157	NA	Intergenic	NA	2668	PF3D7_1038900
16D-H3K4ME3_peak_1522	Pf3D7_05_v3	1301186	1301730	+	157	NA	exon (ID=exon_PF3D7_0532100-E1;Parent=PF3D7_0532100.1, exon 1 of 1)	NA	234	PF3D7_0532100
16D-H3K4ME3_peak_3628	Pf3D7_10_v3	786846	787050	+	157	NA	TTS (ID=exon_PF3D7_1019500-E27;Parent=PF3D7_1019500.2,PF3D7_1019500.1)	NA	142	PF3D7_1019400
16D-H3K4ME3_peak_5410	Pf3D7_13_v3	243069	243840	+	157	NA	TTS (ID=exon_PF3D7_1304700-E6;Parent=PF3D7_1304700.1)	NA	305	PF3D7_1304700
16D-H3K4ME3_peak_3564	Pf3D7_10_v3	552721	553372	+	157	NA	promoter-TSS (ID=exon_PF3D7_1014000-E1;Parent=PF3D7_1014000.1)	NA	-475	PF3D7_1014000
16D-H3K4ME3_peak_6259	Pf3D7_14_v3	42311	42633	+	157	NA	TTS (ID=exon_PF3D7_1401100-E1;Parent=PF3D7_1401100.1)	NA	157	PF3D7_1401100
16D-H3K4ME3_peak_1156	Pf3D7_05_v3	208922	209134	+	157	NA	TTS (ID=exon_PF3D7_0505000-E1;Parent=PF3D7_0505000.1)	NA	120	PF3D7_0505000
16D-H3K4ME3_peak_6856	Pf3D7_14_v3	1850832	1851360	+	157	NA	promoter-TSS (ID=exon_PF3D7_1445000-E1;Parent=PF3D7_1445000.1)	NA	-704	PF3D7_1445000
16D-H3K4ME3_peak_778	Pf3D7_04_v3	89764	90206	+	157	NA	TTS (ID=exon_PF3D7_0401500-E1;Parent=PF3D7_0401500.1)	NA	664	PF3D7_0401500
16D-H3K4ME3_peak_6312	Pf3D7_14_v3	162476	162864	+	157	NA	promoter-TSS (ID=exon_PF3D7_1404700-E1;Parent=PF3D7_1404700.1)	NA	-571	PF3D7_1404700
16D-H3K4ME3_peak_3959	Pf3D7_11_v3	212061	212478	+	157	NA	Intergenic	NA	-2556	PF3D7_1104900
16D-H3K4ME3_peak_2268	Pf3D7_07_v3	982835	983275	+	157	NA	exon (ID=exon_PF3D7_0723400-E1;Parent=PF3D7_0723400.1, exon 1 of 1)	NA	133	PF3D7_0723400
16D-H3K4ME3_peak_4724	Pf3D7_12_v3	360031	360700	+	157	NA	promoter-TSS (ID=exon_PF3D7_1208000-E2;Parent=PF3D7_1208000.1)	NA	33	PF3D7_1208000
16D-H3K4ME3_peak_2309	Pf3D7_07_v3	1144571	1144775	+	157	NA	promoter-TSS (ID=exon_PF3D7_0726900-E1;Parent=PF3D7_0726900.1)	NA	57	PF3D7_0726800
16D-H3K4ME3_peak_6624	Pf3D7_14_v3	1105880	1106184	+	157	NA	TTS (ID=exon_PF3D7_1428300-E1;Parent=PF3D7_1428300.1)	NA	189	PF3D7_1428300
16D-H3K4ME3_peak_3622	Pf3D7_10_v3	751786	752139	+	157	NA	promoter-TSS (ID=exon_PF3D7_1018800-E2;Parent=PF3D7_1018800.1)	NA	-512	PF3D7_1018800
16D-H3K4ME3_peak_5143	Pf3D7_12_v3	1603111	1603524	+	157	NA	promoter-TSS (ID=exon_PF3D7_1238600-E1;Parent=PF3D7_1238600.1)	NA	-621	PF3D7_1238600
16D-H3K4ME3_peak_2975	Pf3D7_09_v3	475704	476169	+	156	NA	exon (ID=exon_PF3D7_0910300-E1;Parent=PF3D7_0910300.1, exon 1 of 1)	NA	265	PF3D7_0910300
16D-H3K4ME3_peak_1831	Pf3D7_06_v3	852508	853031	+	156	NA	exon (ID=exon_PF3D7_0620400-E1;Parent=PF3D7_0620400.1, exon 1 of 1)	NA	186	PF3D7_0620400
16D-H3K4ME3_peak_1158	Pf3D7_05_v3	229988	230292	+	156	NA	promoter-TSS (ID=exon_PF3D7_0505200-E1;Parent=PF3D7_0505200.1)	NA	-555	PF3D7_0505200
16D-H3K4ME3_peak_1285	Pf3D7_05_v3	636190	636447	+	156	NA	TTS (ID=exon_PF3D7_0515300-E1;Parent=PF3D7_0515300.1)	NA	-1036	PF3D7_0515400
16D-H3K4ME3_peak_6253	Pf3D7_13_v3	2847471	2847749	+	156	NA	Intergenic	NA	1608	PF3D7_1372300
16D-H3K4ME3_peak_5896	Pf3D7_13_v3	1752942	1753461	+	156	NA	exon (ID=exon_PF3D7_1343800-E1;Parent=PF3D7_1343800.1, exon 1 of 1)	NA	285	PF3D7_1343800
16D-H3K4ME3_peak_5670	Pf3D7_13_v3	1124634	1125047	+	156	NA	promoter-TSS (ID=exon_PF3D7_1326700-E1;Parent=PF3D7_1326700.1)	NA	-440	PF3D7_1326700
16D-H3K4ME3_peak_2133	Pf3D7_07_v3	625729	626030	+	156	NA	promoter-TSS (ID=exon_PF3D7_0713800-E1;Parent=PF3D7_0713800.1)	NA	-579	PF3D7_0713800
16D-H3K4ME3_peak_2766	Pf3D7_08_v3	1184617	1185229	+	156	NA	exon (ID=exon_PF3D7_0827400-E1;Parent=PF3D7_0827400.1, exon 1 of 1)	NA	328	PF3D7_0827400
16D-H3K4ME3_peak_1609	Pf3D7_06_v3	228086	228439	+	156	NA	promoter-TSS (ID=exon_PF3D7_0605500-E1;Parent=PF3D7_0605500.1)	NA	-816	PF3D7_0605500
16D-H3K4ME3_peak_6055	Pf3D7_13_v3	2266596	2267146	+	156	NA	exon (ID=exon_PF3D7_1357000-E1;Parent=PF3D7_1357000.1, exon 1 of 1)	NA	277	PF3D7_1357000
16D-H3K4ME3_peak_116	Pf3D7_01_v3	376326	376583	+	156	NA	TTS (ID=exon_PF3D7_0109500-E1;Parent=PF3D7_0109500.1)	NA	132	PF3D7_0109500
16D-H3K4ME3_peak_6939	Pf3D7_14_v3	2090910	2091646	+	156	NA	exon (ID=exon_PF3D7_1451100-E1;Parent=PF3D7_1451100.1, exon 1 of 1)	NA	376	PF3D7_1451100
16D-H3K4ME3_peak_2966	Pf3D7_09_v3	428806	429648	+	156	NA	Intergenic	NA	-1351	PF3D7_0909500
16D-H3K4ME3_peak_6903	Pf3D7_14_v3	1982913	1983189	+	156	NA	promoter-TSS (ID=exon_PF3D7_1448400-E2;Parent=PF3D7_1448400.1)	NA	56	PF3D7_1448400
16D-H3K4ME3_peak_1680	Pf3D7_07_v3	379700	379972	+	156	NA	TTS (ID=exon_PF3D7_0708300-E3;Parent=PF3D7_0708300.1)	NA	568	PF3D7_0708300
16D-H3K4ME3_peak_2514	Pf3D7_08_v3	507167	507469	+	156	NA	promoter-TSS (ID=exon_PF3D7_0809800-E1;Parent=PF3D7_0809800.1)	NA	-620	PF3D7_0809800
16D-H3K4ME3_peak_199	Pf3D7_02_v3	160467	161265	+	156	NA	exon (ID=exon_PF3D7_0203300-E1;Parent=PF3D7_0203300.1, exon 1 of 1)	NA	352	PF3D7_0203300
16D-H3K4ME3_peak_4757	Pf3D7_12_v3	457929	458407	+	156	NA	TTS (ID=exon_PF3D7_1210200-E1;Parent=PF3D7_1210200.1)	NA	-1932	PF3D7_1210100
16D-H3K4ME3_peak_3872	Pf3D7_10_v3	1472859	1473251	+	156	NA	promoter-TSS (ID=exon_PF3D7_1037200-E2;Parent=PF3D7_1037200.1)	NA	-459	PF3D7_1037200
16D-H3K4ME3_peak_2249	Pf3D7_07_v3	940374	940997	+	156	NA	promoter-TSS (ID=exon_PF3D7_0721900-E3;Parent=PF3D7_0721900.1)	NA	-435	PF3D7_0721900
16D-H3K4ME3_peak_2403	Pf3D7_08_v3	107885	108303	+	156	NA	exon (ID=exon_PF3D7_0801500-E1;Parent=PF3D7_0801500.1, exon 1 of 1)	NA	148	PF3D7_0801500
16D-H3K4ME3_peak_7015	Pf3D7_14_v3	2343419	2344241	+	156	NA	promoter-TSS (ID=exon_PF3D7_1457200-E2;Parent=PF3D7_1457200.1)	NA	96	PF3D7_1457200
16D-H3K4ME3_peak_1899	Pf3D7_06_v3	1018635	1018890	+	156	NA	TTS (ID=exon_PF3D7_0624900-E11;Parent=PF3D7_0624900.1)	NA	428	PF3D7_0624900
16D-H3K4ME3_peak_1294	Pf3D7_05_v3	656206	656702	+	156	NA	Intergenic	NA	-1118	PF3D7_0515700
16D-H3K4ME3_peak_3462	Pf3D7_10_v3	286503	287025	+	156	NA	promoter-TSS (ID=exon_PF3D7_1007100-E4;Parent=PF3D7_1007100.1)	NA	-105	PF3D7_1007100
16D-H3K4ME3_peak_214	Pf3D7_02_v3	203810	204087	+	156	NA	promoter-TSS (ID=exon_PF3D7_0204600-E1;Parent=PF3D7_0204600.1)	NA	100	PF3D7_0204600
16D-H3K4ME3_peak_4366	Pf3D7_11_v3	1363566	1364309	+	155	NA	exon (ID=exon_PF3D7_1134700-E1;Parent=PF3D7_1134700.1, exon 1 of 1)	NA	176	PF3D7_1134700
16D-H3K4ME3_peak_5643	Pf3D7_13_v3	1033337	1033605	+	155	NA	exon (ID=exon_PF3D7_1324600-E2;Parent=PF3D7_1324600.1, exon 1 of 1)	NA	-1429	PF3D7_1324700
16D-H3K4ME3_peak_6239	Pf3D7_13_v3	2822218	2822770	+	155	NA	promoter-TSS (ID=exon_PF3D7_1371700-E3;Parent=PF3D7_1371700.1)	NA	-718	PF3D7_1371700
16D-H3K4ME3_peak_6080	Pf3D7_13_v3	2351136	2351749	+	155	NA	promoter-TSS (ID=exon_PF3D7_1359200-E11;Parent=PF3D7_1359200.1)	NA	-88	PF3D7_1359200
16D-H3K4ME3_peak_6076	Pf3D7_13_v3	2345617	2346363	+	155	NA	promoter-TSS (ID=exon_PF3D7_1359000-E1;Parent=PF3D7_1359000.1)	NA	-140	PF3D7_1359000
16D-H3K4ME3_peak_5453	Pf3D7_13_v3	413660	414153	+	155	NA	Intergenic	NA	-1805	PF3D7_1308900
16D-H3K4ME3_peak_708	Pf3D7_03_v3	832505	833144	+	155	NA	promoter-TSS (ID=exon_PF3D7_0319800-E1;Parent=PF3D7_0319800.1)	NA	-315	PF3D7_0319800
16D-H3K4ME3_peak_691	Pf3D7_03_v3	745729	746292	+	155	NA	TTS (ID=exon_PF3D7_0318100-E1;Parent=PF3D7_0318100.1)	NA	2081	PF3D7_0318100
16D-H3K4ME3_peak_4729	Pf3D7_12_v3	388495	388818	+	155	NA	promoter-TSS (ID=exon_PF3D7_1208300-E2;Parent=PF3D7_1208300.1)	NA	111	PF3D7_1208300
16D-H3K4ME3_peak_2948	Pf3D7_09_v3	368560	369195	+	155	NA	promoter-TSS (ID=exon_PF3D7_0907900-E2;Parent=PF3D7_0907900.1)	NA	-88	PF3D7_0907900
16D-H3K4ME3_peak_4280	Pf3D7_11_v3	1082728	1083139	+	155	NA	TTS (ID=exon_PF3D7_1127900-E3;Parent=PF3D7_1127900.1)	NA	-1383	PF3D7_1127800
16D-H3K4ME3_peak_3124	Pf3D7_09_v3	884781	885814	+	155	NA	TTS (ID=exon_PF3D7_0921800-E3;Parent=PF3D7_0921800.1)	NA	295	PF3D7_0921700
16D-H3K4ME3_peak_4644	Pf3D7_12_v3	155082	155461	+	155	NA	exon (ID=exon_PF3D7_1202600-E1;Parent=PF3D7_1202600.1, exon 1 of 1)	NA	207	PF3D7_1202600
16D-H3K4ME3_peak_5955	Pf3D7_13_v3	1950285	1950498	+	155	NA	promoter-TSS (ID=exon_PF3D7_1348500-E2;Parent=PF3D7_1348500.1)	NA	-9	PF3D7_1348500
16D-H3K4ME3_peak_3641	Pf3D7_10_v3	824054	824284	+	155	NA	TTS (ID=exon_PF3D7_1020400-E1;Parent=PF3D7_1020400.1)	NA	133	PF3D7_1020400
16D-H3K4ME3_peak_2649	Pf3D7_08_v3	832518	832826	+	155	NA	promoter-TSS (ID=exon_PF3D7_0818300-E1;Parent=PF3D7_0818300.1)	NA	-513	PF3D7_0818300
16D-H3K4ME3_peak_3457	Pf3D7_10_v3	281466	281709	+	155	NA	promoter-TSS (ID=exon_PF3D7_1006900-E6;Parent=PF3D7_1006900.1)	NA	128	PF3D7_1006900
16D-H3K4ME3_peak_5916	Pf3D7_13_v3	1813351	1814006	+	155	NA	exon (ID=exon_PF3D7_1345200-E1;Parent=PF3D7_1345200.1, exon 1 of 1)	NA	251	PF3D7_1345200
16D-H3K4ME3_peak_4837	Pf3D7_12_v3	694896	695300	+	155	NA	promoter-TSS (ID=exon_PF3D7_1217600-E1;Parent=PF3D7_1217600.1)	NA	-461	PF3D7_1217600
16D-H3K4ME3_peak_4373	Pf3D7_11_v3	1379064	1379871	+	155	NA	exon (ID=exon_PF3D7_1135200-E1;Parent=PF3D7_1135200.1, exon 1 of 1)	NA	385	PF3D7_1135200
16D-H3K4ME3_peak_136	Pf3D7_01_v3	412968	413169	+	155	NA	TTS (ID=exon_PF3D7_0110700-E1;Parent=PF3D7_0110700.1)	NA	936	PF3D7_0110600
16D-H3K4ME3_peak_6033	Pf3D7_13_v3	2197893	2198093	+	155	NA	promoter-TSS (ID=exon_PF3D7_1355400-E1;Parent=PF3D7_1355400.1)	NA	-15	PF3D7_1355400
16D-H3K4ME3_peak_1502	Pf3D7_05_v3	1213572	1213809	+	154	NA	exon (ID=exon_PF3D7_0529800-E1;Parent=PF3D7_0529800.1, exon 1 of 1)	NA	157	PF3D7_0529800
16D-H3K4ME3_peak_3102	Pf3D7_09_v3	791965	793365	+	154	NA	promoter-TSS (ID=exon_PF3D7_0919300-E1;Parent=PF3D7_0919300.1)	NA	-552	PF3D7_0919300
16D-H3K4ME3_peak_168	Pf3D7_01_v3	537977	538195	+	154	NA	promoter-TSS (ID=exon_PF3D7_0113900-E2;Parent=PF3D7_0113900.1)	NA	-61	PF3D7_0113900
16D-H3K4ME3_peak_4624	Pf3D7_12_v3	89778	90106	+	154	NA	promoter-TSS (ID=exon_PF3D7_1201200-E1;Parent=PF3D7_1201200.1)	NA	8	PF3D7_1201200
16D-H3K4ME3_peak_6118	Pf3D7_13_v3	2468732	2469496	+	154	NA	TTS (ID=exon_PF3D7_1361600-E1;Parent=PF3D7_1361600.1)	NA	426	PF3D7_1361600
16D-H3K4ME3_peak_2295	Pf3D7_07_v3	1071416	1071612	+	154	NA	promoter-TSS (ID=exon_PF3D7_0725200-E4;Parent=PF3D7_0725200.1)	NA	155	PF3D7_0725200
16D-H3K4ME3_peak_2864	Pf3D7_09_v3	81985	83002	+	154	NA	TTS (ID=exon_PF3D7_0901700-E1;Parent=PF3D7_0901700.1)	NA	123	PF3D7_0901700
16D-H3K4ME3_peak_1434-2	Pf3D7_05_v3	1039958	1040505	+	154	NA	Intergenic	NA	-1514	PF3D7_0525100
16D-H3K4ME3_peak_373	Pf3D7_02_v3	715847	716307	+	154	NA	promoter-TSS (ID=exon_PF3D7_0217200-E1;Parent=PF3D7_0217200.1)	NA	-44	PF3D7_0217300
16D-H3K4ME3_peak_1833	Pf3D7_06_v3	855203	855470	+	154	NA	exon (ID=exon_PF3D7_0620500-E1;Parent=PF3D7_0620500.1, exon 1 of 1)	NA	176	PF3D7_0620500
16D-H3K4ME3_peak_5236	Pf3D7_12_v3	1893972	1894677	+	154	NA	promoter-TSS (ID=exon_PF3D7_1245400-E1;Parent=PF3D7_1245400.1)	NA	540	PF3D7_1245300
16D-H3K4ME3_peak_4878	Pf3D7_12_v3	828534	829236	+	154	NA	Intergenic	NA	-1173	PF3D7_1220700
16D-H3K4ME3_peak_2816	Pf3D7_08_v3	1321783	1322791	+	154	NA	TTS (ID=exon_PF3D7_0831000-E1;Parent=PF3D7_0831000.1)	NA	535	PF3D7_0831000
16D-H3K4ME3_peak_3781	Pf3D7_10_v3	1214571	1215155	+	154	NA	Intergenic	NA	-1892	PF3D7_1029800
16D-H3K4ME3_peak_1181	Pf3D7_05_v3	293088	293528	+	154	NA	promoter-TSS (ID=exon_PF3D7_0507000-E2;Parent=PF3D7_0507000.1)	NA	-88	PF3D7_0507000
16D-H3K4ME3_peak_2491	Pf3D7_08_v3	419196	419714	+	154	NA	Intergenic	NA	-1390	PF3D7_0808200
16D-H3K4ME3_peak_831	Pf3D7_04_v3	267945	268504	+	154	NA	TTS (ID=exon_PF3D7_0405000-E3;Parent=PF3D7_0405000.1)	NA	156	PF3D7_0404900
16D-H3K4ME3_peak_1434	Pf3D7_05_v3	1039273	1039813	+	154	NA	Intergenic	NA	-2202	PF3D7_0525100
16D-H3K4ME3_peak_2655	Pf3D7_08_v3	843797	844353	+	154	NA	TTS (ID=exon_PF3D7_0818500-E2;Parent=PF3D7_0818500.1)	NA	1357	PF3D7_0818600
16D-H3K4ME3_peak_5618	Pf3D7_13_v3	958040	958623	+	154	NA	promoter-TSS (ID=exon_PF3D7_1322600-E1;Parent=PF3D7_1322600.1)	NA	-836	PF3D7_1322600
16D-H3K4ME3_peak_3159	Pf3D7_09_v3	1006823	1007166	+	154	NA	exon (ID=exon_PF3D7_0924700-E1;Parent=PF3D7_0924700.1, exon 1 of 1)	NA	221	PF3D7_0924700
16D-H3K4ME3_peak_684	Pf3D7_03_v3	725512	725883	+	154	NA	promoter-TSS (ID=exon_PF3D7_0317600-E3;Parent=PF3D7_0317600.1)	NA	210	PF3D7_0317600
16D-H3K4ME3_peak_397	Pf3D7_02_v3	764552	765108	+	154	NA	promoter-TSS (ID=exon_PF3D7_0218700-E2;Parent=PF3D7_0218700.1)	NA	92	PF3D7_0218700
16D-H3K4ME3_peak_865	Pf3D7_04_v3	371846	372343	+	154	NA	promoter-TSS (ID=exon_PF3D7_0407600-E1;Parent=PF3D7_0407600.1)	NA	-945	PF3D7_0407600
16D-H3K4ME3_peak_4019	Pf3D7_11_v3	381027	381406	+	153	NA	promoter-TSS (ID=exon_PF3D7_1109000-E1;Parent=PF3D7_1109000.1)	NA	43	PF3D7_1109000
16D-H3K4ME3_peak_7178	Pf3D7_14_v3	2869219	2869444	+	153	NA	promoter-TSS (ID=exon_PF3D7_1470000-E1;Parent=PF3D7_1470000.1)	NA	25	PF3D7_1470000
16D-H3K4ME3_peak_5628	Pf3D7_13_v3	982665	982914	+	153	NA	promoter-TSS (ID=exon_PF3D7_1323700-E3;Parent=PF3D7_1323700.1)	NA	178	PF3D7_1323700
16D-H3K4ME3_peak_2951	Pf3D7_09_v3	373028	373569	+	153	NA	TTS (ID=exon_PF3D7_0908100-E2;Parent=PF3D7_0908100.1)	NA	586	PF3D7_0908100
16D-H3K4ME3_peak_2464	Pf3D7_08_v3	346960	347425	+	153	NA	exon (ID=exon_PF3D7_0806500-E1;Parent=PF3D7_0806500.1, exon 1 of 1)	NA	262	PF3D7_0806500
16D-H3K4ME3_peak_522	Pf3D7_03_v3	247176	248158	+	153	NA	exon (ID=exon_PF3D7_0305100-E1;Parent=PF3D7_0305100.1, exon 1 of 1)	NA	603	PF3D7_0305100
16D-H3K4ME3_peak_1402	Pf3D7_05_v3	978595	978882	+	153	NA	promoter-TSS (ID=exon_PF3D7_0523600-E5;Parent=PF3D7_0523600.1)	NA	73	PF3D7_0523600
16D-H3K4ME3_peak_1703	Pf3D7_06_v3	497872	498401	+	153	NA	exon (ID=exon_PF3D7_0611800-E1;Parent=PF3D7_0611800.1, exon 1 of 1)	NA	3004	PF3D7_0611800
16D-H3K4ME3_peak_3241	Pf3D7_09_v3	1211960	1212728	+	153	NA	promoter-TSS (ID=exon_PF3D7_0930500-E2;Parent=PF3D7_0930500.1)	NA	-136	PF3D7_0930500
16D-H3K4ME3_peak_5525	Pf3D7_13_v3	651822	652366	+	153	NA	TTS (ID=exon_PF3D7_1315500-E4;Parent=PF3D7_1315500.1)	NA	881	PF3D7_1315500
16D-H3K4ME3_peak_2957	Pf3D7_09_v3	387365	387744	+	153	NA	promoter-TSS (ID=exon_PF3D7_0908400-E1;Parent=PF3D7_0908400.1)	NA	-595	PF3D7_0908400
16D-H3K4ME3_peak_2646	Pf3D7_08_v3	826430	827315	+	153	NA	TTS (ID=exon_PF3D7_0818100-E2;Parent=PF3D7_0818100.1)	NA	431	PF3D7_0818100
16D-H3K4ME3_peak_2364	Pf3D7_07_v3	1346873	1347550	+	153	NA	Intergenic	NA	-2821	PF3D7_0731300
16D-H3K4ME3_peak_284	Pf3D7_02_v3	409993	410364	+	153	NA	TTS (ID=exon_PF3D7_0210000-E1;Parent=PF3D7_0210000.1)	NA	195	PF3D7_0210000
16D-H3K4ME3_peak_6178	Pf3D7_13_v3	2662826	2663112	+	153	NA	TTS (ID=exon_PF3D7_1366500-E1;Parent=PF3D7_1366500.1)	NA	1396	PF3D7_1366500
16D-H3K4ME3_peak_1238	Pf3D7_05_v3	486551	486820	+	153	NA	promoter-TSS (ID=exon_PF3D7_0511500-E1;Parent=PF3D7_0511500.1)	NA	83	PF3D7_0511500
16D-H3K4ME3_peak_2481	Pf3D7_08_v3	398557	399203	+	153	NA	promoter-TSS (ID=exon_PF3D7_0807700-E1;Parent=PF3D7_0807700.1)	NA	-93	PF3D7_0807700
16D-H3K4ME3_peak_6745	Pf3D7_14_v3	1515615	1516092	+	153	NA	promoter-TSS (ID=exon_PF3D7_1437300-E1;Parent=PF3D7_1437300.1)	NA	-892	PF3D7_1437300
16D-H3K4ME3_peak_5250	Pf3D7_12_v3	1926026	1926278	+	153	NA	promoter-TSS (ID=exon_PF3D7_1246300-E3;Parent=PF3D7_1246300.1)	NA	114	PF3D7_1246300
16D-H3K4ME3_peak_923	Pf3D7_04_v3	625748	626295	+	153	NA	promoter-TSS (ID=exon_PF3D7_0413900-E2;Parent=PF3D7_0413900.1)	NA	-60	PF3D7_0413900
16D-H3K4ME3_peak_1540	Pf3D7_05_v3	1324259	1325058	+	153	NA	TTS (ID=exon_PF3D7_0532800-E2;Parent=PF3D7_0532800.1)	NA	129	PF3D7_0532800
16D-H3K4ME3_peak_6718	Pf3D7_14_v3	1450021	1450487	+	153	NA	promoter-TSS (ID=exon_PF3D7_1435700-E1;Parent=PF3D7_1435700.2,PF3D7_1435700.1)	NA	-763	PF3D7_1435700
16D-H3K4ME3_peak_4247	Pf3D7_11_v3	1016340	1017348	+	153	NA	exon (ID=exon_PF3D7_1126000-E1;Parent=PF3D7_1126000.1, exon 1 of 1)	NA	531	PF3D7_1126000
16D-H3K4ME3_peak_6078	Pf3D7_13_v3	2349442	2349977	+	153	NA	TTS (ID=exon_PF3D7_1359200-E11;Parent=PF3D7_1359200.1)	NA	277	PF3D7_1359100
16D-H3K4ME3_peak_2339	Pf3D7_07_v3	1260225	1260641	+	153	NA	TTS (ID=exon_PF3D7_0729600-E5;Parent=PF3D7_0729600.1)	NA	742	PF3D7_0729600
16D-H3K4ME3_peak_1653	Pf3D7_06_v3	369825	370455	+	153	NA	promoter-TSS (ID=exon_PF3D7_0609000-E1;Parent=PF3D7_0609000.1)	NA	-121	PF3D7_0609000
16D-H3K4ME3_peak_7060	Pf3D7_14_v3	2480358	2480565	+	152	NA	promoter-TSS (ID=exon_PF3D7_1460900-E2;Parent=PF3D7_1460900.2,PF3D7_1460900.1)	NA	21	PF3D7_1460900
16D-H3K4ME3_peak_805	Pf3D7_04_v3	178418	178775	+	152	NA	promoter-TSS (ID=exon_PF3D7_0403200-E1;Parent=PF3D7_0403200.1)	NA	78	PF3D7_0403200
16D-H3K4ME3_peak_1728-2	Pf3D7_06_v3	546083	546396	+	152	NA	promoter-TSS (ID=exon_PF3D7_0613400-E1;Parent=PF3D7_0613400.1)	NA	-725	PF3D7_0613400
16D-H3K4ME3_peak_3952	Pf3D7_11_v3	198701	199008	+	152	NA	TTS (ID=exon_PF3D7_1104500-E1;Parent=PF3D7_1104500.1)	NA	784	PF3D7_1104400
16D-H3K4ME3_peak_4386	Pf3D7_11_v3	1400399	1400780	+	152	NA	promoter-TSS (ID=exon_PF3D7_1135900-E1;Parent=PF3D7_1135900.1)	NA	12	PF3D7_1135900
16D-H3K4ME3_peak_5583	Pf3D7_13_v3	832775	833356	+	152	NA	exon (ID=exon_PF3D7_1320000-E1;Parent=PF3D7_1320000.1, exon 1 of 1)	NA	1185	PF3D7_1320100
16D-H3K4ME3_peak_2959	Pf3D7_09_v3	397505	399004	+	152	NA	promoter-TSS (ID=exon_PF3D7_0908500-E3;Parent=PF3D7_0908500.1)	NA	-411	PF3D7_0908500
16D-H3K4ME3_peak_1728	Pf3D7_06_v3	545615	545921	+	152	NA	promoter-TSS (ID=exon_PF3D7_0613300-E1;Parent=PF3D7_0613300.1)	NA	-970	PF3D7_0613300
16D-H3K4ME3_peak_388	Pf3D7_02_v3	740872	741771	+	152	NA	promoter-TSS (ID=exon_PF3D7_0218100-E2;Parent=PF3D7_0218100.1)	NA	307	PF3D7_0218100
16D-H3K4ME3_peak_4909	Pf3D7_12_v3	915721	916332	+	152	NA	Intergenic	NA	-2696	PF3D7_1222700
16D-H3K4ME3_peak_3873	Pf3D7_10_v3	1473442	1473774	+	152	NA	promoter-TSS (ID=exon_PF3D7_1037200-E2;Parent=PF3D7_1037200.1)	NA	94	PF3D7_1037200
16D-H3K4ME3_peak_801	Pf3D7_04_v3	149818	150259	+	152	NA	Intergenic	NA	-1658	PF3D7_0402400
16D-H3K4ME3_peak_2777	Pf3D7_08_v3	1229114	1229421	+	152	NA	promoter-TSS (ID=exon_PF3D7_0828500-E1;Parent=PF3D7_0828500.1)	NA	-858	PF3D7_0828500
16D-H3K4ME3_peak_105	Pf3D7_01_v3	346065	346304	+	152	NA	promoter-TSS (ID=exon_PF3D7_0108400-E2;Parent=PF3D7_0108400.1,PF3D7_0108400.2)	NA	83	PF3D7_0108400
16D-H3K4ME3_peak_3659	Pf3D7_10_v3	873204	874065	+	152	NA	promoter-TSS (ID=exon_PF3D7_1021700-E5;Parent=PF3D7_1021700.1)	NA	-168	PF3D7_1021700
16D-H3K4ME3_peak_5945	Pf3D7_13_v3	1898900	1899431	+	152	NA	promoter-TSS (ID=exon_PF3D7_1347500-E2;Parent=PF3D7_1347500.1)	NA	197	PF3D7_1347500
16D-H3K4ME3_peak_283	Pf3D7_02_v3	407925	408554	+	152	NA	exon (ID=exon_PF3D7_0209900-E1;Parent=PF3D7_0209900.1, exon 1 of 1)	NA	339	PF3D7_0209900
16D-H3K4ME3_peak_3577	Pf3D7_10_v3	611217	611659	+	152	NA	exon (ID=exon_PF3D7_1015000-E1;Parent=PF3D7_1015000.1, exon 1 of 1)	NA	225	PF3D7_1015000
16D-H3K4ME3_peak_2952	Pf3D7_09_v3	373770	374004	+	152	NA	promoter-TSS (ID=exon_PF3D7_0908100-E3;Parent=PF3D7_0908100.1)	NA	-3	PF3D7_0908100
16D-H3K4ME3_peak_5253	Pf3D7_12_v3	1930210	1930583	+	152	NA	TTS (ID=exon_PF3D7_1246300-E10;Parent=PF3D7_1246300.1)	NA	1170	PF3D7_1246300
16D-H3K4ME3_peak_4530	Pf3D7_11_v3	1805869	1806553	+	152	NA	Intergenic	NA	-1148	PF3D7_1145500
16D-H3K4ME3_peak_3556	Pf3D7_10_v3	526095	526333	+	152	NA	promoter-TSS (ID=exon_PF3D7_1013500-E1;Parent=PF3D7_1013500.1)	NA	-626	PF3D7_1013500
16D-H3K4ME3_peak_1903	Pf3D7_06_v3	1023780	1024202	+	152	NA	exon (ID=exon_PF3D7_0625100-E1;Parent=PF3D7_0625100.1, exon 1 of 1)	NA	976	PF3D7_0625100
16D-H3K4ME3_peak_3459	Pf3D7_10_v3	282704	283346	+	152	NA	promoter-TSS (ID=exon_PF3D7_1006900-E8;Parent=PF3D7_1006900.1)	NA	13	PF3D7_1006900
16D-H3K4ME3_peak_5244	Pf3D7_12_v3	1918287	1919005	+	152	NA	TTS (ID=exon_PF3D7_1246100-E2;Parent=PF3D7_1246100.1)	NA	995	PF3D7_1246100
16D-H3K4ME3_peak_5125	Pf3D7_12_v3	1566287	1566538	+	151	NA	exon (ID=exon_PF3D7_1237500-E1;Parent=PF3D7_1237500.1, exon 1 of 1)	NA	167	PF3D7_1237500
16D-H3K4ME3_peak_2289	Pf3D7_07_v3	1050397	1051165	+	151	NA	Intergenic	NA	-1419	PF3D7_0724800
16D-H3K4ME3_peak_1671	Pf3D7_07_v3	361313	361678	+	151	NA	promoter-TSS (ID=exon_PF3D7_0707800-E1;Parent=PF3D7_0707800.1)	NA	-510	PF3D7_0707800
16D-H3K4ME3_peak_2638	Pf3D7_08_v3	813903	814766	+	151	NA	promoter-TSS (ID=exon_PF3D7_0817800-E1;Parent=PF3D7_0817800.1)	NA	-816	PF3D7_0817800
16D-H3K4ME3_peak_4138	Pf3D7_11_v3	713263	713821	+	151	NA	promoter-TSS (ID=exon_PF3D7_1118700-E1;Parent=PF3D7_1118700.1)	NA	-679	PF3D7_1118700
16D-H3K4ME3_peak_1265	Pf3D7_05_v3	578319	578542	+	151	NA	promoter-TSS (ID=exon_PF3D7_0513600-E1;Parent=PF3D7_0513600.1)	NA	75	PF3D7_0513600
16D-H3K4ME3_peak_727	Pf3D7_03_v3	875198	875414	+	151	NA	promoter-TSS (ID=exon_PF3D7_0320900-E2;Parent=PF3D7_0320900.1)	NA	93	PF3D7_0320900
16D-H3K4ME3_peak_2265	Pf3D7_07_v3	973691	974322	+	151	NA	TTS (ID=exon_PF3D7_0723200-E2;Parent=PF3D7_0723200.1)	NA	352	PF3D7_0723200
16D-H3K4ME3_peak_5505	Pf3D7_13_v3	568600	569336	+	151	NA	promoter-TSS (ID=exon_PF3D7_1313300-E2;Parent=PF3D7_1313300.1)	NA	-82	PF3D7_1313300
16D-H3K4ME3_peak_957	Pf3D7_04_v3	697939	698841	+	151	NA	promoter-TSS (ID=exon_PF3D7_0415900-E2;Parent=PF3D7_0415900.1)	NA	53	PF3D7_0415900
16D-H3K4ME3_peak_1763	Pf3D7_06_v3	666984	668332	+	151	NA	exon (ID=exon_PF3D7_0615900-E1;Parent=PF3D7_0615900.1, exon 1 of 1)	NA	197	PF3D7_0615900
16D-H3K4ME3_peak_5877	Pf3D7_13_v3	1671933	1672363	+	151	NA	Intergenic	NA	-1192	PF3D7_1342500
16D-H3K4ME3_peak_4869	Pf3D7_12_v3	806374	806998	+	151	NA	promoter-TSS (ID=exon_PF3D7_1220200-E2;Parent=PF3D7_1220200.1)	NA	12	PF3D7_1220200
16D-H3K4ME3_peak_1406	Pf3D7_05_v3	987523	987849	+	151	NA	Intergenic	NA	-2319	PF3D7_0523800
16D-H3K4ME3_peak_6002	Pf3D7_13_v3	2120777	2121134	+	151	NA	promoter-TSS (ID=exon_PF3D7_1353000-E2;Parent=PF3D7_1353000.1)	NA	-42	PF3D7_1353000
16D-H3K4ME3_peak_1155	Pf3D7_05_v3	208029	208370	+	151	NA	promoter-TSS (ID=exon_PF3D7_0504900-E9;Parent=PF3D7_0504900.1)	NA	92	PF3D7_0504900
16D-H3K4ME3_peak_1877	Pf3D7_06_v3	975290	976549	+	151	NA	Intergenic	NA	-1264	PF3D7_0623900
16D-H3K4ME3_peak_5150	Pf3D7_12_v3	1618647	1618858	+	150	NA	Intergenic	NA	-1900	PF3D7_1238900
16D-H3K4ME3_peak_2632	Pf3D7_08_v3	803859	804097	+	150	NA	promoter-TSS (ID=exon_PF3D7_0817600-E1;Parent=PF3D7_0817600.1)	NA	56	PF3D7_0817600
16D-H3K4ME3_peak_2823	Pf3D7_08_v3	1343604	1343929	+	150	NA	TTS (ID=exon_PF3D7_0831400-E2;Parent=PF3D7_0831400.1)	NA	1475	PF3D7_0831400
16D-H3K4ME3_peak_4221	Pf3D7_11_v3	976614	977035	+	150	NA	TTS (ID=exon_PF3D7_1124800-E3;Parent=PF3D7_1124800.1)	NA	227	PF3D7_1124800
16D-H3K4ME3_peak_5131	Pf3D7_12_v3	1573773	1574383	+	150	NA	TTS (ID=exon_PF3D7_1237700-E2;Parent=PF3D7_1237700.1)	NA	1107	PF3D7_1237700
16D-H3K4ME3_peak_1039	Pf3D7_04_v3	995900	996256	+	150	NA	promoter-TSS (ID=exon_PF3D7_0421800-E1;Parent=PF3D7_0421800.1)	NA	80	PF3D7_0421800
16D-H3K4ME3_peak_260	Pf3D7_02_v3	335642	336636	+	150	NA	TTS (ID=exon_PF3D7_0208100-E16;Parent=PF3D7_0208100.1)	NA	442	PF3D7_0208200
16D-H3K4ME3_peak_4823	Pf3D7_12_v3	669688	669895	+	150	NA	promoter-TSS (ID=exon_PF3D7_1216900-E1;Parent=PF3D7_1216900.1)	NA	-656	PF3D7_1216900
16D-H3K4ME3_peak_4392	Pf3D7_11_v3	1420431	1420635	+	150	NA	promoter-TSS (ID=exon_PF3D7_1136200-E1;Parent=PF3D7_1136200.1)	NA	-462	PF3D7_1136200
16D-H3K4ME3_peak_1730	Pf3D7_06_v3	552145	552395	+	150	NA	exon (ID=exon_PF3D7_0613500-E1;Parent=PF3D7_0613500.1, exon 1 of 1)	NA	101	PF3D7_0613500
16D-H3K4ME3_peak_4548	Pf3D7_11_v3	1833556	1834098	+	150	NA	promoter-TSS (ID=exon_PF3D7_1146600-E1;Parent=PF3D7_1146600.1)	NA	-574	PF3D7_1146600
16D-H3K4ME3_peak_6134	Pf3D7_13_v3	2510331	2510772	+	150	NA	exon (ID=exon_PF3D7_1362700-E1;Parent=PF3D7_1362700.1, exon 1 of 1)	NA	196	PF3D7_1362700
16D-H3K4ME3_peak_4826	Pf3D7_12_v3	677277	677597	+	150	NA	promoter-TSS (ID=exon_PF3D7_1217100-E4;Parent=PF3D7_1217100.1,PF3D7_1217100.2)	NA	139	PF3D7_1217100
16D-H3K4ME3_peak_705	Pf3D7_03_v3	820530	820863	+	150	NA	promoter-TSS (ID=exon_PF3D7_0319700-E1;Parent=PF3D7_0319700.1)	NA	-12	PF3D7_0319700
16D-H3K4ME3_peak_3223	Pf3D7_09_v3	1172941	1173558	+	150	NA	exon (ID=exon_PF3D7_0929300-E1;Parent=PF3D7_0929300.1, exon 1 of 1)	NA	1910	PF3D7_0929300
16D-H3K4ME3_peak_293	Pf3D7_02_v3	431343	431711	+	150	NA	TTS (ID=exon_PF3D7_0210600-E5;Parent=PF3D7_0210600.1)	NA	981	PF3D7_0210600
16D-H3K4ME3_peak_3525	Pf3D7_10_v3	466682	467165	+	150	NA	TTS (ID=exon_PF3D7_1012000-E9;Parent=PF3D7_1012000.1)	NA	499	PF3D7_1012000
16D-H3K4ME3_peak_4317	Pf3D7_11_v3	1175480	1175734	+	150	NA	promoter-TSS (ID=exon_PF3D7_1130600-E1;Parent=PF3D7_1130600.1)	NA	2	PF3D7_1130500
16D-H3K4ME3_peak_1509	Pf3D7_05_v3	1226605	1227159	+	150	NA	promoter-TSS (ID=exon_PF3D7_0530100-E2;Parent=PF3D7_0530100.1)	NA	-1	PF3D7_0530100
16D-H3K4ME3_peak_3974	Pf3D7_11_v3	250840	251408	+	150	NA	promoter-TSS (ID=exon_PF3D7_1105800-E2;Parent=PF3D7_1105800.1)	NA	5	PF3D7_1105800
16D-H3K4ME3_peak_6147	Pf3D7_13_v3	2551266	2551924	+	150	NA	promoter-TSS (ID=exon_PF3D7_1363700-E1;Parent=PF3D7_1363700.1)	NA	331	PF3D7_1363600
16D-H3K4ME3_peak_5842	Pf3D7_13_v3	1576577	1577309	+	150	NA	promoter-TSS (ID=exon_PF3D7_1339200-E1;Parent=PF3D7_1339200.1)	NA	54	PF3D7_1339200
16D-H3K4ME3_peak_3419	Pf3D7_10_v3	159224	159470	+	150	NA	promoter-TSS (ID=exon_PF3D7_1003400-E1;Parent=PF3D7_1003400.1)	NA	-831	PF3D7_1003400
16D-H3K4ME3_peak_4325	Pf3D7_11_v3	1203272	1203910	+	149	NA	promoter-TSS (ID=exon_PF3D7_1131300-E1;Parent=PF3D7_1131300.1)	NA	28	PF3D7_1131300
16D-H3K4ME3_peak_1454	Pf3D7_05_v3	1088457	1088758	+	149	NA	exon (ID=exon_PF3D7_0526400-E1;Parent=PF3D7_0526400.1, exon 1 of 1)	NA	184	PF3D7_0526400
16D-H3K4ME3_peak_4234	Pf3D7_11_v3	1001173	1001826	+	149	NA	promoter-TSS (ID=exon_PF3D7_1125500-E1;Parent=PF3D7_1125500.1)	NA	63	PF3D7_1125500
16D-H3K4ME3_peak_1832	Pf3D7_06_v3	853806	854208	+	149	NA	Intergenic	NA	-1052	PF3D7_0620400
16D-H3K4ME3_peak_3041	Pf3D7_09_v3	660205	660698	+	149	NA	exon (ID=exon_PF3D7_0915600-E1;Parent=PF3D7_0915600.1, exon 1 of 1)	NA	275	PF3D7_0915600
16D-H3K4ME3_peak_19	Pf3D7_01_v3	106239	106841	+	149	NA	TTS (ID=exon_PF3D7_0102400-E1;Parent=PF3D7_0102400.1)	NA	1612	PF3D7_0102300
16D-H3K4ME3_peak_318	Pf3D7_02_v3	493991	494270	+	149	NA	exon (ID=exon_PF3D7_0212300-E3;Parent=PF3D7_0212300.1, exon 1 of 1)	NA	878	PF3D7_0212300
16D-H3K4ME3_peak_3456	Pf3D7_10_v3	279935	281009	+	149	NA	promoter-TSS (ID=exon_PF3D7_1006900-E1;Parent=PF3D7_1006900.1)	NA	-987	PF3D7_1006900
16D-H3K4ME3_peak_4338	Pf3D7_11_v3	1258777	1259614	+	149	NA	exon (ID=exon_PF3D7_1132400-E1;Parent=PF3D7_1132400.1, exon 1 of 1)	NA	476	PF3D7_1132400
16D-H3K4ME3_peak_3877	Pf3D7_10_v3	1481699	1482092	+	149	NA	exon (ID=exon_PF3D7_1037400-E1;Parent=PF3D7_1037400.1, exon 1 of 1)	NA	-3050	PF3D7_1037300
16D-H3K4ME3_peak_2356	Pf3D7_07_v3	1317980	1318217	+	149	NA	promoter-TSS (ID=exon_PF3D7_0730600-E1;Parent=PF3D7_0730600.1)	NA	39	PF3D7_0730600
16D-H3K4ME3_peak_2305	Pf3D7_07_v3	1139647	1139910	+	149	NA	promoter-TSS (ID=exon_PF3D7_0726600-E1;Parent=PF3D7_0726600.1)	NA	-701	PF3D7_0726600
16D-H3K4ME3_peak_2256	Pf3D7_07_v3	949428	949884	+	149	NA	exon (ID=exon_PF3D7_0722300-E1;Parent=PF3D7_0722300.1, exon 1 of 1)	NA	3293	PF3D7_0722200
16D-H3K4ME3_peak_4467	Pf3D7_11_v3	1607978	1608644	+	149	NA	promoter-TSS (ID=exon_PF3D7_1140400-E2;Parent=PF3D7_1140400.1)	NA	-119	PF3D7_1140400
16D-H3K4ME3_peak_38	Pf3D7_01_v3	166514	166937	+	149	NA	promoter-TSS (ID=exon_PF3D7_0103700-E2;Parent=PF3D7_0103700.1)	NA	212	PF3D7_0103700
16D-H3K4ME3_peak_4222	Pf3D7_11_v3	977277	977835	+	149	NA	promoter-TSS (ID=exon_PF3D7_1124800-E3;Parent=PF3D7_1124800.1)	NA	219	PF3D7_1124800
16D-H3K4ME3_peak_163	Pf3D7_02_v3	171493	171731	+	149	NA	TTS (ID=exon_PF3D7_0203800-E12;Parent=PF3D7_0203800.1)	NA	109	PF3D7_0203800
16D-H3K4ME3_peak_2972	Pf3D7_09_v3	467193	467918	+	149	NA	exon (ID=exon_PF3D7_0910200-E1;Parent=PF3D7_0910200.1, exon 1 of 1)	NA	2996	PF3D7_0910200
16D-H3K4ME3_peak_6069	Pf3D7_13_v3	2317652	2317883	+	149	NA	promoter-TSS (ID=exon_PF3D7_1358500-E1;Parent=PF3D7_1358500.1)	NA	117	PF3D7_1358400
16D-H3K4ME3_peak_1666	Pf3D7_06_v3	412954	413848	+	149	NA	promoter-TSS (ID=exon_PF3D7_0609700-E1;Parent=PF3D7_0609700.1)	NA	-251	PF3D7_0609700
16D-H3K4ME3_peak_4774	Pf3D7_12_v3	535614	536029	+	149	NA	promoter-TSS (ID=exon_PF3D7_1212000-E1;Parent=PF3D7_1212000.1)	NA	94	PF3D7_1212000
16D-H3K4ME3_peak_1199	Pf3D7_05_v3	358272	358657	+	149	NA	exon (ID=exon_PF3D7_0508700-E1;Parent=PF3D7_0508700.1, exon 1 of 1)	NA	203	PF3D7_0508700
16D-H3K4ME3_peak_6513	Pf3D7_14_v3	781544	781796	+	149	NA	TTS (ID=exon_PF3D7_1418800-E1;Parent=PF3D7_1418800.1)	NA	693	PF3D7_1418800
16D-H3K4ME3_peak_5174	Pf3D7_12_v3	1747203	1748034	+	149	NA	TTS (ID=exon_PF3D7_1241100-E1;Parent=PF3D7_1241100.1)	NA	147	PF3D7_1241100
16D-H3K4ME3_peak_1885	Pf3D7_06_v3	986547	986885	+	149	NA	promoter-TSS (ID=exon_PF3D7_0624200-E4;Parent=PF3D7_0624200.1)	NA	-37	PF3D7_0624200
16D-H3K4ME3_peak_3361	Pf3D7_09_v3	1456102	1457039	+	149	NA	TTS (ID=exon_PF3D7_0936700-E1;Parent=PF3D7_0936700.1)	NA	-1822	PF3D7_0936800
16D-H3K4ME3_peak_3172	Pf3D7_09_v3	1032220	1032899	+	149	NA	promoter-TSS (ID=exon_PF3D7_0925800-E1;Parent=PF3D7_0925800.1)	NA	-756	PF3D7_0925800
16D-H3K4ME3_peak_6072	Pf3D7_13_v3	2326500	2326945	+	149	NA	exon (ID=exon_PF3D7_1358700-E1;Parent=PF3D7_1358700.1, exon 1 of 1)	NA	133	PF3D7_1358700
16D-H3K4ME3_peak_315	Pf3D7_02_v3	482058	482299	+	149	NA	TTS (ID=exon_PF3D7_0212000-E3;Parent=PF3D7_0212000.1)	NA	984	PF3D7_0212000
16D-H3K4ME3_peak_3717	Pf3D7_10_v3	1060280	1060723	+	149	NA	TTS (ID=exon_PF3D7_1025400-E13;Parent=PF3D7_1025400.1)	NA	157	PF3D7_1025300
16D-H3K4ME3_peak_6184	Pf3D7_13_v3	2675709	2676299	+	148	NA	promoter-TSS (ID=exon_PF3D7_1366900-E3;Parent=PF3D7_1366900.1)	NA	-89	PF3D7_1366900
16D-H3K4ME3_peak_6050	Pf3D7_13_v3	2242862	2243620	+	148	NA	promoter-TSS (ID=exon_PF3D7_1356600-E1;Parent=PF3D7_1356600.1)	NA	-829	PF3D7_1356600
16D-H3K4ME3_peak_681	Pf3D7_03_v3	721333	721872	+	148	NA	promoter-TSS (ID=exon_PF3D7_0317500-E2;Parent=PF3D7_0317500.1)	NA	229	PF3D7_0317500
16D-H3K4ME3_peak_1017	Pf3D7_04_v3	871156	871835	+	148	NA	TTS (ID=exon_PF3D7_0419600-E1;Parent=PF3D7_0419600.1)	NA	395	PF3D7_0419600
16D-H3K4ME3_peak_5436	Pf3D7_13_v3	325493	326379	+	148	NA	promoter-TSS (ID=exon_PF3D7_1307000-E2;Parent=PF3D7_1307000.1)	NA	-343	PF3D7_1307000
16D-H3K4ME3_peak_1973	Pf3D7_06_v3	1271083	1271703	+	148	NA	TTS (ID=exon_PF3D7_0630400-E1;Parent=PF3D7_0630400.1)	NA	-1797	PF3D7_0630300
16D-H3K4ME3_peak_73	Pf3D7_01_v3	248517	248787	+	148	NA	TTS (ID=exon_PF3D7_0105800-E2;Parent=PF3D7_0105800.1)	NA	1714	PF3D7_0105800
16D-H3K4ME3_peak_2809	Pf3D7_08_v3	1305360	1305906	+	148	NA	TTS (ID=exon_PF3D7_0830600-E2;Parent=PF3D7_0830600.1)	NA	-1420	PF3D7_0830700
16D-H3K4ME3_peak_3674	Pf3D7_10_v3	932650	932900	+	148	NA	promoter-TSS (ID=exon_PF3D7_1022300-E2;Parent=PF3D7_1022300.1)	NA	78	PF3D7_1022300
16D-H3K4ME3_peak_2942	Pf3D7_09_v3	356338	356837	+	148	NA	promoter-TSS (ID=exon_PF3D7_0907500-E6;Parent=PF3D7_0907500.1)	NA	-7	PF3D7_0907500
16D-H3K4ME3_peak_1849	Pf3D7_06_v3	895225	895862	+	148	NA	exon (ID=exon_PF3D7_0621900-E1;Parent=PF3D7_0621900.1, exon 1 of 1)	NA	237	PF3D7_0621900
16D-H3K4ME3_peak_4886	Pf3D7_12_v3	854589	856127	+	148	NA	promoter-TSS (ID=exon_PF3D7_1221300-E2;Parent=PF3D7_1221300.1)	NA	-619	PF3D7_1221300
16D-H3K4ME3_peak_1338	Pf3D7_05_v3	794409	794843	+	148	NA	promoter-TSS (ID=exon_PF3D7_0519300-E1;Parent=PF3D7_0519300.1)	NA	-901	PF3D7_0519300
16D-H3K4ME3_peak_4492	Pf3D7_11_v3	1705602	1705866	+	148	NA	TTS (ID=exon_PF3D7_1142500-E2;Parent=PF3D7_1142500.1)	NA	124	PF3D7_1142500
16D-H3K4ME3_peak_119	Pf3D7_01_v3	375424	376107	+	148	NA	promoter-TSS (ID=exon_PF3D7_0109400-E1;Parent=PF3D7_0109400.1)	NA	-678	PF3D7_0109400
16D-H3K4ME3_peak_5152	Pf3D7_12_v3	1619881	1620409	+	148	NA	Intergenic	NA	-3293	PF3D7_1238900
16D-H3K4ME3_peak_5616	Pf3D7_13_v3	965577	966037	+	148	NA	TTS (ID=exon_PF3D7_1323100-E1;Parent=PF3D7_1323100.1)	NA	205	PF3D7_1323100
16D-H3K4ME3_peak_1792	Pf3D7_06_v3	752495	752883	+	148	NA	Intergenic	NA	-1706	PF3D7_0617900
16D-H3K4ME3_peak_1305	Pf3D7_05_v3	710788	711350	+	148	NA	Intergenic	NA	2456	PF3D7_0516900
16D-H3K4ME3_peak_4368	Pf3D7_11_v3	1367133	1367700	+	148	NA	exon (ID=exon_PF3D7_1134800-E1;Parent=PF3D7_1134800.1, exon 1 of 1)	NA	230	PF3D7_1134800
16D-H3K4ME3_peak_1005	Pf3D7_04_v3	834079	834574	+	147	NA	promoter-TSS (ID=exon_PF3D7_0418600-E1;Parent=PF3D7_0418600.1)	NA	-68	PF3D7_0418600
16D-H3K4ME3_peak_853	Pf3D7_04_v3	331880	332163	+	147	NA	promoter-TSS (ID=exon_PF3D7_0406400-E1;Parent=PF3D7_0406400.1)	NA	-22	PF3D7_0406400
16D-H3K4ME3_peak_6696	Pf3D7_14_v3	1370549	1370895	+	147	NA	promoter-TSS (ID=exon_PF3D7_1434200-E1;Parent=PF3D7_1434200.1)	NA	-926	PF3D7_1434200
16D-H3K4ME3_peak_5035	Pf3D7_12_v3	1280154	1280650	+	147	NA	promoter-TSS (ID=exon_PF3D7_1231200-E1;Parent=PF3D7_1231200.1)	NA	-791	PF3D7_1231200
16D-H3K4ME3_peak_3614	Pf3D7_10_v3	707797	708511	+	147	NA	exon (ID=exon_PF3D7_1017600-E1;Parent=PF3D7_1017600.1, exon 1 of 1)	NA	-1353	PF3D7_1017700
16D-H3K4ME3_peak_7041	Pf3D7_14_v3	2446839	2447163	+	147	NA	promoter-TSS (ID=exon_PF3D7_1459800-E4;Parent=PF3D7_1459800.1)	NA	74	PF3D7_1459800
16D-H3K4ME3_peak_6483	Pf3D7_14_v3	657862	658181	+	147	NA	promoter-TSS (ID=exon_PF3D7_1416200-E1;Parent=PF3D7_1416200.1)	NA	-676	PF3D7_1416200
16D-H3K4ME3_peak_7240	Pf3D7_14_v3	3066167	3066379	+	147	NA	promoter-TSS (ID=exon_PF3D7_1474700-E1;Parent=PF3D7_1474700.1)	NA	-510	PF3D7_1474700
16D-H3K4ME3_peak_4563	Pf3D7_11_v3	1897082	1897640	+	147	NA	promoter-TSS (ID=exon_PF3D7_1147700-E2;Parent=PF3D7_1147700.1)	NA	-55	PF3D7_1147700
16D-H3K4ME3_peak_2896	Pf3D7_09_v3	167244	167695	+	147	NA	TTS (ID=exon_PF3D7_0903500-E1;Parent=PF3D7_0903500.1)	NA	-1024	PF3D7_0903600
16D-H3K4ME3_peak_6708	Pf3D7_14_v3	1412458	1413234	+	147	NA	promoter-TSS (ID=exon_PF3D7_1434900-E4;Parent=PF3D7_1434900.1)	NA	153	PF3D7_1434900
16D-H3K4ME3_peak_5555	Pf3D7_13_v3	747869	749536	+	147	NA	exon (ID=exon_PF3D7_1318100-E1;Parent=PF3D7_1318100.1, exon 1 of 1)	NA	269	PF3D7_1318100
16D-H3K4ME3_peak_2494	Pf3D7_08_v3	422082	423145	+	146	NA	promoter-TSS (ID=exon_PF3D7_0808400-E1;Parent=PF3D7_0808400.1)	NA	600	PF3D7_0808300
16D-H3K4ME3_peak_6762	Pf3D7_14_v3	1547611	1547989	+	146	NA	Intergenic	NA	-1118	PF3D7_1438400
16D-H3K4ME3_peak_15	Pf3D7_01_v3	98802	99905	+	146	NA	TTS (ID=exon_PF3D7_0102200-E1;Parent=PF3D7_0102200.1)	NA	133	PF3D7_0102200
16D-H3K4ME3_peak_3408	Pf3D7_10_v3	141093	141329	+	146	NA	Intergenic	NA	-1208	PF3D7_1003000
16D-H3K4ME3_peak_2802	Pf3D7_08_v3	1294463	1294740	+	146	NA	TTS (ID=exon_PF3D7_0830400-E1;Parent=PF3D7_0830400.1)	NA	120	PF3D7_0830400
16D-H3K4ME3_peak_4089	Pf3D7_11_v3	575383	575675	+	146	NA	Intergenic	NA	-1244	PF3D7_1115200
16D-H3K4ME3_peak_6392	Pf3D7_14_v3	392385	392660	+	146	NA	TTS (ID=exon_PF3D7_1409900-E1;Parent=PF3D7_1409900.1)	NA	1328	PF3D7_1410000
16D-H3K4ME3_peak_1130	Pf3D7_05_v3	124741	125301	+	146	NA	promoter-TSS (ID=exon_PF3D7_0503000-E4;Parent=PF3D7_0503000.1)	NA	-95	PF3D7_0503000
16D-H3K4ME3_peak_2954	Pf3D7_09_v3	376727	377029	+	146	NA	Intergenic	NA	-1157	PF3D7_0908200
16D-H3K4ME3_peak_834	Pf3D7_04_v3	276087	276926	+	146	NA	exon (ID=exon_PF3D7_0405100-E1;Parent=PF3D7_0405100.1, exon 1 of 1)	NA	318	PF3D7_0405100
16D-H3K4ME3_peak_6097	Pf3D7_13_v3	2394045	2394339	+	146	NA	TTS (ID=exon_PF3D7_1359800-E2;Parent=PF3D7_1359800.1)	NA	190	PF3D7_1359800
16D-H3K4ME3_peak_3918	Pf3D7_11_v3	122478	122965	+	146	NA	Intergenic	NA	-1215	PF3D7_1102500
16D-H3K4ME3_peak_6471	Pf3D7_14_v3	627651	628242	+	146	NA	exon (ID=exon_PF3D7_1415500-E1;Parent=PF3D7_1415500.1, exon 1 of 1)	NA	304	PF3D7_1415500
16D-H3K4ME3_peak_5418	Pf3D7_13_v3	282501	282743	+	146	NA	promoter-TSS (ID=exon_PF3D7_1305900-E1;Parent=PF3D7_1305900.1)	NA	-853	PF3D7_1306000
16D-H3K4ME3_peak_6542	Pf3D7_14_v3	875739	876004	+	146	NA	promoter-TSS (ID=exon_PF3D7_1421150-E1;Parent=PF3D7_1421150.1)	NA	58	PF3D7_1421200
16D-H3K4ME3_peak_4965	Pf3D7_12_v3	1084455	1084653	+	146	NA	promoter-TSS (ID=exon_PF3D7_1226800-E1;Parent=PF3D7_1226800.1)	NA	-833	PF3D7_1226800
16D-H3K4ME3_peak_7086	Pf3D7_14_v3	2569034	2569673	+	146	NA	promoter-TSS (ID=exon_PF3D7_1463100-E6;Parent=PF3D7_1463100.1)	NA	-46	PF3D7_1463100
16D-H3K4ME3_peak_1307	Pf3D7_05_v3	712849	713539	+	146	NA	TTS (ID=exon_PF3D7_0516900-E1;Parent=PF3D7_0516900.1)	NA	331	PF3D7_0516900
16D-H3K4ME3_peak_2296	Pf3D7_07_v3	1074623	1075097	+	146	NA	promoter-TSS (ID=exon_PF3D7_0725300-E1;Parent=PF3D7_0725300.1)	NA	-106	PF3D7_0725300
16D-H3K4ME3_peak_6030	Pf3D7_13_v3	2187467	2187660	+	146	NA	exon (ID=exon_PF3D7_1355100-E1;Parent=PF3D7_1355100.1, exon 1 of 1)	NA	128	PF3D7_1355100
16D-H3K4ME3_peak_1840	Pf3D7_06_v3	871775	872167	+	145	NA	exon (ID=exon_PF3D7_0621200-E1;Parent=PF3D7_0621200.1, exon 1 of 1)	NA	231	PF3D7_0621200
16D-H3K4ME3_peak_4950	Pf3D7_12_v3	1033455	1033901	+	145	NA	exon (ID=exon_PF3D7_1225500-E1;Parent=PF3D7_1225500.1, exon 1 of 1)	NA	127	PF3D7_1225500
16D-H3K4ME3_peak_4666	Pf3D7_12_v3	194397	194771	+	145	NA	promoter-TSS (ID=exon_PF3D7_1203900-E4;Parent=PF3D7_1203900.1)	NA	-45	PF3D7_1203900
16D-H3K4ME3_peak_4133	Pf3D7_11_v3	694704	695199	+	145	NA	exon (ID=exon_PF3D7_1118300-E1;Parent=PF3D7_1118300.1, exon 1 of 1)	NA	296	PF3D7_1118300
16D-H3K4ME3_peak_1076	Pf3D7_04_v3	1074334	1075280	+	145	NA	Intergenic	NA	-1540	PF3D7_0423800
16D-H3K4ME3_peak_334	Pf3D7_02_v3	557085	557710	+	145	NA	promoter-TSS (ID=exon_PF3D7_0213700-E2;Parent=PF3D7_0213700.1)	NA	-126	PF3D7_0213700
16D-H3K4ME3_peak_6715	Pf3D7_14_v3	1444481	1444684	+	145	NA	TTS (ID=exon_PF3D7_1435700-E10;Parent=PF3D7_1435700.2,PF3D7_1435700.1)	NA	1468	PF3D7_1435700
16D-H3K4ME3_peak_4937	Pf3D7_12_v3	994135	994904	+	145	NA	exon (ID=exon_PF3D7_1224400-E1;Parent=PF3D7_1224400.1, exon 1 of 1)	NA	264	PF3D7_1224400
16D-H3K4ME3_peak_3463	Pf3D7_10_v3	287305	287827	+	145	NA	promoter-TSS (ID=exon_PF3D7_1007100-E2;Parent=PF3D7_1007100.1)	NA	-93	PF3D7_1007100
16D-H3K4ME3_peak_5478	Pf3D7_13_v3	474059	475056	+	145	NA	exon (ID=exon_PF3D7_1310800-E1;Parent=PF3D7_1310800.1, exon 1 of 1)	NA	445	PF3D7_1310800
16D-H3K4ME3_peak_4921	Pf3D7_12_v3	930624	931028	+	145	NA	promoter-TSS (ID=exon_PF3D7_1223100-E1;Parent=PF3D7_1223100.1)	NA	-835	PF3D7_1223100
16D-H3K4ME3_peak_970	Pf3D7_04_v3	727600	728008	+	145	NA	TTS (ID=exon_PF3D7_0416700-E1;Parent=PF3D7_0416700.1)	NA	175	PF3D7_0416700
16D-H3K4ME3_peak_4894	Pf3D7_12_v3	874489	875043	+	145	NA	exon (ID=exon_PF3D7_1221900-E1;Parent=PF3D7_1221900.1, exon 1 of 1)	NA	174	PF3D7_1221900
16D-H3K4ME3_peak_3653	Pf3D7_10_v3	856051	856398	+	145	NA	promoter-TSS (ID=exon_PF3D7_1021100-E1;Parent=PF3D7_1021100.1)	NA	61	PF3D7_1021100
16D-H3K4ME3_peak_3690	Pf3D7_10_v3	983734	983981	+	145	NA	TTS (ID=exon_PF3D7_1023200-E1;Parent=PF3D7_1023200.1)	NA	396	PF3D7_1023300
16D-H3K4ME3_peak_2935	Pf3D7_09_v3	335088	335392	+	145	NA	promoter-TSS (ID=exon_PF3D7_0906800-E1;Parent=PF3D7_0906800.1)	NA	169	PF3D7_0906890
16D-H3K4ME3_peak_6006	Pf3D7_13_v3	2127576	2127782	+	145	NA	Intergenic	NA	-2409	PF3D7_1353100
16D-H3K4ME3_peak_3881	Pf3D7_10_v3	1487262	1487467	+	145	NA	promoter-TSS (ID=exon_PF3D7_1037500-E1;Parent=PF3D7_1037500.1)	NA	-595	PF3D7_1037500
16D-H3K4ME3_peak_4406	Pf3D7_11_v3	1446261	1446895	+	145	NA	promoter-TSS (ID=exon_PF3D7_1136700-E2;Parent=PF3D7_1136700.1,PF3D7_1136700.2)	NA	89	PF3D7_1136700
16D-H3K4ME3_peak_6122	Pf3D7_13_v3	2472961	2473315	+	145	NA	promoter-TSS (ID=exon_PF3D7_1361800-E2;Parent=PF3D7_1361800.1)	NA	-392	PF3D7_1361800
16D-H3K4ME3_peak_4251	Pf3D7_11_v3	1024314	1024525	+	145	NA	promoter-TSS (ID=exon_PF3D7_1126200-E2;Parent=PF3D7_1126200.1)	NA	77	PF3D7_1126200
16D-H3K4ME3_peak_715	Pf3D7_03_v3	845753	846085	+	145	NA	exon (ID=exon_PF3D7_0320300-E1;Parent=PF3D7_0320300.1, exon 1 of 1)	NA	206	PF3D7_0320300
16D-H3K4ME3_peak_2692	Pf3D7_08_v3	960892	961959	+	145	NA	exon (ID=exon_PF3D7_0821300-E1;Parent=PF3D7_0821300.1, exon 1 of 1)	NA	315	PF3D7_0821300
16D-H3K4ME3_peak_4822	Pf3D7_12_v3	667308	667557	+	145	NA	TTS (ID=exon_PF3D7_1216800-E1;Parent=PF3D7_1216800.1)	NA	548	PF3D7_1216800
16D-H3K4ME3_peak_6985	Pf3D7_14_v3	2251668	2251904	+	145	NA	promoter-TSS (ID=exon_PF3D7_1455100-E2;Parent=PF3D7_1455100.1)	NA	148	PF3D7_1455100
16D-H3K4ME3_peak_4022	Pf3D7_11_v3	395281	395681	+	145	NA	promoter-TSS (ID=exon_PF3D7_1109800-E1;Parent=PF3D7_1109800.1)	NA	-145	PF3D7_1109800
16D-H3K4ME3_peak_854	Pf3D7_04_v3	337702	338605	+	145	NA	exon (ID=exon_PF3D7_0406500-E1;Parent=PF3D7_0406500.1, exon 1 of 1)	NA	-3687	PF3D7_0406500
16D-H3K4ME3_peak_640	Pf3D7_03_v3	608856	609242	+	145	NA	exon (ID=exon_PF3D7_0314900-E1;Parent=PF3D7_0314900.1, exon 1 of 1)	NA	166	PF3D7_0314900
16D-H3K4ME3_peak_1314	Pf3D7_05_v3	728815	729054	+	145	NA	Intergenic	NA	-2473	PF3D7_0517400
16D-H3K4ME3_peak_4543	Pf3D7_11_v3	1827767	1828166	+	144	NA	TTS (ID=exon_PF3D7_1146300-E1;Parent=PF3D7_1146300.1)	NA	298	PF3D7_1146300
16D-H3K4ME3_peak_4616	Pf3D7_12_v3	84262	84518	+	144	NA	promoter-TSS (ID=exon_PF3D7_1201100-E2;Parent=PF3D7_1201100.1)	NA	61	PF3D7_1201100
16D-H3K4ME3_peak_6532	Pf3D7_14_v3	843528	844564	+	144	NA	exon (ID=exon_PF3D7_1420300-E1;Parent=PF3D7_1420300.1, exon 1 of 1)	NA	335	PF3D7_1420300
16D-H3K4ME3_peak_4904	Pf3D7_12_v3	899902	900245	+	144	NA	promoter-TSS (ID=exon_PF3D7_1222500-E4;Parent=PF3D7_1222500.1)	NA	64	PF3D7_1222500
16D-H3K4ME3_peak_6859	Pf3D7_14_v3	1864915	1865417	+	144	NA	exon (ID=exon_PF3D7_1445400-E1;Parent=PF3D7_1445400.1, exon 1 of 1)	NA	254	PF3D7_1445400
16D-H3K4ME3_peak_5660	Pf3D7_13_v3	1086113	1086474	+	144	NA	promoter-TSS (ID=exon_PF3D7_1326000-E3;Parent=PF3D7_1326000.1)	NA	150	PF3D7_1326000
16D-H3K4ME3_peak_2446	Pf3D7_08_v3	289349	289848	+	144	NA	TTS (ID=exon_PF3D7_0805100-E1;Parent=PF3D7_0805100.1)	NA	-1304	PF3D7_0805200
16D-H3K4ME3_peak_671	Pf3D7_03_v3	682286	682487	+	144	NA	TTS (ID=exon_PF3D7_0317000-E1;Parent=PF3D7_0317000.1)	NA	722	PF3D7_0317000
16D-H3K4ME3_peak_4671	Pf3D7_12_v3	208227	208583	+	144	NA	promoter-TSS (ID=exon_PF3D7_1204400-E13;Parent=PF3D7_1204400.1)	NA	46	PF3D7_1204400
16D-H3K4ME3_peak_3557	Pf3D7_10_v3	526811	527090	+	144	NA	exon (ID=exon_PF3D7_1013500-E1;Parent=PF3D7_1013500.1, exon 1 of 1)	NA	110	PF3D7_1013500
16D-H3K4ME3_peak_196	Pf3D7_02_v3	156519	156975	+	144	NA	exon (ID=exon_PF3D7_0203100-E1;Parent=PF3D7_0203100.1, exon 1 of 1)	NA	234	PF3D7_0203100
16D-H3K4ME3_peak_916	Pf3D7_04_v3	619224	619463	+	144	NA	promoter-TSS (ID=exon_PF3D7_0413600-E1;Parent=PF3D7_0413600.1)	NA	-993	PF3D7_0413600
16D-H3K4ME3_peak_2702	Pf3D7_08_v3	977919	978327	+	144	NA	promoter-TSS (ID=exon_PF3D7_0821900-E4;Parent=PF3D7_0821900.1)	NA	65	PF3D7_0821900
16D-H3K4ME3_peak_1432	Pf3D7_05_v3	1035018	1035721	+	144	NA	promoter-TSS (ID=exon_PF3D7_0525000-E1;Parent=PF3D7_0525000.1)	NA	-860	PF3D7_0525000
16D-H3K4ME3_peak_6962	Pf3D7_14_v3	2172162	2172553	+	144	NA	TTS (ID=exon_PF3D7_1453000-E1;Parent=PF3D7_1453000.1)	NA	198	PF3D7_1452900
16D-H3K4ME3_peak_5728	Pf3D7_13_v3	1283277	1283780	+	144	NA	Intergenic	NA	-1460	PF3D7_1330500
16D-H3K4ME3_peak_1601	Pf3D7_06_v3	213440	214120	+	144	NA	promoter-TSS (ID=exon_PF3D7_0604900-E2;Parent=PF3D7_0604900.1)	NA	222	PF3D7_0605000
16D-H3K4ME3_peak_3473	Pf3D7_10_v3	316643	316900	+	144	NA	exon (ID=exon_PF3D7_1007900-E1;Parent=PF3D7_1007900.1, exon 1 of 1)	NA	122	PF3D7_1007900
16D-H3K4ME3_peak_6415	Pf3D7_14_v3	457913	458168	+	144	NA	promoter-TSS (ID=exon_PF3D7_1411300-E1;Parent=PF3D7_1411300.1)	NA	-756	PF3D7_1411300
16D-H3K4ME3_peak_3215	Pf3D7_09_v3	1164635	1165063	+	144	NA	promoter-TSS (ID=exon_PF3D7_0929100-E6;Parent=PF3D7_0929100.1)	NA	-42	PF3D7_0929100
16D-H3K4ME3_peak_4725	Pf3D7_12_v3	361421	362091	+	144	NA	promoter-TSS (ID=exon_PF3D7_1208100-E1;Parent=PF3D7_1208100.1)	NA	-144	PF3D7_1208100
16D-H3K4ME3_peak_3916	Pf3D7_11_v3	125389	125736	+	144	NA	promoter-TSS (ID=exon_PF3D7_1102600-E1;Parent=PF3D7_1102600.1)	NA	-826	PF3D7_1102600
16D-H3K4ME3_peak_1644	Pf3D7_07_v3	278476	278728	+	144	NA	exon (ID=exon_PF3D7_0705500-E1;Parent=PF3D7_0705500.1, exon 1 of 1)	NA	104	PF3D7_0705500
16D-H3K4ME3_peak_2317	Pf3D7_07_v3	1171287	1171732	+	144	NA	TTS (ID=exon_PF3D7_0727600-E2;Parent=PF3D7_0727600.1)	NA	725	PF3D7_0727600
16D-H3K4ME3_peak_4798	Pf3D7_12_v3	610439	610754	+	144	NA	promoter-TSS (ID=exon_PF3D7_1214400-E2;Parent=PF3D7_1214400.1)	NA	173	PF3D7_1214400
16D-H3K4ME3_peak_2455	Pf3D7_08_v3	320077	320523	+	144	NA	Intergenic	NA	-1574	PF3D7_0805700
16D-H3K4ME3_peak_3728	Pf3D7_10_v3	1097484	1097705	+	144	NA	promoter-TSS (ID=exon_PF3D7_1025900-E1;Parent=PF3D7_1025900.1)	NA	-317	PF3D7_1025900
16D-H3K4ME3_peak_3307	Pf3D7_09_v3	1366564	1367109	+	144	NA	promoter-TSS (ID=exon_PF3D7_0934900-E1;Parent=PF3D7_0934900.1)	NA	314	PF3D7_0935000
16D-H3K4ME3_peak_487	Pf3D7_03_v3	110955	111619	+	144	NA	Intergenic	NA	-1407	PF3D7_0302000
16D-H3K4ME3_peak_98	Pf3D7_01_v3	322344	322726	+	144	NA	exon (ID=exon_PF3D7_0107800-E1;Parent=PF3D7_0107800.1, exon 1 of 1)	NA	164	PF3D7_0107800
16D-H3K4ME3_peak_6899	Pf3D7_14_v3	1965192	1966000	+	144	NA	TTS (ID=exon_PF3D7_1448200-E14;Parent=PF3D7_1448200.1)	NA	421	PF3D7_1448100
16D-H3K4ME3_peak_4168	Pf3D7_11_v3	809172	809556	+	143	NA	promoter-TSS (ID=exon_PF3D7_1121400-E1;Parent=PF3D7_1121400.1)	NA	-846	PF3D7_1121400
16D-H3K4ME3_peak_4994	Pf3D7_12_v3	1185237	1185683	+	143	NA	promoter-TSS (ID=exon_PF3D7_1229000-E1;Parent=PF3D7_1229000.1)	NA	23	PF3D7_1228900
16D-H3K4ME3_peak_4745	Pf3D7_12_v3	439715	440078	+	143	NA	promoter-TSS (ID=exon_PF3D7_1209500-E3;Parent=PF3D7_1209500.1)	NA	44	PF3D7_1209500
16D-H3K4ME3_peak_6254	Pf3D7_13_v3	2848599	2849179	+	143	NA	Intergenic	NA	-2002	PF3D7_1372400
16D-H3K4ME3_peak_3248	Pf3D7_09_v3	1247365	1247991	+	143	NA	promoter-TSS (ID=exon_PF3D7_0930900-E2;Parent=PF3D7_0930900.1)	NA	-262	PF3D7_0930900
16D-H3K4ME3_peak_2969	Pf3D7_09_v3	446175	446372	+	143	NA	TTS (ID=exon_PF3D7_0909800-E3;Parent=PF3D7_0909800.1)	NA	117	PF3D7_0909800
16D-H3K4ME3_peak_1385	Pf3D7_05_v3	943598	943930	+	143	NA	promoter-TSS (ID=exon_PF3D7_0522700-E5;Parent=PF3D7_0522700.1)	NA	-52	PF3D7_0522700
16D-H3K4ME3_peak_2140	Pf3D7_07_v3	645921	646437	+	143	NA	TTS (ID=exon_PF3D7_0714100-E1;Parent=PF3D7_0714100.1)	NA	2588	PF3D7_0714100
16D-H3K4ME3_peak_4354	Pf3D7_11_v3	1300057	1300609	+	143	NA	exon (ID=exon_PF3D7_1133600-E1;Parent=PF3D7_1133600.1, exon 1 of 1)	NA	267	PF3D7_1133600
16D-H3K4ME3_peak_77	Pf3D7_01_v3	261551	261803	+	143	NA	exon (ID=exon_PF3D7_0106100-E1;Parent=PF3D7_0106100.1, exon 1 of 1)	NA	132	PF3D7_0106100
16D-H3K4ME3_peak_1647	Pf3D7_07_v3	287602	288201	+	143	NA	promoter-TSS (ID=exon_PF3D7_0705800-E7;Parent=PF3D7_0705800.1)	NA	90	PF3D7_0705800
16D-H3K4ME3_peak_1701	Pf3D7_06_v3	487453	487671	+	143	NA	promoter-TSS (ID=exon_PF3D7_0611600-E1;Parent=PF3D7_0611600.1)	NA	-496	PF3D7_0611600
16D-H3K4ME3_peak_5695	Pf3D7_13_v3	1182797	1183101	+	143	NA	Intergenic	NA	-1259	PF3D7_1328100
16D-H3K4ME3_peak_3582	Pf3D7_10_v3	621303	621724	+	143	NA	exon (ID=exon_PF3D7_1015400-E1;Parent=PF3D7_1015400.1, exon 1 of 1)	NA	208	PF3D7_1015400
16D-H3K4ME3_peak_6482	Pf3D7_14_v3	649809	650132	+	143	NA	TTS (ID=exon_PF3D7_1416200-E1;Parent=PF3D7_1416200.1)	NA	-1516	PF3D7_1416100
16D-H3K4ME3_peak_4731	Pf3D7_12_v3	402274	402507	+	143	NA	promoter-TSS (ID=exon_PF3D7_1208600-E1;Parent=PF3D7_1208600.1)	NA	90	PF3D7_1208600
16D-H3K4ME3_peak_2695	Pf3D7_08_v3	967372	967655	+	143	NA	TTS (ID=exon_PF3D7_0821500-E1;Parent=PF3D7_0821500.1)	NA	1161	PF3D7_0821400
16D-H3K4ME3_peak_2427	Pf3D7_08_v3	211413	211779	+	143	NA	promoter-TSS (ID=exon_PF3D7_0803400-E1;Parent=PF3D7_0803400.1)	NA	-656	PF3D7_0803400
16D-H3K4ME3_peak_148	Pf3D7_01_v3	449169	449634	+	143	NA	TTS (ID=exon_PF3D7_0111900-E3;Parent=PF3D7_0111900.1)	NA	698	PF3D7_0111900
16D-H3K4ME3_peak_5169-2	Pf3D7_12_v3	1822285	1822693	+	143	NA	promoter-TSS (ID=exon_PF3D7_1243500-E4;Parent=PF3D7_1243500.1)	NA	-89	PF3D7_1243500
16D-H3K4ME3_peak_1276	Pf3D7_05_v3	615281	615522	+	143	NA	TTS (ID=exon_PF3D7_0514700-E1;Parent=PF3D7_0514700.1)	NA	2592	PF3D7_0514800
16D-H3K4ME3_peak_5108	Pf3D7_12_v3	1510561	1510991	+	143	NA	Intergenic	NA	-2507	PF3D7_1236100
16D-H3K4ME3_peak_5672	Pf3D7_13_v3	1129403	1130011	+	143	NA	promoter-TSS (ID=exon_PF3D7_1326800-E1;Parent=PF3D7_1326800.1)	NA	-946	PF3D7_1326800
16D-H3K4ME3_peak_2432	Pf3D7_08_v3	234317	234785	+	143	NA	promoter-TSS (ID=exon_PF3D7_0803800-E1;Parent=PF3D7_0803800.1)	NA	-125	PF3D7_0803800
16D-H3K4ME3_peak_5145	Pf3D7_12_v3	1605057	1605408	+	143	NA	promoter-TSS (ID=exon_PF3D7_1238700-E2;Parent=PF3D7_1238700.1)	NA	-116	PF3D7_1238700
16D-H3K4ME3_peak_1153	Pf3D7_05_v3	176640	176873	+	143	NA	promoter-TSS (ID=exon_PF3D7_0504600-E1;Parent=PF3D7_0504600.1)	NA	426	PF3D7_0504500
16D-H3K4ME3_peak_4113	Pf3D7_11_v3	642459	642925	+	143	NA	Intergenic	NA	1517	PF3D7_1116900
16D-H3K4ME3_peak_1987	Pf3D7_06_v3	1293734	1294572	+	143	NA	Intergenic	NA	-1181	PF3D7_0630900
16D-H3K4ME3_peak_6041	Pf3D7_13_v3	2227285	2227593	+	143	NA	promoter-TSS (ID=exon_PF3D7_1356100-E1;Parent=PF3D7_1356100.1)	NA	-399	PF3D7_1356100
16D-H3K4ME3_peak_7156	Pf3D7_14_v3	2807684	2807978	+	143	NA	Intergenic	NA	-1647	PF3D7_1468400
16D-H3K4ME3_peak_3983	Pf3D7_11_v3	266149	266722	+	143	NA	promoter-TSS (ID=exon_PF3D7_1106300-E2;Parent=PF3D7_1106300.1)	NA	135	PF3D7_1106300
16D-H3K4ME3_peak_2417	Pf3D7_08_v3	178732	178972	+	143	NA	promoter-TSS (ID=exon_PF3D7_0802500-E1;Parent=PF3D7_0802500.1)	NA	54	PF3D7_0802500
16D-H3K4ME3_peak_5061	Pf3D7_12_v3	1342954	1343487	+	143	NA	promoter-TSS (ID=exon_PF3D7_1232500-E2;Parent=PF3D7_1232500.1)	NA	94	PF3D7_1232500
16D-H3K4ME3_peak_1510	Pf3D7_05_v3	1232117	1232410	+	143	NA	Intergenic	NA	-1138	PF3D7_0530300
16D-H3K4ME3_peak_5881	Pf3D7_13_v3	1696829	1697114	+	143	NA	promoter-TSS (ID=exon_PF3D7_1343000-E3;Parent=PF3D7_1343000.1)	NA	77	PF3D7_1343000
16D-H3K4ME3_peak_4601	Pf3D7_12_v3	136	470	+	143	NA	Intergenic	NA	-16670	PF3D7_1200100
16D-H3K4ME3_peak_5169	Pf3D7_12_v3	1821850	1822115	+	143	NA	promoter-TSS (ID=exon_PF3D7_1243500-E6;Parent=PF3D7_1243500.1)	NA	108	PF3D7_1243500
16D-H3K4ME3_peak_704	Pf3D7_03_v3	817857	818067	+	142	NA	promoter-TSS (ID=exon_PF3D7_0319600-E3;Parent=PF3D7_0319600.1)	NA	49	PF3D7_0319600
16D-H3K4ME3_peak_508	Pf3D7_03_v3	203546	203763	+	142	NA	promoter-TSS (ID=exon_PF3D7_0304100-E1;Parent=PF3D7_0304100.1)	NA	-888	PF3D7_0304100
16D-H3K4ME3_peak_6451	Pf3D7_14_v3	570371	571306	+	142	NA	promoter-TSS (ID=exon_PF3D7_1414300-E1;Parent=PF3D7_1414300.1)	NA	36	PF3D7_1414300
16D-H3K4ME3_peak_4293	Pf3D7_11_v3	1123684	1124000	+	142	NA	TTS (ID=exon_PF3D7_1129000-E4;Parent=PF3D7_1129000.1)	NA	622	PF3D7_1129000
16D-H3K4ME3_peak_1733	Pf3D7_06_v3	562276	562919	+	142	NA	Intergenic	NA	-1137	PF3D7_0613700
16D-H3K4ME3_peak_5843	Pf3D7_13_v3	1577940	1578508	+	142	NA	Intergenic	NA	-1227	PF3D7_1339200
16D-H3K4ME3_peak_1999	Pf3D7_07_v3	55487	55881	+	142	NA	exon (ID=exon_PF3D7_0701100-E2;Parent=PF3D7_0701100.1, exon 1 of 1)	NA	813	PF3D7_0701100
16D-H3K4ME3_peak_594	Pf3D7_03_v3	486233	487669	+	142	NA	Intergenic	NA	-1853	PF3D7_0311400
16D-H3K4ME3_peak_5269	Pf3D7_12_v3	1966677	1967767	+	142	NA	promoter-TSS (ID=exon_PF3D7_1247800-E1;Parent=PF3D7_1247800.1)	NA	-941	PF3D7_1247800
16D-H3K4ME3_peak_5910	Pf3D7_13_v3	1794475	1794921	+	142	NA	promoter-TSS (ID=exon_PF3D7_1344700-E1;Parent=PF3D7_1344700.1)	NA	68	PF3D7_1344700
16D-H3K4ME3_peak_2340	Pf3D7_07_v3	1262270	1264121	+	142	NA	promoter-TSS (ID=exon_PF3D7_0729700-E1;Parent=PF3D7_0729700.1)	NA	-415	PF3D7_0729700
16D-H3K4ME3_peak_1672	Pf3D7_07_v3	361916	362488	+	142	NA	exon (ID=exon_PF3D7_0707800-E1;Parent=PF3D7_0707800.1, exon 1 of 1)	NA	197	PF3D7_0707800
16D-H3K4ME3_peak_364	Pf3D7_02_v3	683102	684807	+	142	NA	TTS (ID=exon_PF3D7_0216500-E2;Parent=PF3D7_0216500.1)	NA	-2531	PF3D7_0216600
16D-H3K4ME3_peak_6999	Pf3D7_14_v3	2292322	2292831	+	142	NA	promoter-TSS (ID=exon_PF3D7_1455900-E2;Parent=PF3D7_1455900.1)	NA	115	PF3D7_1455900
16D-H3K4ME3_peak_6263	Pf3D7_14_v3	46994	47698	+	142	NA	TTS (ID=exon_PF3D7_1401200-E1;Parent=PF3D7_1401200.1)	NA	327	PF3D7_1401200
16D-H3K4ME3_peak_4010	Pf3D7_11_v3	360245	360491	+	142	NA	promoter-TSS (ID=exon_PF3D7_1108100-E3;Parent=PF3D7_1108100.1)	NA	35	PF3D7_1108100
16D-H3K4ME3_peak_7187	Pf3D7_14_v3	2900773	2900971	+	142	NA	Intergenic	NA	-1262	PF3D7_1471000
16D-H3K4ME3_peak_297	Pf3D7_02_v3	438335	438991	+	142	NA	exon (ID=exon_PF3D7_0210800-E1;Parent=PF3D7_0210800.1, exon 1 of 1)	NA	339	PF3D7_0210800
16D-H3K4ME3_peak_195	Pf3D7_02_v3	141610	142162	+	142	NA	TTS (ID=exon_PF3D7_0202900-E9;Parent=PF3D7_0202900.1)	NA	767	PF3D7_0202900
16D-H3K4ME3_peak_1416	Pf3D7_05_v3	1016237	1016637	+	142	NA	exon (ID=exon_PF3D7_0524500-E1;Parent=PF3D7_0524500.1, exon 1 of 1)	NA	239	PF3D7_0524500
16D-H3K4ME3_peak_5862	Pf3D7_13_v3	1633678	1634454	+	141	NA	TTS (ID=exon_PF3D7_1341200-E1;Parent=PF3D7_1341200.1)	NA	312	PF3D7_1341200
16D-H3K4ME3_peak_2759	Pf3D7_08_v3	1157922	1158371	+	141	NA	promoter-TSS (ID=exon_PF3D7_0826600-E1;Parent=PF3D7_0826600.1)	NA	5	PF3D7_0826600
16D-H3K4ME3_peak_3814	Pf3D7_10_v3	1306175	1307670	+	141	NA	promoter-TSS (ID=exon_PF3D7_1032500-E3;Parent=PF3D7_1032500.1)	NA	125	PF3D7_1032500
16D-H3K4ME3_peak_751	Pf3D7_03_v3	968742	969219	+	141	NA	promoter-TSS (ID=exon_PF3D7_0323000-E3;Parent=PF3D7_0323000.1)	NA	22	PF3D7_0323000
16D-H3K4ME3_peak_1479	Pf3D7_05_v3	1157278	1158204	+	141	NA	TTS (ID=exon_PF3D7_0528100-E5;Parent=PF3D7_0528100.1)	NA	158	PF3D7_0528100
16D-H3K4ME3_peak_326	Pf3D7_02_v3	534461	535048	+	141	NA	promoter-TSS (ID=exon_PF3D7_0213000-E1;Parent=PF3D7_0213000.1)	NA	-892	PF3D7_0213000
16D-H3K4ME3_peak_6915	Pf3D7_14_v3	2015804	2016260	+	141	NA	TTS (ID=exon_PF3D7_1449200-E2;Parent=PF3D7_1449200.1)	NA	1082	PF3D7_1449200
16D-H3K4ME3_peak_2342	Pf3D7_07_v3	1281103	1281345	+	141	NA	TTS (ID=exon_PF3D7_0730000-E1;Parent=PF3D7_0730000.1)	NA	125	PF3D7_0729900
16D-H3K4ME3_peak_4634	Pf3D7_12_v3	109148	109356	+	141	NA	promoter-TSS (ID=exon_PF3D7_1202000-E7;Parent=PF3D7_1202000.1)	NA	97	PF3D7_1202000
16D-H3K4ME3_peak_5646	Pf3D7_13_v3	1038978	1039343	+	141	NA	promoter-TSS (ID=exon_PF3D7_1324800-E1;Parent=PF3D7_1324800.1)	NA	-629	PF3D7_1324800
16D-H3K4ME3_peak_2384	Pf3D7_08_v3	31486	32605	+	141	NA	exon (ID=exon_PF3D7_0800200-E1;Parent=PF3D7_0800200.1, exon 1 of 1)	NA	-1167	PF3D7_0800200
16D-H3K4ME3_peak_794	Pf3D7_04_v3	122381	122840	+	141	NA	TTS (ID=exon_PF3D7_0402100-E2;Parent=PF3D7_0402100.1)	NA	2621	PF3D7_0402100
16D-H3K4ME3_peak_2153	Pf3D7_07_v3	684373	684606	+	141	NA	promoter-TSS (ID=exon_PF3D7_0715300-E4;Parent=PF3D7_0715300.1)	NA	77	PF3D7_0715300
16D-H3K4ME3_peak_4083	Pf3D7_11_v3	554415	554666	+	141	NA	promoter-TSS (ID=exon_PF3D7_1114700-E1;Parent=PF3D7_1114700.1)	NA	-974	PF3D7_1114700
16D-H3K4ME3_peak_5869	Pf3D7_13_v3	1652149	1652512	+	141	NA	TTS (ID=exon_PF3D7_1342000-E1;Parent=PF3D7_1342000.1)	NA	-1681	PF3D7_1341900
16D-H3K4ME3_peak_7103	Pf3D7_14_v3	2626926	2627159	+	141	NA	promoter-TSS (ID=exon_PF3D7_1464700-E1;Parent=PF3D7_1464700.1)	NA	-442	PF3D7_1464700
16D-H3K4ME3_peak_5798	Pf3D7_13_v3	1472409	1472708	+	141	NA	promoter-TSS (ID=exon_PF3D7_1336100-E3;Parent=PF3D7_1336100.1)	NA	124	PF3D7_1336100
16D-H3K4ME3_peak_1568	Pf3D7_06_v3	97917	98350	+	141	NA	promoter-TSS (ID=exon_PF3D7_0602200-E3;Parent=PF3D7_0602200.1)	NA	243	PF3D7_0602200
16D-H3K4ME3_peak_3270	Pf3D7_09_v3	1285204	1285657	+	141	NA	Intergenic	NA	-1551	PF3D7_0932100
16D-H3K4ME3_peak_6794	Pf3D7_14_v3	1664643	1665091	+	141	NA	promoter-TSS (ID=exon_PF3D7_1440800-E1;Parent=PF3D7_1440800.1)	NA	-596	PF3D7_1440800
16D-H3K4ME3_peak_1979	Pf3D7_06_v3	1278207	1278620	+	141	NA	TTS (ID=exon_PF3D7_0630500-E1;Parent=PF3D7_0630500.1)	NA	-1407	PF3D7_0630600
16D-H3K4ME3_peak_4046	Pf3D7_11_v3	458679	458945	+	141	NA	promoter-TSS (ID=exon_PF3D7_1111900-E3;Parent=PF3D7_1111900.1)	NA	95	PF3D7_1111900
16D-H3K4ME3_peak_4039	Pf3D7_11_v3	447054	447504	+	141	NA	promoter-TSS (ID=exon_PF3D7_1111500-E1;Parent=PF3D7_1111500.1)	NA	-720	PF3D7_1111500
16D-H3K4ME3_peak_6272	Pf3D7_14_v3	64832	65916	+	141	NA	TTS (ID=exon_PF3D7_1401700-E1;Parent=PF3D7_1401700.1)	NA	1707	PF3D7_1401700
16D-H3K4ME3_peak_1210	Pf3D7_05_v3	400714	400882	+	141	NA	promoter-TSS (ID=exon_PF3D7_0509500-E1;Parent=PF3D7_0509500.1)	NA	-639	PF3D7_0509500
16D-H3K4ME3_peak_966	Pf3D7_04_v3	716263	716879	+	141	NA	Intergenic	NA	-1082	PF3D7_0416300
16D-H3K4ME3_peak_4697	Pf3D7_12_v3	275712	275994	+	141	NA	promoter-TSS (ID=exon_PF3D7_1206200-E3;Parent=PF3D7_1206200.1)	NA	59	PF3D7_1206200
16D-H3K4ME3_peak_6308	Pf3D7_14_v3	151775	152199	+	141	NA	exon (ID=exon_PF3D7_1404400-E1;Parent=PF3D7_1404400.1, exon 1 of 1)	NA	222	PF3D7_1404400
16D-H3K4ME3_peak_1682	Pf3D7_07_v3	388027	388336	+	141	NA	exon (ID=exon_PF3D7_0708500-E1;Parent=PF3D7_0708500.1, exon 1 of 1)	NA	140	PF3D7_0708500
16D-H3K4ME3_peak_526	Pf3D7_03_v3	260192	260487	+	140	NA	promoter-TSS (ID=exon_PF3D7_0305400-E1;Parent=PF3D7_0305400.1)	NA	7	PF3D7_0305400
16D-H3K4ME3_peak_3485	Pf3D7_10_v3	368219	368805	+	140	NA	TTS (ID=exon_PF3D7_1008900-E2;Parent=PF3D7_1008900.1)	NA	1292	PF3D7_1008900
16D-H3K4ME3_peak_2147	Pf3D7_07_v3	666714	667031	+	140	NA	TTS (ID=exon_PF3D7_0714500-E1;Parent=PF3D7_0714500.1)	NA	-1113	PF3D7_0714600
16D-H3K4ME3_peak_2215	Pf3D7_07_v3	861443	861718	+	140	NA	promoter-TSS (ID=exon_PF3D7_0719700-E1;Parent=PF3D7_0719700.1)	NA	-3	PF3D7_0719700
16D-H3K4ME3_peak_4846	Pf3D7_12_v3	720759	721242	+	140	NA	promoter-TSS (ID=exon_PF3D7_1218400-E10;Parent=PF3D7_1218400.1)	NA	-22	PF3D7_1218400
16D-H3K4ME3_peak_6307	Pf3D7_14_v3	150821	151057	+	140	NA	promoter-TSS (ID=exon_PF3D7_1404400-E1;Parent=PF3D7_1404400.1)	NA	-826	PF3D7_1404400
16D-H3K4ME3_peak_5032	Pf3D7_12_v3	1275890	1276183	+	140	NA	promoter-TSS (ID=exon_PF3D7_1231100-E1;Parent=PF3D7_1231100.1)	NA	-221	PF3D7_1231100
16D-H3K4ME3_peak_2242	Pf3D7_07_v3	926560	926788	+	140	NA	promoter-TSS (ID=exon_PF3D7_0721400-E4;Parent=PF3D7_0721400.1)	NA	-18	PF3D7_0721400
16D-H3K4ME3_peak_308	Pf3D7_02_v3	467842	468458	+	140	NA	exon (ID=exon_PF3D7_0211600-E1;Parent=PF3D7_0211600.1, exon 1 of 1)	NA	303	PF3D7_0211600
16D-H3K4ME3_peak_4300	Pf3D7_11_v3	1143405	1143916	+	140	NA	promoter-TSS (ID=exon_PF3D7_1129500-E4;Parent=PF3D7_1129500.1)	NA	52	PF3D7_1129500
16D-H3K4ME3_peak_604	Pf3D7_03_v3	531156	531377	+	140	NA	promoter-TSS (ID=exon_PF3D7_0312600-E1;Parent=PF3D7_0312600.1)	NA	53	PF3D7_0312600
16D-H3K4ME3_peak_750	Pf3D7_03_v3	967794	968278	+	140	NA	TTS (ID=exon_PF3D7_0323000-E3;Parent=PF3D7_0323000.1)	NA	687	PF3D7_0323000
16D-H3K4ME3_peak_7058	Pf3D7_14_v3	2475452	2476270	+	140	NA	promoter-TSS (ID=exon_PF3D7_1460700-E3;Parent=PF3D7_1460700.1)	NA	-80	PF3D7_1460700
16D-H3K4ME3_peak_3602	Pf3D7_10_v3	683703	684240	+	140	NA	Intergenic	NA	-1463	PF3D7_1016900
16D-H3K4ME3_peak_3785	Pf3D7_10_v3	1238210	1238879	+	140	NA	Intergenic	NA	-1542	PF3D7_1030300
16D-H3K4ME3_peak_596	Pf3D7_03_v3	496118	496455	+	140	NA	TTS (ID=exon_PF3D7_0311500-E1;Parent=PF3D7_0311500.1)	NA	1077	PF3D7_0311500
16D-H3K4ME3_peak_1892	Pf3D7_06_v3	999503	999861	+	140	NA	exon (ID=exon_PF3D7_0624600-E1;Parent=PF3D7_0624600.1, exon 1 of 1)	NA	158	PF3D7_0624600
16D-H3K4ME3_peak_3453	Pf3D7_10_v3	274008	274604	+	140	NA	promoter-TSS (ID=exon_PF3D7_1006700-E2;Parent=PF3D7_1006700.1)	NA	-77	PF3D7_1006700
16D-H3K4ME3_peak_6133	Pf3D7_13_v3	2502579	2502934	+	140	NA	promoter-TSS (ID=exon_PF3D7_1362500-E1;Parent=PF3D7_1362500.1)	NA	-429	PF3D7_1362500
16D-H3K4ME3_peak_5395	Pf3D7_13_v3	167706	168052	+	140	NA	exon (ID=exon_PF3D7_1303400-E1;Parent=PF3D7_1303400.1, exon 1 of 1)	NA	202	PF3D7_1303400
16D-H3K4ME3_peak_2480	Pf3D7_08_v3	394020	394245	+	140	NA	promoter-TSS (ID=exon_PF3D7_0807600-E2;Parent=PF3D7_0807600.1)	NA	127	PF3D7_0807600
16D-H3K4ME3_peak_5072	Pf3D7_12_v3	1373999	1374989	+	140	NA	promoter-TSS (ID=exon_PF3D7_1233300-E1;Parent=PF3D7_1233300.1)	NA	-852	PF3D7_1233300
16D-H3K4ME3_peak_3934	Pf3D7_11_v3	146496	146876	+	140	NA	exon (ID=exon_PF3D7_1103400-E1;Parent=PF3D7_1103400.1, exon 1 of 1)	NA	259	PF3D7_1103400
16D-H3K4ME3_peak_7148	Pf3D7_14_v3	2795794	2796351	+	140	NA	Intergenic	NA	-1749	PF3D7_1468100
16D-H3K4ME3_peak_3302	Pf3D7_09_v3	1357346	1357658	+	140	NA	promoter-TSS (ID=exon_PF3D7_0934700-E1;Parent=PF3D7_0934700.1)	NA	91	PF3D7_0934700
16D-H3K4ME3_peak_5354	Pf3D7_12_v3	2178287	2178747	+	140	NA	Intergenic	NA	-1902	PF3D7_1253400
16D-H3K4ME3_peak_6981	Pf3D7_14_v3	2238307	2238837	+	140	NA	TTS (ID=exon_PF3D7_1454600-E1;Parent=PF3D7_1454600.1)	NA	178	PF3D7_1454500
16D-H3K4ME3_peak_3338	Pf3D7_09_v3	1425176	1425455	+	140	NA	Intergenic	NA	2419	PF3D7_0936000
16D-H3K4ME3_peak_6611	Pf3D7_14_v3	1061462	1062816	+	140	NA	promoter-TSS (ID=exon_PF3D7_1427200-E2;Parent=PF3D7_1427200.1)	NA	-226	PF3D7_1427200
16D-H3K4ME3_peak_4271	Pf3D7_11_v3	1065637	1066229	+	140	NA	promoter-TSS (ID=exon_PF3D7_1127400-E3;Parent=PF3D7_1127400.1)	NA	148	PF3D7_1127400
16D-H3K4ME3_peak_2479	Pf3D7_08_v3	393589	393797	+	139	NA	promoter-TSS (ID=exon_PF3D7_0807600-E3;Parent=PF3D7_0807600.1)	NA	138	PF3D7_0807600
16D-H3K4ME3_peak_6146	Pf3D7_13_v3	2550792	2550993	+	139	NA	TTS (ID=exon_PF3D7_1363500-E2;Parent=PF3D7_1363500.1)	NA	477	PF3D7_1363500
16D-H3K4ME3_peak_3560	Pf3D7_10_v3	542104	542795	+	139	NA	promoter-TSS (ID=exon_PF3D7_1013800-E1;Parent=PF3D7_1013800.1)	NA	90	PF3D7_1013800
16D-H3K4ME3_peak_944	Pf3D7_04_v3	664233	664583	+	139	NA	promoter-TSS (ID=exon_PF3D7_0414800-E1;Parent=PF3D7_0414800.1)	NA	-393	PF3D7_0414800
16D-H3K4ME3_peak_1531	Pf3D7_05_v3	1310583	1311342	+	139	NA	Intergenic	NA	-1509	PF3D7_0532400
16D-H3K4ME3_peak_6249	Pf3D7_13_v3	2842467	2842820	+	139	NA	promoter-TSS (ID=exon_PF3D7_1372200-E1;Parent=PF3D7_1372200.1)	NA	-940	PF3D7_1372200
16D-H3K4ME3_peak_5059	Pf3D7_12_v3	1337450	1338812	+	139	NA	TTS (ID=exon_PF3D7_1232300-E3;Parent=PF3D7_1232300.1)	NA	685	PF3D7_1232400
16D-H3K4ME3_peak_5188	Pf3D7_12_v3	1793424	1793932	+	139	NA	promoter-TSS (ID=exon_PF3D7_1242300-E7;Parent=PF3D7_1242300.1)	NA	-28	PF3D7_1242300
16D-H3K4ME3_peak_2610	Pf3D7_08_v3	742642	742986	+	139	NA	promoter-TSS (ID=exon_PF3D7_0815900-E1;Parent=PF3D7_0815900.1)	NA	-691	PF3D7_0815900
16D-H3K4ME3_peak_3069	Pf3D7_09_v3	704901	705193	+	139	NA	promoter-TSS (ID=exon_PF3D7_0916900-E1;Parent=PF3D7_0916900.1)	NA	-310	PF3D7_0916900
16D-H3K4ME3_peak_5711	Pf3D7_13_v3	1216650	1217153	+	139	NA	exon (ID=exon_PF3D7_1328900-E1;Parent=PF3D7_1328900.1, exon 1 of 1)	NA	217	PF3D7_1328900
16D-H3K4ME3_peak_1251	Pf3D7_05_v3	543258	543554	+	139	NA	promoter-TSS (ID=exon_PF3D7_0512500-E1;Parent=PF3D7_0512500.1)	NA	-813	PF3D7_0512500
16D-H3K4ME3_peak_1577	Pf3D7_06_v3	119874	120305	+	139	NA	exon (ID=exon_PF3D7_0602900-E1;Parent=PF3D7_0602900.1, exon 1 of 1)	NA	114	PF3D7_0602900
16D-H3K4ME3_peak_6318	Pf3D7_14_v3	175203	175984	+	139	NA	promoter-TSS (ID=exon_PF3D7_1405100-E7;Parent=PF3D7_1405100.1)	NA	-65	PF3D7_1405100
16D-H3K4ME3_peak_859	Pf3D7_04_v3	352735	352994	+	139	NA	promoter-TSS (ID=exon_PF3D7_0406800-E2;Parent=PF3D7_0406800.1)	NA	119	PF3D7_0406800
16D-H3K4ME3_peak_5295	Pf3D7_12_v3	2044128	2044655	+	139	NA	TTS (ID=exon_PF3D7_1250100-E1;Parent=PF3D7_1250100.1)	NA	271	PF3D7_1250000
16D-H3K4ME3_peak_5479	Pf3D7_13_v3	482817	483067	+	139	NA	exon (ID=exon_PF3D7_1311200-E1;Parent=PF3D7_1311200.1, exon 1 of 1)	NA	140	PF3D7_1311200
16D-H3K4ME3_peak_4709	Pf3D7_12_v3	323132	323730	+	139	NA	TTS (ID=exon_PF3D7_1207100-E1;Parent=PF3D7_1207100.1)	NA	-1523	PF3D7_1207000
16D-H3K4ME3_peak_1116	Pf3D7_05_v3	85637	85905	+	139	NA	promoter-TSS (ID=exon_PF3D7_0501600-E1;Parent=PF3D7_0501600.1)	NA	-534	PF3D7_0501600
16D-H3K4ME3_peak_1608	Pf3D7_07_v3	100499	100847	+	139	NA	Intergenic	NA	-1021	PF3D7_0702400
16D-H3K4ME3_peak_6516	Pf3D7_14_v3	799857	800178	+	139	NA	promoter-TSS (ID=exon_PF3D7_1419200-E2;Parent=PF3D7_1419200.1)	NA	118	PF3D7_1419200
16D-H3K4ME3_peak_1748	Pf3D7_06_v3	622258	622623	+	139	NA	TTS (ID=exon_PF3D7_0614900-E3;Parent=PF3D7_0614900.1)	NA	168	PF3D7_0615000
16D-H3K4ME3_peak_4632	Pf3D7_12_v3	105680	107022	+	138	NA	promoter-TSS (ID=exon_PF3D7_1201800-E1;Parent=PF3D7_1201800.1)	NA	-12	PF3D7_1201800
16D-H3K4ME3_peak_919	Pf3D7_04_v3	617471	617961	+	138	NA	TTS (ID=exon_PF3D7_0413600-E1;Parent=PF3D7_0413600.1)	NA	286	PF3D7_0413600
16D-H3K4ME3_peak_3306	Pf3D7_09_v3	1361908	1362400	+	138	NA	promoter-TSS (ID=exon_PF3D7_0934800-E2;Parent=PF3D7_0934800.1)	NA	-92	PF3D7_0934800
16D-H3K4ME3_peak_93	Pf3D7_01_v3	312561	312775	+	138	NA	Intergenic	NA	-1950	PF3D7_0107600
16D-H3K4ME3_peak_5630	Pf3D7_13_v3	984310	984939	+	138	NA	TTS (ID=exon_PF3D7_1323700-E3;Parent=PF3D7_1323700.1)	NA	1358	PF3D7_1323700
16D-H3K4ME3_peak_2141	Pf3D7_07_v3	649273	649506	+	138	NA	promoter-TSS (ID=exon_PF3D7_0714100-E1;Parent=PF3D7_0714100.1)	NA	-622	PF3D7_0714100
16D-H3K4ME3_peak_1146	Pf3D7_05_v3	166225	166652	+	138	NA	promoter-TSS (ID=exon_PF3D7_0504100-E4;Parent=PF3D7_0504100.1)	NA	21	PF3D7_0504100
16D-H3K4ME3_peak_3109	Pf3D7_09_v3	826548	826743	+	138	NA	promoter-TSS (ID=exon_PF3D7_0920100-E4;Parent=PF3D7_0920100.1)	NA	-34	PF3D7_0920100
16D-H3K4ME3_peak_281	Pf3D7_02_v3	405970	406388	+	138	NA	promoter-TSS (ID=exon_PF3D7_0209800-E2;Parent=PF3D7_0209800.1)	NA	176	PF3D7_0209800
16D-H3K4ME3_peak_6168	Pf3D7_13_v3	2631149	2631770	+	138	NA	TTS (ID=exon_PF3D7_1365800-E2;Parent=PF3D7_1365800.1)	NA	340	PF3D7_1365800
16D-H3K4ME3_peak_2606	Pf3D7_08_v3	721289	721571	+	138	NA	promoter-TSS (ID=exon_PF3D7_0815300-E1;Parent=PF3D7_0815300.1)	NA	-498	PF3D7_0815300
16D-H3K4ME3_peak_4633	Pf3D7_12_v3	107373	108582	+	138	NA	promoter-TSS (ID=exon_PF3D7_1201900-E2;Parent=PF3D7_1201900.1)	NA	-55	PF3D7_1201900
16D-H3K4ME3_peak_4650	Pf3D7_12_v3	165067	165325	+	138	NA	Intergenic	NA	-2474	PF3D7_1202900
16D-H3K4ME3_peak_7142	Pf3D7_14_v3	2755178	2755504	+	138	NA	exon (ID=exon_PF3D7_1467500-E1;Parent=PF3D7_1467500.1, exon 1 of 1)	NA	116	PF3D7_1467500
16D-H3K4ME3_peak_1392	Pf3D7_05_v3	957811	958133	+	138	NA	promoter-TSS (ID=exon_PF3D7_0523000-E1;Parent=PF3D7_0523000.1)	NA	82	PF3D7_0523000
16D-H3K4ME3_peak_1362	Pf3D7_05_v3	874434	874727	+	138	NA	promoter-TSS (ID=exon_PF3D7_0521300-E1;Parent=PF3D7_0521300.1)	NA	-10	PF3D7_0521300
16D-H3K4ME3_peak_842	Pf3D7_04_v3	315602	315923	+	138	NA	TTS (ID=exon_PF3D7_0405900-E4;Parent=PF3D7_0405900.1)	NA	200	PF3D7_0405800
16D-H3K4ME3_peak_2607	Pf3D7_08_v3	721897	722199	+	138	NA	exon (ID=exon_PF3D7_0815300-E1;Parent=PF3D7_0815300.1, exon 1 of 1)	NA	120	PF3D7_0815300
16D-H3K4ME3_peak_227	Pf3D7_02_v3	226834	227091	+	138	NA	promoter-TSS (ID=exon_PF3D7_0205500-E2;Parent=PF3D7_0205500.1)	NA	-717	PF3D7_0205500
16D-H3K4ME3_peak_6195	Pf3D7_13_v3	2711505	2711770	+	138	NA	promoter-TSS (ID=exon_PF3D7_1368100-E2;Parent=PF3D7_1368100.1)	NA	81	PF3D7_1368100
16D-H3K4ME3_peak_3062	Pf3D7_09_v3	694624	695353	+	138	NA	exon (ID=exon_PF3D7_0916600-E1;Parent=PF3D7_0916600.1, exon 1 of 1)	NA	276	PF3D7_0916600
16D-H3K4ME3_peak_7271	Pf3D7_14_v3	3132989	3133472	+	138	NA	promoter-TSS (ID=exon_PF3D7_1476200-E1;Parent=PF3D7_1476200.1)	NA	-721	PF3D7_1476200
16D-H3K4ME3_peak_2199	Pf3D7_07_v3	824471	824734	+	138	NA	promoter-TSS (ID=exon_PF3D7_0718500-E5;Parent=PF3D7_0718500.1)	NA	-79	PF3D7_0718500
16D-H3K4ME3_peak_7127	Pf3D7_14_v3	2709346	2709719	+	138	NA	exon (ID=exon_PF3D7_1466300-E1;Parent=PF3D7_1466300.1, exon 1 of 1)	NA	114	PF3D7_1466300
16D-H3K4ME3_peak_2544	Pf3D7_08_v3	574622	574975	+	138	NA	Intergenic	NA	-1188	PF3D7_0811400
16D-H3K4ME3_peak_3465	Pf3D7_10_v3	293112	293483	+	138	NA	promoter-TSS (ID=exon_PF3D7_1007300-E1;Parent=PF3D7_1007300.1)	NA	-553	PF3D7_1007300
16D-H3K4ME3_peak_1401	Pf3D7_05_v3	977565	977981	+	138	NA	promoter-TSS (ID=exon_PF3D7_0523600-E1;Parent=PF3D7_0523600.1)	NA	42	PF3D7_0523500
16D-H3K4ME3_peak_5402	Pf3D7_13_v3	226521	226740	+	138	NA	TTS (ID=exon_PF3D7_1304200-E3;Parent=PF3D7_1304200.2)	NA	175	PF3D7_1304200
16D-H3K4ME3_peak_3963	Pf3D7_11_v3	224906	225124	+	138	NA	Intergenic	NA	-1050	PF3D7_1105100
16D-H3K4ME3_peak_282	Pf3D7_02_v3	407371	407574	+	138	NA	promoter-TSS (ID=exon_PF3D7_0209900-E1;Parent=PF3D7_0209900.1)	NA	-428	PF3D7_0209900
16D-H3K4ME3_peak_4384	Pf3D7_11_v3	1397237	1397958	+	138	NA	promoter-TSS (ID=exon_PF3D7_1135700-E1;Parent=PF3D7_1135700.1)	NA	91	PF3D7_1135800
16D-H3K4ME3_peak_4363	Pf3D7_11_v3	1342513	1342839	+	138	NA	promoter-TSS (ID=exon_PF3D7_1134400-E1;Parent=PF3D7_1134400.1)	NA	-996	PF3D7_1134400
16D-H3K4ME3_peak_3516	Pf3D7_10_v3	441227	441982	+	137	NA	exon (ID=exon_PF3D7_1011400-E1;Parent=PF3D7_1011400.1, exon 1 of 1)	NA	351	PF3D7_1011400
16D-H3K4ME3_peak_7169	Pf3D7_14_v3	2839455	2839957	+	137	NA	exon (ID=exon_PF3D7_1469200-E1;Parent=PF3D7_1469200.1, exon 1 of 1)	NA	283	PF3D7_1469200
16D-H3K4ME3_peak_6273	Pf3D7_14_v3	67435	68634	+	137	NA	promoter-TSS (ID=exon_PF3D7_1401700-E1;Parent=PF3D7_1401700.1)	NA	-953	PF3D7_1401700
16D-H3K4ME3_peak_2307	Pf3D7_07_v3	1143269	1143859	+	137	NA	TTS (ID=exon_PF3D7_0726800-E1;Parent=PF3D7_0726800.1)	NA	251	PF3D7_0726700
16D-H3K4ME3_peak_3806	Pf3D7_10_v3	1283944	1284812	+	137	NA	promoter-TSS (ID=exon_PF3D7_1031800-E2;Parent=PF3D7_1031800.1)	NA	-321	PF3D7_1031800
16D-H3K4ME3_peak_1804	Pf3D7_06_v3	773018	773661	+	137	NA	promoter-TSS (ID=exon_PF3D7_0618400-E1;Parent=PF3D7_0618400.1)	NA	-833	PF3D7_0618400
16D-H3K4ME3_peak_2116	Pf3D7_07_v3	497990	498267	+	137	NA	exon (ID=exon_PF3D7_0711200-E1;Parent=PF3D7_0711200.1, exon 1 of 1)	NA	-1208	PF3D7_0711300
16D-H3K4ME3_peak_4475	Pf3D7_11_v3	1631867	1632308	+	137	NA	Intergenic	NA	-1813	PF3D7_1140700
16D-H3K4ME3_peak_3450	Pf3D7_10_v3	264844	265090	+	137	NA	TTS (ID=exon_PF3D7_1006300-E5;Parent=PF3D7_1006300.1)	NA	836	PF3D7_1006300
16D-H3K4ME3_peak_4123	Pf3D7_11_v3	668213	668481	+	137	NA	promoter-TSS (ID=exon_PF3D7_1117600-E2;Parent=PF3D7_1117600.2,PF3D7_1117600.1)	NA	-21	PF3D7_1117600
16D-H3K4ME3_peak_3064	Pf3D7_09_v3	697499	698016	+	137	NA	exon (ID=exon_PF3D7_0916700-E1;Parent=PF3D7_0916700.1, exon 1 of 1)	NA	272	PF3D7_0916700
16D-H3K4ME3_peak_5704	Pf3D7_13_v3	1199780	1199993	+	137	NA	TTS (ID=exon_PF3D7_1328400-E1;Parent=PF3D7_1328400.1)	NA	-2377	PF3D7_1328300
16D-H3K4ME3_peak_3268	Pf3D7_09_v3	1283169	1283859	+	137	NA	promoter-TSS (ID=exon_PF3D7_0932100-E3;Parent=PF3D7_0932100.1)	NA	24	PF3D7_0932100
16D-H3K4ME3_peak_6685	Pf3D7_14_v3	1309946	1310269	+	137	NA	promoter-TSS (ID=exon_PF3D7_1433300-E2;Parent=PF3D7_1433300.1)	NA	66	PF3D7_1433300
16D-H3K4ME3_peak_3885	Pf3D7_10_v3	1497460	1497712	+	137	NA	promoter-TSS (ID=exon_PF3D7_1037800-E15;Parent=PF3D7_1037800.1)	NA	22	PF3D7_1037800
16D-H3K4ME3_peak_47	Pf3D7_01_v3	185728	186016	+	137	NA	Intergenic	NA	-1650	PF3D7_0104200
16D-H3K4ME3_peak_2875	Pf3D7_09_v3	98458	98697	+	137	NA	promoter-TSS (ID=exon_PF3D7_0902200-E3;Parent=PF3D7_0902200.1)	NA	-325	PF3D7_0902200
16D-H3K4ME3_peak_108	Pf3D7_01_v3	355729	356227	+	137	NA	exon (ID=exon_PF3D7_0108700-E1;Parent=PF3D7_0108700.1, exon 1 of 1)	NA	233	PF3D7_0108700
16D-H3K4ME3_peak_6527	Pf3D7_14_v3	820001	820313	+	137	NA	promoter-TSS (ID=exon_PF3D7_1419700-E1;Parent=PF3D7_1419700.1)	NA	89	PF3D7_1419700
16D-H3K4ME3_peak_3474	Pf3D7_10_v3	319993	320367	+	137	NA	promoter-TSS (ID=exon_PF3D7_1008000-E1;Parent=PF3D7_1008000.1)	NA	-831	PF3D7_1008000
16D-H3K4ME3_peak_5679	Pf3D7_13_v3	1141900	1142493	+	137	NA	promoter-TSS (ID=exon_PF3D7_1327200-E1;Parent=PF3D7_1327200.1)	NA	-635	PF3D7_1327100
16D-H3K4ME3_peak_3437	Pf3D7_10_v3	224214	225147	+	137	NA	TTS (ID=exon_PF3D7_1005000-E1;Parent=PF3D7_1005000.1)	NA	432	PF3D7_1004900
16D-H3K4ME3_peak_6410	Pf3D7_14_v3	450066	450333	+	137	NA	promoter-TSS (ID=exon_PF3D7_1411100-E1;Parent=PF3D7_1411100.2,PF3D7_1411100.1)	NA	-231	PF3D7_1411100
16D-H3K4ME3_peak_5021	Pf3D7_12_v3	1253763	1254394	+	137	NA	exon (ID=exon_PF3D7_1230500-E1;Parent=PF3D7_1230500.1, exon 1 of 1)	NA	-1011	PF3D7_1230400
16D-H3K4ME3_peak_3822	Pf3D7_10_v3	1333825	1334070	+	137	NA	Intergenic	NA	-1275	PF3D7_1033200
16D-H3K4ME3_peak_1481	Pf3D7_05_v3	1162809	1163098	+	137	NA	TTS (ID=exon_PF3D7_0528200-E2;Parent=PF3D7_0528200.1)	NA	-1400	PF3D7_0528100
16D-H3K4ME3_peak_4690	Pf3D7_12_v3	254425	254971	+	137	NA	TTS (ID=exon_PF3D7_1205700-E1;Parent=PF3D7_1205700.1)	NA	1543	PF3D7_1205700
16D-H3K4ME3_peak_1716	Pf3D7_06_v3	522312	522610	+	137	NA	TTS (ID=exon_PF3D7_0612400-E1;Parent=PF3D7_0612400.1)	NA	204	PF3D7_0612500
16D-H3K4ME3_peak_6749	Pf3D7_14_v3	1520529	1520961	+	137	NA	promoter-TSS (ID=exon_PF3D7_1437500-E1;Parent=PF3D7_1437500.1)	NA	-360	PF3D7_1437500
16D-H3K4ME3_peak_6599	Pf3D7_14_v3	1034805	1035448	+	137	NA	exon (ID=exon_PF3D7_1426600-E1;Parent=PF3D7_1426600.1, exon 1 of 1)	NA	234	PF3D7_1426600
16D-H3K4ME3_peak_5012	Pf3D7_12_v3	1234360	1234578	+	137	NA	promoter-TSS (ID=exon_PF3D7_1230000-E5;Parent=PF3D7_1230000.1)	NA	78	PF3D7_1230000
16D-H3K4ME3_peak_2509	Pf3D7_08_v3	499086	499639	+	137	NA	TTS (ID=exon_PF3D7_0809700-E4;Parent=PF3D7_0809700.1)	NA	279	PF3D7_0809700
16D-H3K4ME3_peak_1656	Pf3D7_07_v3	317249	317500	+	137	NA	Intergenic	NA	-2352	PF3D7_0706500
16D-H3K4ME3_peak_4613	Pf3D7_12_v3	66377	66883	+	137	NA	Intergenic	NA	2255	PF3D7_1200800
16D-H3K4ME3_peak_6149	Pf3D7_13_v3	2562809	2563286	+	136	NA	TTS (ID=exon_PF3D7_1363900-E1;Parent=PF3D7_1363900.1)	NA	929	PF3D7_1363900
16D-H3K4ME3_peak_2433	Pf3D7_08_v3	235467	235773	+	136	NA	TTS (ID=exon_PF3D7_0803900-E1;Parent=PF3D7_0803900.1)	NA	951	PF3D7_0803900
16D-H3K4ME3_peak_6822	Pf3D7_14_v3	1727191	1727451	+	136	NA	promoter-TSS (ID=exon_PF3D7_1442500-E2;Parent=PF3D7_1442500.1)	NA	92	PF3D7_1442500
16D-H3K4ME3_peak_5946	Pf3D7_13_v3	1901761	1902712	+	136	NA	promoter-TSS (ID=exon_PF3D7_1347600-E2;Parent=PF3D7_1347600.1)	NA	-487	PF3D7_1347600
16D-H3K4ME3_peak_2770	Pf3D7_08_v3	1207776	1208396	+	136	NA	promoter-TSS (ID=exon_PF3D7_0827900-E2;Parent=PF3D7_0827900.1)	NA	-23	PF3D7_0827900
16D-H3K4ME3_peak_862	Pf3D7_04_v3	364458	365380	+	136	NA	promoter-TSS (ID=exon_PF3D7_0407200-E2;Parent=PF3D7_0407200.1)	NA	14	PF3D7_0407200
16D-H3K4ME3_peak_5594	Pf3D7_13_v3	875528	875877	+	136	NA	promoter-TSS (ID=exon_PF3D7_1321200-E3;Parent=PF3D7_1321200.1)	NA	-29	PF3D7_1321200
16D-H3K4ME3_peak_5519	Pf3D7_13_v3	631399	631859	+	136	NA	promoter-TSS (ID=exon_PF3D7_1314900-E1;Parent=PF3D7_1314900.1)	NA	-707	PF3D7_1314900
16D-H3K4ME3_peak_1537	Pf3D7_05_v3	1320194	1321183	+	136	NA	Intergenic	NA	-1459	PF3D7_0532600
16D-H3K4ME3_peak_3859	Pf3D7_10_v3	1423976	1424759	+	136	NA	exon (ID=exon_PF3D7_1035900-E1;Parent=PF3D7_1035900.1, exon 1 of 1)	NA	384	PF3D7_1035900
16D-H3K4ME3_peak_2500	Pf3D7_08_v3	463974	464704	+	136	NA	promoter-TSS (ID=exon_PF3D7_0809100-E2;Parent=PF3D7_0809100.1)	NA	-975	PF3D7_0809100
16D-H3K4ME3_peak_5604	Pf3D7_13_v3	902390	903019	+	136	NA	exon (ID=exon_PF3D7_1321700-E1;Parent=PF3D7_1321700.1, exon 1 of 1)	NA	321	PF3D7_1321700
16D-H3K4ME3_peak_1633	Pf3D7_06_v3	318119	318327	+	136	NA	Intergenic	NA	-1341	PF3D7_0607600
16D-H3K4ME3_peak_1864	Pf3D7_06_v3	943358	943756	+	136	NA	promoter-TSS (ID=exon_PF3D7_0623100-E3;Parent=PF3D7_0623100.1)	NA	163	PF3D7_0623100
16D-H3K4ME3_peak_7276	Pf3D7_14_v3	3145753	3146332	+	136	NA	Intergenic	NA	-1448	PF3D7_1476500
16D-H3K4ME3_peak_911	Pf3D7_04_v3	536608	536956	+	136	NA	promoter-TSS (ID=exon_PF3D7_0412000-E1;Parent=PF3D7_0412000.1)	NA	8	PF3D7_0412000
16D-H3K4ME3_peak_2421	Pf3D7_08_v3	191583	192104	+	136	NA	promoter-TSS (ID=exon_PF3D7_0802800-E2;Parent=PF3D7_0802800.1)	NA	-133	PF3D7_0802800
16D-H3K4ME3_peak_5715	Pf3D7_13_v3	1246695	1246904	+	136	NA	TTS (ID=exon_PF3D7_1329400-E7;Parent=PF3D7_1329400.1)	NA	521	PF3D7_1329400
16D-H3K4ME3_peak_1186	Pf3D7_05_v3	306046	306428	+	136	NA	exon (ID=exon_PF3D7_0507400-E1;Parent=PF3D7_0507400.1, exon 1 of 1)	NA	185	PF3D7_0507400
16D-H3K4ME3_peak_4612	Pf3D7_12_v3	63986	64372	+	136	NA	exon (ID=exon_PF3D7_1200700-E1;Parent=PF3D7_1200700.1, exon 1 of 1)	NA	157	PF3D7_1200700
16D-H3K4ME3_peak_2716	Pf3D7_08_v3	1010997	1011348	+	136	NA	exon (ID=exon_PF3D7_0822900-E1;Parent=PF3D7_0822900.1, exon 1 of 1)	NA	135	PF3D7_0822900
16D-H3K4ME3_peak_3389	Pf3D7_10_v3	93498	94301	+	136	NA	promoter-TSS (ID=exon_PF3D7_1001700-E1;Parent=PF3D7_1001700.1)	NA	-373	PF3D7_1001700
16D-H3K4ME3_peak_1275	Pf3D7_05_v3	613194	614827	+	136	NA	exon (ID=exon_PF3D7_0514700-E1;Parent=PF3D7_0514700.1, exon 1 of 1)	NA	3921	PF3D7_0514700
16D-H3K4ME3_peak_1175	Pf3D7_05_v3	268143	268424	+	136	NA	promoter-TSS (ID=exon_PF3D7_0506500-E2;Parent=PF3D7_0506500.1)	NA	-968	PF3D7_0506500
16D-H3K4ME3_peak_6766	Pf3D7_14_v3	1564003	1564927	+	136	NA	promoter-TSS (ID=exon_PF3D7_1438700-E2;Parent=PF3D7_1438700.1)	NA	-110	PF3D7_1438700
16D-H3K4ME3_peak_7274	Pf3D7_14_v3	3141976	3142314	+	136	NA	promoter-TSS (ID=exon_PF3D7_1476400-E1;Parent=PF3D7_1476400.1)	NA	70	PF3D7_1476400
16D-H3K4ME3_peak_350	Pf3D7_02_v3	625218	625798	+	135	NA	Intergenic	NA	-1202	PF3D7_0215100
16D-H3K4ME3_peak_6884	Pf3D7_14_v3	1926288	1927056	+	135	NA	promoter-TSS (ID=exon_PF3D7_1446900-E1;Parent=PF3D7_1446900.1)	NA	-22	PF3D7_1446900
16D-H3K4ME3_peak_4692	Pf3D7_12_v3	267582	267835	+	135	NA	exon (ID=exon_PF3D7_1205900-E1;Parent=PF3D7_1205900.1, exon 1 of 1)	NA	155	PF3D7_1205900
16D-H3K4ME3_peak_6810	Pf3D7_14_v3	1700599	1701328	+	135	NA	exon (ID=exon_PF3D7_1441700-E1;Parent=PF3D7_1441700.1, exon 1 of 1)	NA	289	PF3D7_1441700
16D-H3K4ME3_peak_365	Pf3D7_02_v3	690722	690987	+	135	NA	promoter-TSS (ID=exon_PF3D7_0216700-E5;Parent=PF3D7_0216700.2)	NA	-107	PF3D7_0216700
16D-H3K4ME3_peak_234	Pf3D7_02_v3	247174	247875	+	135	NA	TTS (ID=exon_PF3D7_0206100-E4;Parent=PF3D7_0206100.1)	NA	1033	PF3D7_0206100
16D-H3K4ME3_peak_5795	Pf3D7_13_v3	1466931	1468314	+	135	NA	Intergenic	NA	-1003	PF3D7_1335900
16D-H3K4ME3_peak_2144	Pf3D7_07_v3	655410	655836	+	135	NA	TTS (ID=exon_PF3D7_0714200-E1;Parent=PF3D7_0714200.1)	NA	-1248	PF3D7_0714300
16D-H3K4ME3_peak_3700	Pf3D7_10_v3	1021375	1021912	+	135	NA	promoter-TSS (ID=exon_PF3D7_1024300-E1;Parent=PF3D7_1024300.1)	NA	131	PF3D7_1024200
16D-H3K4ME3_peak_5757	Pf3D7_13_v3	1348037	1348359	+	135	NA	promoter-TSS (ID=exon_PF3D7_1332800-E1;Parent=PF3D7_1332800.1)	NA	-581	PF3D7_1332800
16D-H3K4ME3_peak_3707	Pf3D7_10_v3	1028800	1029456	+	135	NA	promoter-TSS (ID=exon_PF3D7_1024700-E1;Parent=PF3D7_1024700.1)	NA	239	PF3D7_1024600
16D-H3K4ME3_peak_5616	Pf3D7_13_v3	953028	953292	+	135	NA	promoter-TSS (ID=exon_PF3D7_1322500-E1;Parent=PF3D7_1322500.1)	NA	6	PF3D7_1322500
16D-H3K4ME3_peak_2493	Pf3D7_08_v3	421249	421456	+	135	NA	promoter-TSS (ID=exon_PF3D7_0808300-E3;Parent=PF3D7_0808300.1)	NA	-141	PF3D7_0808300
16D-H3K4ME3_peak_1651	Pf3D7_07_v3	297314	297545	+	135	NA	promoter-TSS (ID=exon_PF3D7_0706100-E9;Parent=PF3D7_0706100.1)	NA	89	PF3D7_0706100
16D-H3K4ME3_peak_591	Pf3D7_03_v3	473961	474176	+	135	NA	promoter-TSS (ID=exon_PF3D7_0311200-E1;Parent=PF3D7_0311200.1)	NA	-720	PF3D7_0311200
16D-H3K4ME3_peak_1371	Pf3D7_05_v3	895971	896157	+	135	NA	promoter-TSS (ID=exon_PF3D7_0522000-E2;Parent=PF3D7_0522000.1)	NA	46	PF3D7_0522000
16D-H3K4ME3_peak_5380	Pf3D7_13_v3	123240	123505	+	135	NA	TTS (ID=exon_PF3D7_1302200-E1;Parent=PF3D7_1302200.1)	NA	1043	PF3D7_1302200
16D-H3K4ME3_peak_3279	Pf3D7_09_v3	1307419	1307859	+	135	NA	exon (ID=exon_PF3D7_0932800-E1;Parent=PF3D7_0932800.1, exon 1 of 1)	NA	150	PF3D7_0932800
16D-H3K4ME3_peak_5381	Pf3D7_13_v3	123837	124395	+	135	NA	exon (ID=exon_PF3D7_1302200-E1;Parent=PF3D7_1302200.1, exon 1 of 1)	NA	299	PF3D7_1302200
16D-H3K4ME3_peak_6918	Pf3D7_14_v3	2025513	2026785	+	135	NA	Intergenic	NA	-2012	PF3D7_1449400
16D-H3K4ME3_peak_5870	Pf3D7_13_v3	1653688	1654142	+	135	NA	exon (ID=exon_PF3D7_1342000-E1;Parent=PF3D7_1342000.1, exon 1 of 1)	NA	216	PF3D7_1342000
16D-H3K4ME3_peak_5725	Pf3D7_13_v3	1277616	1278471	+	135	NA	promoter-TSS (ID=exon_PF3D7_1330300-E4;Parent=PF3D7_1330300.1)	NA	-22	PF3D7_1330300
16D-H3K4ME3_peak_5040	Pf3D7_12_v3	1300515	1300742	+	135	NA	TTS (ID=exon_PF3D7_1231600-E1;Parent=PF3D7_1231600.1)	NA	1020	PF3D7_1231500
16D-H3K4ME3_peak_7280	Pf3D7_14_v3	3160924	3161216	+	135	NA	TTS (ID=exon_PF3D7_1476800-E1;Parent=PF3D7_1476800.1)	NA	1437	PF3D7_1476900
16D-H3K4ME3_peak_5735	Pf3D7_13_v3	1299943	1300802	+	135	NA	promoter-TSS (ID=exon_PF3D7_1331100-E9;Parent=PF3D7_1331100.1)	NA	148	PF3D7_1331100
16D-H3K4ME3_peak_4429	Pf3D7_11_v3	1513579	1513973	+	135	NA	promoter-TSS (ID=exon_PF3D7_1138400-E1;Parent=PF3D7_1138400.1)	NA	-85	PF3D7_1138400
16D-H3K4ME3_peak_644	Pf3D7_03_v3	614774	615815	+	135	NA	Intergenic	NA	-1178	PF3D7_0315200
16D-H3K4ME3_peak_5644	Pf3D7_13_v3	1034896	1035379	+	135	NA	promoter-TSS (ID=exon_PF3D7_1324700-E2;Parent=PF3D7_1324700.1)	NA	237	PF3D7_1324700
16D-H3K4ME3_peak_5144	Pf3D7_12_v3	1604442	1604852	+	135	NA	promoter-TSS (ID=exon_PF3D7_1238700-E1;Parent=PF3D7_1238700.1)	NA	-460	PF3D7_1238700
16D-H3K4ME3_peak_3523	Pf3D7_10_v3	458452	458823	+	135	NA	exon (ID=exon_PF3D7_1011800-E1;Parent=PF3D7_1011800.1, exon 1 of 1)	NA	1823	PF3D7_1011900
16D-H3K4ME3_peak_5288	Pf3D7_12_v3	2019074	2019644	+	135	NA	promoter-TSS (ID=exon_PF3D7_1249500-E1;Parent=PF3D7_1249500.1)	NA	-330	PF3D7_1249600
16D-H3K4ME3_peak_580	Pf3D7_03_v3	425107	425405	+	135	NA	TTS (ID=exon_PF3D7_0310100-E5;Parent=PF3D7_0310100.1)	NA	620	PF3D7_0310100
16D-H3K4ME3_peak_4158	Pf3D7_11_v3	766758	767439	+	135	NA	promoter-TSS (ID=exon_PF3D7_1120300-E2;Parent=PF3D7_1120300.1)	NA	-23	PF3D7_1120300
16D-H3K4ME3_peak_6928	Pf3D7_14_v3	2044812	2045286	+	134	NA	promoter-TSS (ID=exon_PF3D7_1449900-E1;Parent=PF3D7_1449900.1)	NA	-20	PF3D7_1449900
16D-H3K4ME3_peak_1133	Pf3D7_05_v3	134021	134242	+	134	NA	TTS (ID=exon_PF3D7_0503300-E1;Parent=PF3D7_0503300.1)	NA	1799	PF3D7_0503300
16D-H3K4ME3_peak_4281	Pf3D7_11_v3	1092758	1093092	+	134	NA	TTS (ID=exon_PF3D7_1128000-E4;Parent=PF3D7_1128000.2,PF3D7_1128000.1)	NA	257	PF3D7_1128000
16D-H3K4ME3_peak_6359	Pf3D7_14_v3	295752	296083	+	134	NA	Intergenic	NA	-1551	PF3D7_1408100
16D-H3K4ME3_peak_6831	Pf3D7_14_v3	1775977	1776392	+	134	NA	promoter-TSS (ID=exon_PF3D7_1443300-E3;Parent=PF3D7_1443300.1)	NA	-90	PF3D7_1443300
16D-H3K4ME3_peak_829	Pf3D7_04_v3	246911	247235	+	134	NA	promoter-TSS (ID=exon_PF3D7_0404600-E1;Parent=PF3D7_0404600.1)	NA	-658	PF3D7_0404600
16D-H3K4ME3_peak_3081	Pf3D7_09_v3	743231	743685	+	134	NA	exon (ID=exon_PF3D7_0918000-E1;Parent=PF3D7_0918000.1, exon 1 of 1)	NA	226	PF3D7_0918000
16D-H3K4ME3_peak_4387	Pf3D7_11_v3	1401826	1402590	+	134	NA	Intergenic	NA	-1607	PF3D7_1135900
16D-H3K4ME3_peak_484	Pf3D7_03_v3	106327	107251	+	134	NA	exon (ID=exon_PF3D7_0301900-E1;Parent=PF3D7_0301900.1, exon 1 of 1)	NA	320	PF3D7_0301900
16D-H3K4ME3_peak_4766	Pf3D7_12_v3	483136	483508	+	134	NA	promoter-TSS (ID=exon_PF3D7_1211000-E1;Parent=PF3D7_1211000.1)	NA	614	PF3D7_1210900
16D-H3K4ME3_peak_1737	Pf3D7_06_v3	593115	593671	+	134	NA	exon (ID=exon_PF3D7_0614200-E1;Parent=PF3D7_0614200.1, exon 1 of 1)	NA	-1129	PF3D7_0614100
16D-H3K4ME3_peak_1041	Pf3D7_04_v3	997204	997437	+	134	NA	promoter-TSS (ID=exon_PF3D7_0421900-E1;Parent=PF3D7_0421900.1)	NA	80	PF3D7_0421900
16D-H3K4ME3_peak_4526	Pf3D7_11_v3	1778787	1779060	+	134	NA	promoter-TSS (ID=exon_PF3D7_1144900-E1;Parent=PF3D7_1144900.1)	NA	5	PF3D7_1144900
16D-H3K4ME3_peak_5235	Pf3D7_12_v3	1892448	1892772	+	134	NA	promoter-TSS (ID=exon_PF3D7_1245300-E3;Parent=PF3D7_1245300.1)	NA	88	PF3D7_1245200
16D-H3K4ME3_peak_1854	Pf3D7_06_v3	907174	907582	+	134	NA	promoter-TSS (ID=exon_PF3D7_0622300-E1;Parent=PF3D7_0622300.1)	NA	-639	PF3D7_0622300
16D-H3K4ME3_peak_118	Pf3D7_01_v3	374443	374768	+	134	NA	TTS (ID=exon_PF3D7_0109400-E1;Parent=PF3D7_0109400.1)	NA	205	PF3D7_0109400
16D-H3K4ME3_peak_608	Pf3D7_03_v3	539777	540125	+	134	NA	exon (ID=exon_PF3D7_0313100-E1;Parent=PF3D7_0313100.1, exon 1 of 1)	NA	208	PF3D7_0313100
16D-H3K4ME3_peak_5817	Pf3D7_13_v3	1530832	1531101	+	134	NA	promoter-TSS (ID=exon_PF3D7_1337800-E1;Parent=PF3D7_1337800.1)	NA	-758	PF3D7_1337800
16D-H3K4ME3_peak_5529	Pf3D7_13_v3	655439	655875	+	134	NA	promoter-TSS (ID=exon_PF3D7_1315600-E8;Parent=PF3D7_1315600.1)	NA	47	PF3D7_1315600
16D-H3K4ME3_peak_5991	Pf3D7_13_v3	2054227	2054945	+	134	NA	promoter-TSS (ID=exon_PF3D7_1351600-E1;Parent=PF3D7_1351600.1)	NA	-630	PF3D7_1351600
16D-H3K4ME3_peak_1678	Pf3D7_07_v3	374285	374946	+	134	NA	TTS (ID=exon_PF3D7_0708200-E1;Parent=PF3D7_0708200.1)	NA	434	PF3D7_0708200
16D-H3K4ME3_peak_7128	Pf3D7_14_v3	2713622	2714071	+	134	NA	TTS (ID=exon_PF3D7_1466300-E2;Parent=PF3D7_1466300.1)	NA	753	PF3D7_1466300
16D-H3K4ME3_peak_5912	Pf3D7_13_v3	1798808	1799060	+	134	NA	Intergenic	NA	1365	PF3D7_1344800
16D-H3K4ME3_peak_1688	Pf3D7_06_v3	461989	462742	+	134	NA	Intergenic	NA	1335	PF3D7_0611000
16D-H3K4ME3_peak_4645	Pf3D7_12_v3	156626	157110	+	134	NA	Intergenic	NA	-1365	PF3D7_1202700
16D-H3K4ME3_peak_4170	Pf3D7_11_v3	814493	814854	+	134	NA	promoter-TSS (ID=exon_PF3D7_1121500-E1;Parent=PF3D7_1121500.1)	NA	-543	PF3D7_1121500
16D-H3K4ME3_peak_627	Pf3D7_03_v3	572165	572412	+	134	NA	TTS (ID=exon_PF3D7_0314200-E1;Parent=PF3D7_0314200.1)	NA	-1237	PF3D7_0314100
16D-H3K4ME3_peak_841	Pf3D7_04_v3	314080	314535	+	134	NA	Intergenic	NA	-1255	PF3D7_0405800
16D-H3K4ME3_peak_5119	Pf3D7_12_v3	1535695	1536465	+	134	NA	promoter-TSS (ID=exon_PF3D7_1236900-E1;Parent=PF3D7_1236900.1)	NA	-201	PF3D7_1236900
16D-H3K4ME3_peak_5828	Pf3D7_13_v3	1549137	1549432	+	134	NA	TTS (ID=exon_PF3D7_1338300-E1;Parent=PF3D7_1338300.1)	NA	114	PF3D7_1338300
16D-H3K4ME3_peak_2715	Pf3D7_08_v3	1007837	1009304	+	134	NA	exon (ID=exon_PF3D7_0822900-E1;Parent=PF3D7_0822900.1, exon 1 of 1)	NA	2734	PF3D7_0822800
16D-H3K4ME3_peak_4734	Pf3D7_12_v3	408381	409353	+	133	NA	exon (ID=exon_PF3D7_1208800-E1;Parent=PF3D7_1208800.1, exon 1 of 1)	NA	283	PF3D7_1208800
16D-H3K4ME3_peak_6348	Pf3D7_14_v3	264384	264806	+	133	NA	promoter-TSS (ID=exon_PF3D7_1407300-E3;Parent=PF3D7_1407300.1)	NA	192	PF3D7_1407300
16D-H3K4ME3_peak_3773	Pf3D7_10_v3	1196904	1197431	+	133	NA	TTS (ID=exon_PF3D7_1029300-E1;Parent=PF3D7_1029300.1)	NA	1490	PF3D7_1029200
16D-H3K4ME3_peak_6310	Pf3D7_14_v3	159838	160246	+	133	NA	promoter-TSS (ID=exon_PF3D7_1404600-E7;Parent=PF3D7_1404600.1,PF3D7_1404600.3)	NA	149	PF3D7_1404600
16D-H3K4ME3_peak_1364	Pf3D7_05_v3	877268	877532	+	133	NA	promoter-TSS (ID=exon_PF3D7_0521500-E1;Parent=PF3D7_0521500.1)	NA	161	PF3D7_0521400
16D-H3K4ME3_peak_3055	Pf3D7_09_v3	680973	681210	+	133	NA	promoter-TSS (ID=exon_PF3D7_0916300-E7;Parent=PF3D7_0916300.1)	NA	61	PF3D7_0916300
16D-H3K4ME3_peak_2431	Pf3D7_08_v3	231276	231740	+	133	NA	exon (ID=exon_PF3D7_0803700-E1;Parent=PF3D7_0803700.1, exon 1 of 1)	NA	110	PF3D7_0803700
16D-H3K4ME3_peak_7262	Pf3D7_14_v3	3121489	3121979	+	133	NA	TTS (ID=exon_PF3D7_1475800-E1;Parent=PF3D7_1475800.1)	NA	226	PF3D7_1475800
16D-H3K4ME3_peak_2542	Pf3D7_08_v3	567815	568043	+	133	NA	exon (ID=exon_PF3D7_0811300-E1;Parent=PF3D7_0811300.1, exon 1 of 1)	NA	105	PF3D7_0811300
16D-H3K4ME3_peak_6380	Pf3D7_14_v3	362247	362599	+	133	NA	promoter-TSS (ID=exon_PF3D7_1409300-E1;Parent=PF3D7_1409300.1)	NA	-669	PF3D7_1409300
16D-H3K4ME3_peak_1575	Pf3D7_06_v3	113894	114115	+	133	NA	exon (ID=exon_PF3D7_0602700-E1;Parent=PF3D7_0602700.1, exon 1 of 1)	NA	1220	PF3D7_0602700
16D-H3K4ME3_peak_2579	Pf3D7_08_v3	662173	662605	+	133	NA	promoter-TSS (ID=exon_PF3D7_0813400-E1;Parent=PF3D7_0813400.1)	NA	-294	PF3D7_0813400
16D-H3K4ME3_peak_642	Pf3D7_03_v3	611615	612049	+	133	NA	TTS (ID=exon_PF3D7_0315000-E1;Parent=PF3D7_0315000.1)	NA	317	PF3D7_0315000
16D-H3K4ME3_peak_6877	Pf3D7_14_v3	1917620	1918008	+	133	NA	promoter-TSS (ID=exon_PF3D7_1446600-E2;Parent=PF3D7_1446600.1)	NA	-93	PF3D7_1446600
16D-H3K4ME3_peak_3351	Pf3D7_09_v3	1445325	1445785	+	133	NA	promoter-TSS (ID=exon_PF3D7_0936500-E1;Parent=PF3D7_0936500.1)	NA	-708	PF3D7_0936500
16D-H3K4ME3_peak_2429	Pf3D7_08_v3	222033	222326	+	133	NA	exon (ID=exon_PF3D7_0803500-E1;Parent=PF3D7_0803500.1, exon 1 of 1)	NA	-1583	PF3D7_0803600
16D-H3K4ME3_peak_1243	Pf3D7_05_v3	523817	524562	+	133	NA	promoter-TSS (ID=exon_PF3D7_0511900-E1;Parent=PF3D7_0511900.1)	NA	-837	PF3D7_0511900
16D-H3K4ME3_peak_4324	Pf3D7_11_v3	1201036	1201731	+	133	NA	promoter-TSS (ID=exon_PF3D7_1131200-E6;Parent=PF3D7_1131200.1)	NA	168	PF3D7_1131200
16D-H3K4ME3_peak_2365	Pf3D7_07_v3	1352446	1352855	+	133	NA	Intergenic	NA	-1108	PF3D7_0731400
16D-H3K4ME3_peak_4337	Pf3D7_11_v3	1258019	1258599	+	133	NA	exon (ID=exon_PF3D7_1132400-E1;Parent=PF3D7_1132400.1, exon 1 of 1)	NA	1362	PF3D7_1132400
16D-H3K4ME3_peak_3817	Pf3D7_10_v3	1320613	1320965	+	133	NA	promoter-TSS (ID=exon_PF3D7_1033000-E1;Parent=PF3D7_1033000.1)	NA	160	PF3D7_1032900
16D-H3K4ME3_peak_858	Pf3D7_04_v3	350433	351192	+	133	NA	promoter-TSS (ID=exon_PF3D7_0406700-E10;Parent=PF3D7_0406700.1)	NA	-17	PF3D7_0406700
16D-H3K4ME3_peak_731	Pf3D7_03_v3	879957	880508	+	133	NA	TTS (ID=exon_PF3D7_0321000-E2;Parent=PF3D7_0321000.1)	NA	933	PF3D7_0321000
16D-H3K4ME3_peak_1004	Pf3D7_04_v3	833083	833521	+	133	NA	promoter-TSS (ID=exon_PF3D7_0418500-E1;Parent=PF3D7_0418500.1)	NA	-874	PF3D7_0418500
16D-H3K4ME3_peak_2588	Pf3D7_08_v3	678113	678359	+	133	NA	TTS (ID=exon_PF3D7_0813800-E1;Parent=PF3D7_0813800.1)	NA	145	PF3D7_0813900
16D-H3K4ME3_peak_4421	Pf3D7_11_v3	1481850	1482362	+	133	NA	promoter-TSS (ID=exon_PF3D7_1137800-E2;Parent=PF3D7_1137800.1)	NA	-580	PF3D7_1137800
16D-H3K4ME3_peak_5443	Pf3D7_13_v3	355369	355717	+	133	NA	promoter-TSS (ID=exon_PF3D7_1307900-E1;Parent=PF3D7_1307900.1)	NA	-725	PF3D7_1307900
16D-H3K4ME3_peak_6172	Pf3D7_13_v3	2636051	2636337	+	133	NA	promoter-TSS (ID=exon_PF3D7_1366100-E2;Parent=PF3D7_1366100.1)	NA	-538	PF3D7_1366100
16D-H3K4ME3_peak_2907	Pf3D7_09_v3	220765	221465	+	133	NA	Intergenic	NA	-1156	PF3D7_0904800
16D-H3K4ME3_peak_739	Pf3D7_03_v3	909595	910093	+	133	NA	exon (ID=exon_PF3D7_0321700-E1;Parent=PF3D7_0321700.1, exon 1 of 1)	NA	274	PF3D7_0321700
16D-H3K4ME3_peak_5558	Pf3D7_13_v3	751639	752233	+	133	NA	TTS (ID=exon_PF3D7_1318200-E1;Parent=PF3D7_1318200.1)	NA	1620	PF3D7_1318200
16D-H3K4ME3_peak_1415	Pf3D7_05_v3	1010006	1010712	+	133	NA	promoter-TSS (ID=exon_PF3D7_0524200-E1;Parent=PF3D7_0524200.1)	NA	-955	PF3D7_0524200
16D-H3K4ME3_peak_4597	Pf3D7_11_v3	1985012	1985475	+	133	NA	TTS (ID=exon_PF3D7_1149400-E2;Parent=PF3D7_1149400.1)	NA	1070	PF3D7_1149300
16D-H3K4ME3_peak_4003	Pf3D7_11_v3	339812	340672	+	133	NA	Intergenic	NA	-4641	PF3D7_1107800
16D-H3K4ME3_peak_1959	Pf3D7_06_v3	1197683	1198390	+	133	NA	promoter-TSS (ID=exon_PF3D7_0629100-E1;Parent=PF3D7_0629100.1)	NA	2	PF3D7_0629100
16D-H3K4ME3_peak_3844	Pf3D7_10_v3	1398428	1398664	+	133	NA	promoter-TSS (ID=exon_PF3D7_1035300-E1;Parent=PF3D7_1035300.1)	NA	-649	PF3D7_1035300
16D-H3K4ME3_peak_4537	Pf3D7_11_v3	1821015	1821481	+	133	NA	TTS (ID=exon_PF3D7_1145900-E10;Parent=PF3D7_1145900.1)	NA	589	PF3D7_1145900
16D-H3K4ME3_peak_3513	Pf3D7_10_v3	431216	431493	+	133	NA	Intergenic	NA	-1214	PF3D7_1011000
16D-H3K4ME3_peak_2247	Pf3D7_07_v3	937570	937795	+	133	NA	promoter-TSS (ID=exon_PF3D7_0721800-E2;Parent=PF3D7_0721800.1)	NA	-597	PF3D7_0721800
16D-H3K4ME3_peak_2617	Pf3D7_08_v3	756018	756242	+	133	NA	promoter-TSS (ID=exon_PF3D7_0816300-E4;Parent=PF3D7_0816300.1)	NA	43	PF3D7_0816300
16D-H3K4ME3_peak_1335	Pf3D7_05_v3	790351	790687	+	133	NA	exon (ID=exon_PF3D7_0519100-E1;Parent=PF3D7_0519100.1, exon 1 of 1)	NA	120	PF3D7_0519100
16D-H3K4ME3_peak_5290	Pf3D7_12_v3	2028363	2028727	+	133	NA	Intergenic	NA	1810	PF3D7_1249800
16D-H3K4ME3_peak_6187	Pf3D7_13_v3	2687573	2687906	+	133	NA	exon (ID=exon_PF3D7_1367400-E1;Parent=PF3D7_1367400.1, exon 1 of 1)	NA	178	PF3D7_1367400
16D-H3K4ME3_peak_4573	Pf3D7_11_v3	1916626	1917627	+	133	NA	exon (ID=exon_PF3D7_1148100-E1;Parent=PF3D7_1148100.1, exon 1 of 1)	NA	734	PF3D7_1148100
16D-H3K4ME3_peak_3082	Pf3D7_09_v3	744804	745251	+	132	NA	Intergenic	NA	-1343	PF3D7_0918000
16D-H3K4ME3_peak_3716	Pf3D7_10_v3	1056394	1056982	+	132	NA	exon (ID=exon_PF3D7_1025200-E1;Parent=PF3D7_1025200.1, exon 1 of 1)	NA	342	PF3D7_1025200
16D-H3K4ME3_peak_6568	Pf3D7_14_v3	939956	940248	+	132	NA	promoter-TSS (ID=exon_PF3D7_1423300-E15;Parent=PF3D7_1423300.1)	NA	193	PF3D7_1423300
16D-H3K4ME3_peak_590	Pf3D7_03_v3	472590	473140	+	132	NA	promoter-TSS (ID=exon_PF3D7_0311100-E2;Parent=PF3D7_0311100.1)	NA	-152	PF3D7_0311100
16D-H3K4ME3_peak_1113	Pf3D7_05_v3	82810	83471	+	132	NA	promoter-TSS (ID=exon_PF3D7_0501500-E1;Parent=PF3D7_0501500.1)	NA	-804	PF3D7_0501500
16D-H3K4ME3_peak_1852	Pf3D7_06_v3	903031	903331	+	132	NA	promoter-TSS (ID=exon_PF3D7_0622100-E1;Parent=PF3D7_0622100.1)	NA	-818	PF3D7_0622100
16D-H3K4ME3_peak_5022	Pf3D7_12_v3	1255116	1255494	+	132	NA	exon (ID=exon_PF3D7_1230500-E1;Parent=PF3D7_1230500.1, exon 1 of 1)	NA	176	PF3D7_1230500
16D-H3K4ME3_peak_500	Pf3D7_03_v3	176564	177541	+	132	NA	Intergenic	NA	-1253	PF3D7_0303300
16D-H3K4ME3_peak_902	Pf3D7_04_v3	504478	505031	+	132	NA	TTS (ID=exon_PF3D7_0411000-E1;Parent=PF3D7_0411000.1)	NA	341	PF3D7_0411100
16D-H3K4ME3_peak_3609	Pf3D7_10_v3	697619	698339	+	132	NA	promoter-TSS (ID=exon_PF3D7_1017400-E8;Parent=PF3D7_1017400.1)	NA	92	PF3D7_1017400
16D-H3K4ME3_peak_6909	Pf3D7_14_v3	2002411	2003767	+	132	NA	promoter-TSS (ID=exon_PF3D7_1448900-E3;Parent=PF3D7_1448900.1)	NA	-78	PF3D7_1448900
16D-H3K4ME3_peak_2624	Pf3D7_08_v3	776242	776766	+	132	NA	TTS (ID=exon_PF3D7_0817200-E1;Parent=PF3D7_0817200.1)	NA	2205	PF3D7_0817100
16D-H3K4ME3_peak_4858	Pf3D7_12_v3	757665	757999	+	132	NA	exon (ID=exon_PF3D7_1219100-E1;Parent=PF3D7_1219100.1, exon 1 of 1)	NA	183	PF3D7_1219100
16D-H3K4ME3_peak_4615	Pf3D7_12_v3	69051	69293	+	132	NA	promoter-TSS (ID=exon_PF3D7_1200800-E3;Parent=PF3D7_1200800.1)	NA	-287	PF3D7_1200800
16D-H3K4ME3_peak_1993	Pf3D7_06_v3	1356008	1356682	+	132	NA	promoter-TSS (ID=exon_PF3D7_0632500-E2;Parent=PF3D7_0632500.1)	NA	-921	PF3D7_0632500
16D-H3K4ME3_peak_6364	Pf3D7_14_v3	307352	307566	+	132	NA	Intergenic	NA	-1626	PF3D7_1408200
16D-H3K4ME3_peak_6770	Pf3D7_14_v3	1578153	1578573	+	132	NA	promoter-TSS (ID=exon_PF3D7_1439000-E2;Parent=PF3D7_1439000.1)	NA	170	PF3D7_1439000
16D-H3K4ME3_peak_5893	Pf3D7_13_v3	1720405	1720906	+	132	NA	promoter-TSS (ID=exon_PF3D7_1343500-E3;Parent=PF3D7_1343500.1)	NA	336	PF3D7_1343500
16D-H3K4ME3_peak_58	Pf3D7_01_v3	218566	218798	+	132	NA	TTS (ID=exon_PF3D7_0105000-E1;Parent=PF3D7_0105000.1)	NA	142	PF3D7_0104900
16D-H3K4ME3_peak_6919	Pf3D7_14_v3	2027361	2027893	+	132	NA	Intergenic	NA	-3460	PF3D7_1449500
16D-H3K4ME3_peak_2423	Pf3D7_08_v3	202558	203023	+	132	NA	exon (ID=exon_PF3D7_0803100-E1;Parent=PF3D7_0803100.1, exon 1 of 1)	NA	128	PF3D7_0803100
16D-H3K4ME3_peak_7030	Pf3D7_14_v3	2418357	2418767	+	132	NA	promoter-TSS (ID=exon_PF3D7_1458900-E2;Parent=PF3D7_1458900.1)	NA	140	PF3D7_1458900
16D-H3K4ME3_peak_6271	Pf3D7_14_v3	64291	64532	+	132	NA	Intergenic	NA	-1423	PF3D7_1401600
16D-H3K4ME3_peak_5968	Pf3D7_13_v3	1997836	1998267	+	132	NA	promoter-TSS (ID=exon_PF3D7_1349700-E1;Parent=PF3D7_1349700.1)	NA	264	PF3D7_1349600
16D-H3K4ME3_peak_3387	Pf3D7_10_v3	90866	91099	+	132	NA	Intergenic	NA	-1973	PF3D7_1001600
16D-H3K4ME3_peak_942	Pf3D7_04_v3	660686	661112	+	132	NA	exon (ID=exon_PF3D7_0414700-E1;Parent=PF3D7_0414700.1, exon 1 of 1)	NA	275	PF3D7_0414700
16D-H3K4ME3_peak_1493	Pf3D7_05_v3	1189576	1189777	+	132	NA	promoter-TSS (ID=exon_PF3D7_0529000-E1;Parent=PF3D7_0529000.1)	NA	-730	PF3D7_0529000
16D-H3K4ME3_peak_2515	Pf3D7_08_v3	508269	508581	+	132	NA	TTS (ID=exon_PF3D7_0809900-E1;Parent=PF3D7_0809900.1)	NA	149	PF3D7_0809900
16D-H3K4ME3_peak_6916	Pf3D7_14_v3	2028286	2028553	+	132	NA	Intergenic	NA	-2668	PF3D7_1449500
16D-H3K4ME3_peak_5936	Pf3D7_13_v3	1881688	1882361	+	132	NA	TTS (ID=exon_PF3D7_1347000-E7;Parent=PF3D7_1347000.1)	NA	122	PF3D7_1346900
16D-H3K4ME3_peak_1462	Pf3D7_05_v3	1127979	1128281	+	132	NA	promoter-TSS (ID=exon_PF3D7_0527000-E1;Parent=PF3D7_0527000.1)	NA	16	PF3D7_0527000
16D-H3K4ME3_peak_1231	Pf3D7_05_v3	470026	470786	+	132	NA	promoter-TSS (ID=exon_PF3D7_0511200-E1;Parent=PF3D7_0511200.1)	NA	-649	PF3D7_0511200
16D-H3K4ME3_peak_5430	Pf3D7_13_v3	317541	317832	+	132	NA	promoter-TSS (ID=exon_PF3D7_1306600-E1;Parent=PF3D7_1306600.1)	NA	700	PF3D7_1306700
16D-H3K4ME3_peak_1384	Pf3D7_05_v3	942451	943211	+	132	NA	promoter-TSS (ID=exon_PF3D7_0522700-E1;Parent=PF3D7_0522700.1)	NA	64	PF3D7_0522700
16D-H3K4ME3_peak_6124	Pf3D7_13_v3	2482810	2483288	+	131	NA	exon (ID=exon_PF3D7_1361900-E1;Parent=PF3D7_1361900.1, exon 1 of 1)	NA	247	PF3D7_1361900
16D-H3K4ME3_peak_1411	Pf3D7_05_v3	994914	995314	+	131	NA	promoter-TSS (ID=exon_PF3D7_0523900-E1;Parent=PF3D7_0523900.1)	NA	-507	PF3D7_0523900
16D-H3K4ME3_peak_4512	Pf3D7_11_v3	1745766	1746337	+	131	NA	promoter-TSS (ID=exon_PF3D7_1143700-E6;Parent=PF3D7_1143700.1)	NA	-71	PF3D7_1143700
16D-H3K4ME3_peak_1907	Pf3D7_06_v3	1031560	1031831	+	131	NA	promoter-TSS (ID=exon_PF3D7_0625300-E1;Parent=PF3D7_0625300.1)	NA	-538	PF3D7_0625300
16D-H3K4ME3_peak_2487	Pf3D7_08_v3	414891	415186	+	131	NA	promoter-TSS (ID=exon_PF3D7_0808100-E3;Parent=PF3D7_0808100.1)	NA	66	PF3D7_0808100
16D-H3K4ME3_peak_3692	Pf3D7_10_v3	985397	985648	+	131	NA	promoter-TSS (ID=exon_PF3D7_1023400-E4;Parent=PF3D7_1023400.1)	NA	-14	PF3D7_1023400
16D-H3K4ME3_peak_5310	Pf3D7_12_v3	2084728	2085054	+	131	NA	promoter-TSS (ID=exon_PF3D7_1250900-E1;Parent=PF3D7_1250900.1)	NA	535	PF3D7_1251000
16D-H3K4ME3_peak_586	Pf3D7_03_v3	463799	464142	+	131	NA	promoter-TSS (ID=exon_PF3D7_0310800-E1;Parent=PF3D7_0310800.1)	NA	82	PF3D7_0310700
16D-H3K4ME3_peak_4782	Pf3D7_12_v3	561889	562173	+	131	NA	exon (ID=exon_PF3D7_1212700-E1;Parent=PF3D7_1212700.1, exon 1 of 1)	NA	149	PF3D7_1212700
16D-H3K4ME3_peak_4541	Pf3D7_11_v3	1825749	1825936	+	131	NA	promoter-TSS (ID=exon_PF3D7_1146100-E4;Parent=PF3D7_1146100.1)	NA	-263	PF3D7_1146100
16D-H3K4ME3_peak_80	Pf3D7_01_v3	272662	273017	+	131	NA	promoter-TSS (ID=exon_PF3D7_0106400-E4;Parent=PF3D7_0106400.1)	NA	-20	PF3D7_0106400
16D-H3K4ME3_peak_1756	Pf3D7_06_v3	641248	641531	+	131	NA	Intergenic	NA	-1215	PF3D7_0615400
16D-H3K4ME3_peak_1780	Pf3D7_06_v3	716171	716638	+	131	NA	promoter-TSS (ID=exon_PF3D7_0617200-E2;Parent=PF3D7_0617200.1)	NA	-646	PF3D7_0617200
16D-H3K4ME3_peak_757	Pf3D7_03_v3	985429	985656	+	131	NA	promoter-TSS (ID=exon_PF3D7_0323500-E1;Parent=PF3D7_0323500.1)	NA	-723	PF3D7_0323500
16D-H3K4ME3_peak_1162	Pf3D7_05_v3	245950	246443	+	131	NA	exon (ID=exon_PF3D7_0505600-E1;Parent=PF3D7_0505600.1, exon 1 of 1)	NA	263	PF3D7_0505600
16D-H3K4ME3_peak_288	Pf3D7_02_v3	425684	425943	+	131	NA	promoter-TSS (ID=exon_PF3D7_0210400-E4;Parent=PF3D7_0210400.1)	NA	124	PF3D7_0210400
16D-H3K4ME3_peak_363	Pf3D7_02_v3	678425	678654	+	131	NA	promoter-TSS (ID=exon_PF3D7_0216500-E1;Parent=PF3D7_0216500.1)	NA	52	PF3D7_0216500
16D-H3K4ME3_peak_2668	Pf3D7_08_v3	881628	882034	+	131	NA	promoter-TSS (ID=exon_PF3D7_0819500-E3;Parent=PF3D7_0819500.1)	NA	17	PF3D7_0819500
16D-H3K4ME3_peak_4298	Pf3D7_11_v3	1137102	1137679	+	131	NA	promoter-TSS (ID=exon_PF3D7_1129300-E1;Parent=PF3D7_1129300.1)	NA	-556	PF3D7_1129300
16D-H3K4ME3_peak_3187	Pf3D7_09_v3	1098043	1098244	+	131	NA	promoter-TSS (ID=exon_PF3D7_0926900-E2;Parent=PF3D7_0926900.1)	NA	97	PF3D7_0926900
16D-H3K4ME3_peak_661	Pf3D7_03_v3	665473	665676	+	131	NA	promoter-TSS (ID=exon_PF3D7_0316400-E1;Parent=PF3D7_0316400.1)	NA	-422	PF3D7_0316400
16D-H3K4ME3_peak_264	Pf3D7_02_v3	343431	343993	+	131	NA	TTS (ID=exon_PF3D7_0208300-E1;Parent=PF3D7_0208300.1)	NA	5628	PF3D7_0208400
16D-H3K4ME3_peak_5610	Pf3D7_13_v3	914914	915449	+	131	NA	Intergenic	NA	-1179	PF3D7_1322000
16D-H3K4ME3_peak_3066	Pf3D7_09_v3	701224	701531	+	131	NA	Intergenic	NA	-1991	PF3D7_0916800
16D-H3K4ME3_peak_2686	Pf3D7_08_v3	947165	947486	+	131	NA	Intergenic	NA	-1420	PF3D7_0821000
16D-H3K4ME3_peak_84	Pf3D7_01_v3	281208	281445	+	131	NA	exon (ID=exon_PF3D7_0106700-E1;Parent=PF3D7_0106700.1, exon 1 of 1)	NA	171	PF3D7_0106700
16D-H3K4ME3_peak_219	Pf3D7_02_v3	211239	211487	+	131	NA	promoter-TSS (ID=exon_PF3D7_0204800-E1;Parent=PF3D7_0204800.1)	NA	15	PF3D7_0204900
16D-H3K4ME3_peak_6433	Pf3D7_14_v3	530224	530450	+	131	NA	TTS (ID=exon_PF3D7_1413200-E3;Parent=PF3D7_1413200.1)	NA	848	PF3D7_1413200
16D-H3K4ME3_peak_4617	Pf3D7_12_v3	74430	74768	+	131	NA	promoter-TSS (ID=exon_PF3D7_1200900-E2;Parent=PF3D7_1200900.1)	NA	-77	PF3D7_1200900
16D-H3K4ME3_peak_2112	Pf3D7_07_v3	482770	483966	+	130	NA	exon (ID=exon_PF3D7_0710800-E1;Parent=PF3D7_0710800.1, exon 1 of 1)	NA	463	PF3D7_0710800
16D-H3K4ME3_peak_2810	Pf3D7_08_v3	1306810	1307800	+	130	NA	promoter-TSS (ID=exon_PF3D7_0830700-E2;Parent=PF3D7_0830700.1)	NA	-74	PF3D7_0830700
16D-H3K4ME3_peak_4810	Pf3D7_12_v3	630290	630834	+	130	NA	promoter-TSS (ID=exon_PF3D7_1215300-E1;Parent=PF3D7_1215300.1)	NA	-895	PF3D7_1215300
16D-H3K4ME3_peak_1511	Pf3D7_05_v3	1243411	1243996	+	130	NA	exon (ID=exon_PF3D7_0530400-E1;Parent=PF3D7_0530400.1, exon 1 of 1)	NA	284	PF3D7_0530400
16D-H3K4ME3_peak_546	Pf3D7_03_v3	309203	309554	+	130	NA	Intergenic	NA	-1274	PF3D7_0306900
16D-H3K4ME3_peak_3442	Pf3D7_10_v3	250264	250979	+	130	NA	promoter-TSS (ID=exon_PF3D7_1005800-E1;Parent=PF3D7_1005800.1)	NA	-681	PF3D7_1005700
16D-H3K4ME3_peak_444	Pf3D7_02_v3	834191	834769	+	130	NA	TTS (ID=exon_PF3D7_0220700-E1;Parent=PF3D7_0220700.1)	NA	358	PF3D7_0220700
16D-H3K4ME3_peak_7300	Pf3D7_14_v3	3246656	3247136	+	130	NA	promoter-TSS (ID=exon_PF3D7_1478900-E1;Parent=PF3D7_1478900.1)	NA	-136	PF3D7_1478900
16D-H3K4ME3_peak_2175	Pf3D7_07_v3	735471	735682	+	130	NA	promoter-TSS (ID=exon_PF3D7_0716900-E1;Parent=PF3D7_0716900.1)	NA	-794	PF3D7_0716900
16D-H3K4ME3_peak_6284	Pf3D7_14_v3	90842	91087	+	130	NA	promoter-TSS (ID=exon_PF3D7_1402400-E1;Parent=PF3D7_1402400.1)	NA	73	PF3D7_1402400
16D-H3K4ME3_peak_4282	Pf3D7_11_v3	1093480	1094448	+	130	NA	TTS (ID=exon_PF3D7_1128000-E5;Parent=PF3D7_1128000.2,PF3D7_1128000.1)	NA	1195	PF3D7_1128100
16D-H3K4ME3_peak_1193	Pf3D7_05_v3	339893	340124	+	130	NA	promoter-TSS (ID=exon_PF3D7_0508200-E1;Parent=PF3D7_0508200.1)	NA	-983	PF3D7_0508200
16D-H3K4ME3_peak_3146	Pf3D7_09_v3	964659	965471	+	130	NA	Intergenic	NA	-1279	PF3D7_0923800
16D-H3K4ME3_peak_3856	Pf3D7_10_v3	1417332	1417673	+	130	NA	Intergenic	NA	-3031	PF3D7_1035800
16D-H3K4ME3_peak_6688	Pf3D7_14_v3	1341548	1342095	+	130	NA	promoter-TSS (ID=exon_PF3D7_1433600-E3;Parent=PF3D7_1433600.1)	NA	-76	PF3D7_1433600
16D-H3K4ME3_peak_1367	Pf3D7_05_v3	882332	882684	+	130	NA	exon (ID=exon_PF3D7_0521700-E1;Parent=PF3D7_0521700.1, exon 1 of 1)	NA	132	PF3D7_0521700
16D-H3K4ME3_peak_324	Pf3D7_02_v3	531556	532025	+	130	NA	exon (ID=exon_PF3D7_0212800-E1;Parent=PF3D7_0212800.1, exon 1 of 1)	NA	-1463	PF3D7_0212900
16D-H3K4ME3_peak_1049	Pf3D7_04_v3	1021744	1022123	+	130	NA	promoter-TSS (ID=exon_PF3D7_0422300-E1;Parent=PF3D7_0422300.1)	NA	-554	PF3D7_0422300
16D-H3K4ME3_peak_270	Pf3D7_02_v3	384267	384599	+	130	NA	promoter-TSS (ID=exon_PF3D7_0209100-E1;Parent=PF3D7_0209100.1)	NA	551	PF3D7_0209200
16D-H3K4ME3_peak_2815	Pf3D7_08_v3	1319548	1320055	+	130	NA	Intergenic	NA	-1460	PF3D7_0830900
16D-H3K4ME3_peak_3892	Pf3D7_10_v3	1548524	1549331	+	130	NA	TTS (ID=exon_PF3D7_1038500-E1;Parent=PF3D7_1038500.1)	NA	442	PF3D7_1038500
16D-H3K4ME3_peak_1030	Pf3D7_04_v3	913602	913997	+	130	NA	Intergenic	NA	3612	PF3D7_0420200
16D-H3K4ME3_peak_1379	Pf3D7_05_v3	904392	905133	+	130	NA	promoter-TSS (ID=exon_PF3D7_0522300-E2;Parent=PF3D7_0522300.1)	NA	82	PF3D7_0522300
16D-H3K4ME3_peak_385	Pf3D7_02_v3	734262	734619	+	130	NA	TTS (ID=exon_PF3D7_0217900-E1;Parent=PF3D7_0217900.1)	NA	168	PF3D7_0217800
16D-H3K4ME3_peak_3813	Pf3D7_10_v3	1304695	1305209	+	130	NA	promoter-TSS (ID=exon_PF3D7_1032400-E2;Parent=PF3D7_1032400.1)	NA	-71	PF3D7_1032400
16D-H3K4ME3_peak_2271	Pf3D7_07_v3	993309	993798	+	130	NA	exon (ID=exon_PF3D7_0723800-E1;Parent=PF3D7_0723800.1, exon 1 of 1)	NA	321	PF3D7_0723800
16D-H3K4ME3_peak_1157	Pf3D7_05_v3	228817	229190	+	130	NA	exon (ID=exon_PF3D7_0505100-E2;Parent=PF3D7_0505100.1, exon 1 of 1)	NA	-1692	PF3D7_0505200
16D-H3K4ME3_peak_7045	Pf3D7_14_v3	2451350	2451824	+	130	NA	promoter-TSS (ID=exon_PF3D7_1460000-E1;Parent=PF3D7_1460000.1)	NA	-799	PF3D7_1459900
16D-H3K4ME3_peak_6228	Pf3D7_13_v3	2790978	2791226	+	130	NA	Intergenic	NA	2548	PF3D7_1370300
16D-H3K4ME3_peak_1859	Pf3D7_06_v3	935460	935666	+	130	NA	Intergenic	NA	3088	PF3D7_0623000
16D-H3K4ME3_peak_4182	Pf3D7_11_v3	848266	848558	+	129	NA	promoter-TSS (ID=exon_PF3D7_1122400-E1;Parent=PF3D7_1122400.1)	NA	-923	PF3D7_1122400
16D-H3K4ME3_peak_7210	Pf3D7_14_v3	2966545	2967295	+	129	NA	exon (ID=exon_PF3D7_1472700-E1;Parent=PF3D7_1472700.1, exon 1 of 1)	NA	171	PF3D7_1472700
16D-H3K4ME3_peak_2987	Pf3D7_09_v3	522024	522314	+	129	NA	TTS (ID=exon_PF3D7_0911300-E2;Parent=PF3D7_0911300.1)	NA	1127	PF3D7_0911300
16D-H3K4ME3_peak_3116	Pf3D7_09_v3	861369	862399	+	129	NA	promoter-TSS (ID=exon_PF3D7_0921100-E2;Parent=PF3D7_0921100.1)	NA	-43	PF3D7_0921100
16D-H3K4ME3_peak_22	Pf3D7_01_v3	116315	116788	+	129	NA	promoter-TSS (ID=exon_PF3D7_0102500-E1;Parent=PF3D7_0102500.1)	NA	-752	PF3D7_0102500
16D-H3K4ME3_peak_7287	Pf3D7_14_v3	3188842	3189096	+	129	NA	promoter-TSS (ID=exon_PF3D7_1477500-E2;Parent=PF3D7_1477500.1)	NA	81	PF3D7_1477500
16D-H3K4ME3_peak_3979	Pf3D7_11_v3	259719	259967	+	129	NA	TTS (ID=exon_PF3D7_1106100-E3;Parent=PF3D7_1106100.1)	NA	140	PF3D7_1106100
16D-H3K4ME3_peak_7106	Pf3D7_14_v3	2632310	2632813	+	129	NA	exon (ID=exon_PF3D7_1464900-E1;Parent=PF3D7_1464900.1, exon 1 of 1)	NA	117	PF3D7_1464900
16D-H3K4ME3_peak_556	Pf3D7_03_v3	336426	336971	+	129	NA	promoter-TSS (ID=exon_PF3D7_0307800-E1;Parent=PF3D7_0307800.1)	NA	-481	PF3D7_0307800
16D-H3K4ME3_peak_1643	Pf3D7_06_v3	353641	353983	+	129	NA	Intergenic	NA	-1037	PF3D7_0608500
16D-H3K4ME3_peak_4066	Pf3D7_11_v3	522429	522860	+	129	NA	promoter-TSS (ID=exon_PF3D7_1113400-E4;Parent=PF3D7_1113400.1)	NA	-103	PF3D7_1113400
16D-H3K4ME3_peak_1096	Pf3D7_05_v3	53468	53936	+	129	NA	Intergenic	NA	-1192	PF3D7_0500900
16D-H3K4ME3_peak_1068	Pf3D7_04_v3	1053814	1054085	+	129	NA	promoter-TSS (ID=exon_PF3D7_0423300-E1;Parent=PF3D7_0423300.1)	NA	-943	PF3D7_0423300
16D-H3K4ME3_peak_4321	Pf3D7_11_v3	1197974	1198378	+	129	NA	exon (ID=exon_PF3D7_1131100-E1;Parent=PF3D7_1131100.1, exon 1 of 1)	NA	133	PF3D7_1131100
16D-H3K4ME3_peak_977	Pf3D7_04_v3	747099	747354	+	129	NA	promoter-TSS (ID=exon_PF3D7_0417200-E1;Parent=PF3D7_0417200.1)	NA	-862	PF3D7_0417200
16D-H3K4ME3_peak_3834	Pf3D7_10_v3	1362125	1362406	+	129	NA	promoter-TSS (ID=exon_PF3D7_1034000-E1;Parent=PF3D7_1034000.1)	NA	-17	PF3D7_1034100
16D-H3K4ME3_peak_6559	Pf3D7_14_v3	921803	922048	+	129	NA	Intergenic	NA	-1006	PF3D7_1422900
16D-H3K4ME3_peak_2684	Pf3D7_08_v3	945104	945303	+	129	NA	promoter-TSS (ID=exon_PF3D7_0820900-E1;Parent=PF3D7_0820900.1)	NA	-558	PF3D7_0820900
16D-H3K4ME3_peak_6778	Pf3D7_14_v3	1612483	1613042	+	129	NA	exon (ID=exon_PF3D7_1439600-E1;Parent=PF3D7_1439600.1, exon 1 of 1)	NA	301	PF3D7_1439600
16D-H3K4ME3_peak_4169	Pf3D7_11_v3	813785	814253	+	129	NA	exon (ID=exon_PF3D7_1121500-E1;Parent=PF3D7_1121500.1, exon 1 of 1)	NA	111	PF3D7_1121500
16D-H3K4ME3_peak_1486	Pf3D7_05_v3	1173692	1174500	+	129	NA	promoter-TSS (ID=exon_PF3D7_0528500-E1;Parent=PF3D7_0528500.1)	NA	306	PF3D7_0528400
16D-H3K4ME3_peak_6871	Pf3D7_14_v3	1887839	1888328	+	129	NA	exon (ID=exon_PF3D7_1445900-E2;Parent=PF3D7_1445900.1, exon 1 of 1)	NA	320	PF3D7_1445900
16D-H3K4ME3_peak_2415	Pf3D7_08_v3	165293	166089	+	129	NA	exon (ID=exon_PF3D7_0802200-E1;Parent=PF3D7_0802200.1, exon 1 of 1)	NA	275	PF3D7_0802200
16D-H3K4ME3_peak_5078	Pf3D7_12_v3	1401638	1402214	+	129	NA	promoter-TSS (ID=exon_PF3D7_1233600-E3;Parent=PF3D7_1233600.1)	NA	-7	PF3D7_1233600
16D-H3K4ME3_peak_6735	Pf3D7_14_v3	1501101	1501324	+	129	NA	promoter-TSS (ID=exon_PF3D7_1436900-E1;Parent=PF3D7_1436900.1)	NA	-247	PF3D7_1436900
16D-H3K4ME3_peak_3946	Pf3D7_11_v3	178447	178691	+	129	NA	promoter-TSS (ID=exon_PF3D7_1104000-E1;Parent=PF3D7_1104000.1)	NA	-791	PF3D7_1104000
16D-H3K4ME3_peak_2644	Pf3D7_08_v3	823310	823899	+	129	NA	promoter-TSS (ID=exon_PF3D7_0818100-E1;Parent=PF3D7_0818100.1)	NA	-960	PF3D7_0818100
16D-H3K4ME3_peak_6459	Pf3D7_14_v3	596830	597185	+	129	NA	exon (ID=exon_PF3D7_1414700-E1;Parent=PF3D7_1414700.1, exon 1 of 1)	NA	139	PF3D7_1414700
16D-H3K4ME3_peak_5569	Pf3D7_13_v3	789233	789681	+	128	NA	promoter-TSS (ID=exon_PF3D7_1319100-E1;Parent=PF3D7_1319100.1)	NA	20	PF3D7_1319100
16D-H3K4ME3_peak_1304	Pf3D7_05_v3	691883	692324	+	128	NA	promoter-TSS (ID=exon_PF3D7_0516600-E1;Parent=PF3D7_0516600.1)	NA	-461	PF3D7_0516600
16D-H3K4ME3_peak_5655	Pf3D7_13_v3	1068509	1068933	+	128	NA	promoter-TSS (ID=exon_PF3D7_1325700-E3;Parent=PF3D7_1325700.1)	NA	-86	PF3D7_1325700
16D-H3K4ME3_peak_679	Pf3D7_03_v3	714577	714988	+	128	NA	promoter-TSS (ID=exon_PF3D7_0317400-E1;Parent=PF3D7_0317400.1)	NA	-700	PF3D7_0317400
16D-H3K4ME3_peak_6597	Pf3D7_14_v3	1023885	1024228	+	128	NA	exon (ID=exon_PF3D7_1426300-E1;Parent=PF3D7_1426300.1, exon 1 of 1)	NA	-1199	PF3D7_1426200
16D-H3K4ME3_peak_3325	Pf3D7_09_v3	1394231	1394933	+	128	NA	Intergenic	NA	-6218	PF3D7_0935500
16D-H3K4ME3_peak_1801	Pf3D7_06_v3	768756	768968	+	128	NA	promoter-TSS (ID=exon_PF3D7_0618300-E1;Parent=PF3D7_0618300.1)	NA	70	PF3D7_0618300
16D-H3K4ME3_peak_2478	Pf3D7_08_v3	388046	388407	+	128	NA	TTS (ID=exon_PF3D7_0807500-E2;Parent=PF3D7_0807500.1)	NA	217	PF3D7_0807500
16D-H3K4ME3_peak_1858	Pf3D7_06_v3	934893	935207	+	128	NA	Intergenic	NA	3601	PF3D7_0623000
16D-H3K4ME3_peak_6739	Pf3D7_14_v3	1511016	1511536	+	128	NA	Intergenic	NA	-1187	PF3D7_1437200
16D-H3K4ME3_peak_310	Pf3D7_02_v3	469823	470227	+	128	NA	exon (ID=exon_PF3D7_0211700-E1;Parent=PF3D7_0211700.1, exon 1 of 1)	NA	235	PF3D7_0211700
16D-H3K4ME3_peak_4653	Pf3D7_12_v3	167722	168784	+	128	NA	exon (ID=exon_PF3D7_1203000-E1;Parent=PF3D7_1203000.1, exon 1 of 1)	NA	547	PF3D7_1203000
16D-H3K4ME3_peak_5465	Pf3D7_13_v3	448847	449707	+	128	NA	exon (ID=exon_PF3D7_1310000-E1;Parent=PF3D7_1310000.1, exon 1 of 1)	NA	370	PF3D7_1310000
16D-H3K4ME3_peak_1628	Pf3D7_06_v3	300894	301477	+	128	NA	promoter-TSS (ID=exon_PF3D7_0607100-E16;Parent=PF3D7_0607100.1)	NA	35	PF3D7_0607100
16D-H3K4ME3_peak_4998	Pf3D7_12_v3	1203705	1204282	+	128	NA	promoter-TSS (ID=exon_PF3D7_1229300-E1;Parent=PF3D7_1229300.1)	NA	411	PF3D7_1229200
16D-H3K4ME3_peak_5041	Pf3D7_12_v3	1301039	1301649	+	128	NA	exon (ID=exon_PF3D7_1231600-E1;Parent=PF3D7_1231600.1, exon 1 of 1)	NA	1736	PF3D7_1231500
16D-H3K4ME3_peak_2799	Pf3D7_08_v3	1291074	1291358	+	128	NA	exon (ID=exon_PF3D7_0830300-E1;Parent=PF3D7_0830300.1, exon 1 of 1)	NA	190	PF3D7_0830300
16D-H3K4ME3_peak_6056	Pf3D7_13_v3	2268871	2269413	+	128	NA	exon (ID=exon_PF3D7_1357100-E1;Parent=PF3D7_1357100.1, exon 1 of 1)	NA	241	PF3D7_1357100
16D-H3K4ME3_peak_3396	Pf3D7_10_v3	112837	113219	+	128	NA	promoter-TSS (ID=exon_PF3D7_1002200-E2;Parent=PF3D7_1002200.1)	NA	99	PF3D7_1002200
16D-H3K4ME3_peak_2729	Pf3D7_08_v3	1046348	1046570	+	128	NA	TTS (ID=exon_PF3D7_0823800-E1;Parent=PF3D7_0823800.1)	NA	-1092	PF3D7_0823900
16D-H3K4ME3_peak_2411	Pf3D7_08_v3	160177	160497	+	128	NA	promoter-TSS (ID=exon_PF3D7_0802100-E1;Parent=PF3D7_0802100.1)	NA	-669	PF3D7_0802100
16D-H3K4ME3_peak_495	Pf3D7_03_v3	149814	150279	+	128	NA	promoter-TSS (ID=exon_PF3D7_0302800-E1;Parent=PF3D7_0302800.1)	NA	-741	PF3D7_0302800
16D-H3K4ME3_peak_5232	Pf3D7_12_v3	1881689	1881928	+	128	NA	promoter-TSS (ID=exon_PF3D7_1245000-E1;Parent=PF3D7_1245000.1)	NA	-402	PF3D7_1245000
16D-H3K4ME3_peak_4948	Pf3D7_12_v3	1027644	1028046	+	128	NA	exon (ID=exon_PF3D7_1225200-E1;Parent=PF3D7_1225200.1, exon 1 of 1)	NA	173	PF3D7_1225200
16D-H3K4ME3_peak_4787	Pf3D7_12_v3	581856	582537	+	128	NA	promoter-TSS (ID=exon_PF3D7_1213400-E1;Parent=PF3D7_1213400.1)	NA	-871	PF3D7_1213400
16D-H3K4ME3_peak_5075	Pf3D7_12_v3	1383868	1384142	+	128	NA	Intergenic	NA	-1627	PF3D7_1233400
16D-H3K4ME3_peak_170	Pf3D7_01_v3	540267	540547	+	128	NA	Intergenic	NA	-2073	PF3D7_0114000
16D-H3K4ME3_peak_6104	Pf3D7_13_v3	2409318	2410419	+	128	NA	exon (ID=exon_PF3D7_1360300-E1;Parent=PF3D7_1360300.1, exon 1 of 1)	NA	598	PF3D7_1360300
16D-H3K4ME3_peak_3300	Pf3D7_09_v3	1354092	1355020	+	128	NA	promoter-TSS (ID=exon_PF3D7_0934600-E1;Parent=PF3D7_0934600.1)	NA	-25	PF3D7_0934600
16D-H3K4ME3_peak_5523	Pf3D7_13_v3	643525	644232	+	128	NA	promoter-TSS (ID=exon_PF3D7_1315200-E1;Parent=PF3D7_1315200.1)	NA	-836	PF3D7_1315300
16D-H3K4ME3_peak_5709	Pf3D7_13_v3	1211739	1212271	+	128	NA	promoter-TSS (ID=exon_PF3D7_1328600-E1;Parent=PF3D7_1328600.1)	NA	-233	PF3D7_1328600
16D-H3K4ME3_peak_3000	Pf3D7_09_v3	554923	555202	+	128	NA	Intergenic	NA	-1028	PF3D7_0912500
16D-H3K4ME3_peak_3243	Pf3D7_09_v3	1218273	1218676	+	128	NA	TTS (ID=exon_PF3D7_0930600-E2;Parent=PF3D7_0930600.1)	NA	227	PF3D7_0930600
16D-H3K4ME3_peak_230	Pf3D7_02_v3	233415	233818	+	128	NA	promoter-TSS (ID=exon_PF3D7_0205800-E2;Parent=PF3D7_0205800.1)	NA	-140	PF3D7_0205800
16D-H3K4ME3_peak_5602	Pf3D7_13_v3	896228	897082	+	128	NA	Intergenic	NA	-1061	PF3D7_1321600
16D-H3K4ME3_peak_2452	Pf3D7_08_v3	304139	304771	+	128	NA	promoter-TSS (ID=exon_PF3D7_0805400-E4;Parent=PF3D7_0805400.1)	NA	141	PF3D7_0805400
16D-H3K4ME3_peak_7241	Pf3D7_14_v3	3066943	3067388	+	128	NA	promoter-TSS (ID=exon_PF3D7_1474800-E1;Parent=PF3D7_1474800.1)	NA	-397	PF3D7_1474800
16D-H3K4ME3_peak_4618	Pf3D7_12_v3	75429	75734	+	128	NA	Intergenic	NA	-1059	PF3D7_1200900
16D-H3K4ME3_peak_3352	Pf3D7_09_v3	1446353	1446597	+	128	NA	promoter-TSS (ID=exon_PF3D7_0936600-E1;Parent=PF3D7_0936600.1)	NA	-454	PF3D7_0936600
16D-H3K4ME3_peak_575	Pf3D7_03_v3	410706	411089	+	127	NA	promoter-TSS (ID=exon_PF3D7_0309700-E1;Parent=PF3D7_0309700.1)	NA	31	PF3D7_0309700
16D-H3K4ME3_peak_3939	Pf3D7_11_v3	158671	159265	+	127	NA	TTS (ID=exon_PF3D7_1103600-E1;Parent=PF3D7_1103600.1)	NA	-1147	PF3D7_1103700
16D-H3K4ME3_peak_2538	Pf3D7_08_v3	552173	552530	+	127	NA	promoter-TSS (ID=exon_PF3D7_0810900-E3;Parent=PF3D7_0810900.1)	NA	77	PF3D7_0810900
16D-H3K4ME3_peak_3973	Pf3D7_11_v3	249387	249788	+	127	NA	TTS (ID=exon_PF3D7_1105700-E1;Parent=PF3D7_1105700.1)	NA	-1331	PF3D7_1105800
16D-H3K4ME3_peak_4478	Pf3D7_11_v3	1662503	1662794	+	127	NA	promoter-TSS (ID=exon_PF3D7_1141300-E1;Parent=PF3D7_1141300.1)	NA	-289	PF3D7_1141300
16D-H3K4ME3_peak_513-2	Pf3D7_03_v3	219565	220264	+	127	NA	promoter-TSS (ID=exon_PF3D7_0304500-E1;Parent=PF3D7_0304500.1)	NA	-42	PF3D7_0304500
16D-H3K4ME3_peak_3372	Pf3D7_10_v3	61613	62341	+	127	NA	TTS (ID=exon_PF3D7_1000900-E4;Parent=PF3D7_1000900.1)	NA	712	PF3D7_1000900
16D-H3K4ME3_peak_460	Pf3D7_03_v3	43116	43730	+	127	NA	exon (ID=exon_PF3D7_0300100-E2;Parent=PF3D7_0300100.1, exon 1 of 1)	NA	251	PF3D7_0300100
16D-H3K4ME3_peak_7268	Pf3D7_14_v3	3130032	3130263	+	127	NA	promoter-TSS (ID=exon_PF3D7_1476100-E1;Parent=PF3D7_1476100.1)	NA	-957	PF3D7_1476100
16D-H3K4ME3_peak_5553	Pf3D7_13_v3	740913	741374	+	127	NA	TTS (ID=exon_PF3D7_1317800-E1;Parent=PF3D7_1317800.1)	NA	123	PF3D7_1317800
16D-H3K4ME3_peak_2257	Pf3D7_07_v3	952544	953165	+	127	NA	exon (ID=exon_PF3D7_0722300-E1;Parent=PF3D7_0722300.1, exon 1 of 1)	NA	260	PF3D7_0722300
16D-H3K4ME3_peak_3331	Pf3D7_09_v3	1405156	1405709	+	127	NA	promoter-TSS (ID=exon_PF3D7_0935600-E2;Parent=PF3D7_0935600.1)	NA	240	PF3D7_0935600
16D-H3K4ME3_peak_5600	Pf3D7_13_v3	889102	889777	+	127	NA	promoter-TSS (ID=exon_PF3D7_1321400-E11;Parent=PF3D7_1321400.1)	NA	8	PF3D7_1321400
16D-H3K4ME3_peak_5013	Pf3D7_12_v3	1234861	1235326	+	127	NA	promoter-TSS (ID=exon_PF3D7_1230000-E7;Parent=PF3D7_1230000.1)	NA	-102	PF3D7_1230000
16D-H3K4ME3_peak_5722	Pf3D7_13_v3	1273575	1273934	+	127	NA	promoter-TSS (ID=exon_PF3D7_1330000-E8;Parent=PF3D7_1330000.2,PF3D7_1330000.1)	NA	-22	PF3D7_1330000
16D-H3K4ME3_peak_3666	Pf3D7_10_v3	915782	916775	+	127	NA	Intergenic	NA	-3494	PF3D7_1022000
16D-H3K4ME3_peak_513	Pf3D7_03_v3	218858	219354	+	127	NA	TTS (ID=exon_PF3D7_0304500-E1;Parent=PF3D7_0304500.1)	NA	214	PF3D7_0304500
16D-H3K4ME3_peak_2944	Pf3D7_09_v3	359052	359793	+	127	NA	Intergenic	NA	-1113	PF3D7_0907600
16D-H3K4ME3_peak_5341	Pf3D7_12_v3	2157431	2157797	+	127	NA	Intergenic	NA	-1959	PF3D7_1252800
16D-H3K4ME3_peak_5	Pf3D7_01_v3	39518	39915	+	126	NA	TTS (ID=exon_PF3D7_0100200-E1;Parent=PF3D7_0100200.1)	NA	207	PF3D7_0100200
16D-H3K4ME3_peak_3957	Pf3D7_11_v3	210192	211051	+	126	NA	TTS (ID=exon_PF3D7_1104800-E9;Parent=PF3D7_1104800.1)	NA	962	PF3D7_1104800
16D-H3K4ME3_peak_7077	Pf3D7_14_v3	2545620	2545858	+	126	NA	promoter-TSS (ID=exon_PF3D7_1462500-E19;Parent=PF3D7_1462500.1)	NA	-126	PF3D7_1462500
16D-H3K4ME3_peak_6774	Pf3D7_14_v3	1602890	1603351	+	126	NA	Intergenic	NA	-1120	PF3D7_1439400
16D-H3K4ME3_peak_5191	Pf3D7_12_v3	1798035	1798513	+	126	NA	promoter-TSS (ID=exon_PF3D7_1242500-E1;Parent=PF3D7_1242500.1)	NA	-369	PF3D7_1242500
16D-H3K4ME3_peak_7089	Pf3D7_14_v3	2576750	2577094	+	126	NA	TTS (ID=exon_PF3D7_1463400-E1;Parent=PF3D7_1463400.1)	NA	-1052	PF3D7_1463500
16D-H3K4ME3_peak_416	Pf3D7_02_v3	796653	796919	+	126	NA	promoter-TSS (ID=exon_PF3D7_0220000-E1;Parent=PF3D7_0220000.1)	NA	34	PF3D7_0220000
16D-H3K4ME3_peak_4875	Pf3D7_12_v3	822969	823226	+	126	NA	TTS (ID=exon_PF3D7_1220700-E4;Parent=PF3D7_1220700.1)	NA	137	PF3D7_1220700
16D-H3K4ME3_peak_2137	Pf3D7_07_v3	641294	641853	+	126	NA	Intergenic	NA	1899	PF3D7_0714000
16D-H3K4ME3_peak_1758	Pf3D7_06_v3	645750	646173	+	126	NA	TTS (ID=exon_PF3D7_0615600-E8;Parent=PF3D7_0615600.1)	NA	733	PF3D7_0615600
16D-H3K4ME3_peak_780	Pf3D7_04_v3	91111	92131	+	126	NA	TTS (ID=exon_PF3D7_0401600-E3;Parent=PF3D7_0401600.2)	NA	1923	PF3D7_0401600
16D-H3K4ME3_peak_391	Pf3D7_02_v3	748995	749368	+	126	NA	promoter-TSS (ID=exon_PF3D7_0218300-E2;Parent=PF3D7_0218300.1)	NA	184	PF3D7_0218300
16D-H3K4ME3_peak_3086	Pf3D7_09_v3	752200	752468	+	126	NA	promoter-TSS (ID=exon_PF3D7_0918300-E1;Parent=PF3D7_0918300.1)	NA	88	PF3D7_0918300
16D-H3K4ME3_peak_1557	Pf3D7_06_v3	74266	74494	+	126	NA	promoter-TSS (ID=exon_PF3D7_0601800-E1;Parent=PF3D7_0601800.1)	NA	33	PF3D7_0601800
16D-H3K4ME3_peak_6251	Pf3D7_13_v3	2843845	2844674	+	126	NA	Intergenic	NA	-1508	PF3D7_1372300
16D-H3K4ME3_peak_3504	Pf3D7_10_v3	420495	421269	+	126	NA	promoter-TSS (ID=exon_PF3D7_1010600-E2;Parent=PF3D7_1010600.1)	NA	174	PF3D7_1010600
16D-H3K4ME3_peak_6393	Pf3D7_14_v3	392996	393461	+	126	NA	exon (ID=exon_PF3D7_1410000-E1;Parent=PF3D7_1410000.1, exon 1 of 1)	NA	622	PF3D7_1410000
16D-H3K4ME3_peak_1484	Pf3D7_05_v3	1168932	1169693	+	126	NA	Intergenic	NA	-1302	PF3D7_0528300
16D-H3K4ME3_peak_6648	Pf3D7_14_v3	1205862	1206798	+	126	NA	TTS (ID=exon_PF3D7_1430500-E1;Parent=PF3D7_1430500.1)	NA	-1068	PF3D7_1430600
16D-H3K4ME3_peak_1616	Pf3D7_07_v3	110048	110675	+	126	NA	TTS (ID=exon_PF3D7_0702600-E1;Parent=PF3D7_0702600.1)	NA	446	PF3D7_0702600
16D-H3K4ME3_peak_3297	Pf3D7_09_v3	1349637	1350311	+	126	NA	TTS (ID=exon_PF3D7_0934500-E2;Parent=PF3D7_0934500.1)	NA	184	PF3D7_0934400
16D-H3K4ME3_peak_2167	Pf3D7_07_v3	840045	840789	+	126	NA	promoter-TSS (ID=exon_PF3D7_0719200-E2;Parent=PF3D7_0719200.1)	NA	-393	PF3D7_0719100
16D-H3K4ME3_peak_183	Pf3D7_02_v3	118656	119232	+	126	NA	TTS (ID=exon_PF3D7_0202300-E2;Parent=PF3D7_0202300.1)	NA	1291	PF3D7_0202300
16D-H3K4ME3_peak_3993	Pf3D7_11_v3	297677	297960	+	126	NA	promoter-TSS (ID=exon_PF3D7_1107200-E1;Parent=PF3D7_1107200.1)	NA	-5	PF3D7_1107200
16D-H3K4ME3_peak_4109	Pf3D7_11_v3	632491	632887	+	126	NA	exon (ID=exon_PF3D7_1116700-E1;Parent=PF3D7_1116700.1, exon 1 of 1)	NA	192	PF3D7_1116700
16D-H3K4ME3_peak_1166	Pf3D7_05_v3	255283	255526	+	126	NA	promoter-TSS (ID=exon_PF3D7_0505900-E3;Parent=PF3D7_0505900.1)	NA	-20	PF3D7_0505900
16D-H3K4ME3_peak_5546	Pf3D7_13_v3	715902	716197	+	126	NA	Intergenic	NA	4105	PF3D7_1317100
16D-H3K4ME3_peak_6969	Pf3D7_14_v3	2204467	2204941	+	126	NA	promoter-TSS (ID=exon_PF3D7_1453600-E1;Parent=PF3D7_1453600.1)	NA	4	PF3D7_1453600
16D-H3K4ME3_peak_5319	Pf3D7_12_v3	2096608	2096872	+	126	NA	promoter-TSS (ID=exon_PF3D7_1251300-E3;Parent=PF3D7_1251300.1)	NA	-232	PF3D7_1251300
16D-H3K4ME3_peak_3676	Pf3D7_10_v3	943142	943487	+	126	NA	Intergenic	NA	-1080	PF3D7_1022400
16D-H3K4ME3_peak_7184	Pf3D7_14_v3	2895528	2896137	+	126	NA	exon (ID=exon_PF3D7_1470800-E1;Parent=PF3D7_1470800.1, exon 1 of 1)	NA	167	PF3D7_1470800
16D-H3K4ME3_peak_6376	Pf3D7_14_v3	352619	353329	+	126	NA	promoter-TSS (ID=exon_PF3D7_1408900-E1;Parent=PF3D7_1408900.1)	NA	344	PF3D7_1409000
16D-H3K4ME3_peak_2341	Pf3D7_07_v3	1264430	1264706	+	126	NA	exon (ID=exon_PF3D7_0729800-E1;Parent=PF3D7_0729800.1, exon 1 of 1)	NA	123	PF3D7_0729800
16D-H3K4ME3_peak_6488	Pf3D7_14_v3	680354	680688	+	126	NA	TTS (ID=exon_PF3D7_1416700-E4;Parent=PF3D7_1416700.1)	NA	564	PF3D7_1416700
16D-H3K4ME3_peak_3018	Pf3D7_09_v3	594236	594625	+	126	NA	TTS (ID=exon_PF3D7_0913800-E2;Parent=PF3D7_0913800.1)	NA	962	PF3D7_0913800
16D-H3K4ME3_peak_4347	Pf3D7_11_v3	1289022	1289577	+	126	NA	Intergenic	NA	-1202	PF3D7_1133300
16D-H3K4ME3_peak_5367	Pf3D7_13_v3	96662	97073	+	125	NA	Intergenic	NA	-2681	PF3D7_1301700
16D-H3K4ME3_peak_1250	Pf3D7_05_v3	542301	542694	+	125	NA	promoter-TSS (ID=exon_PF3D7_0512500-E1;Parent=PF3D7_0512500.1)	NA	96	PF3D7_0512500
16D-H3K4ME3_peak_1660	Pf3D7_07_v3	327376	327587	+	125	NA	promoter-TSS (ID=exon_PF3D7_0707000-E1;Parent=PF3D7_0707000.1)	NA	-384	PF3D7_0707000
16D-H3K4ME3_peak_2639	Pf3D7_08_v3	815081	815545	+	125	NA	promoter-TSS (ID=exon_PF3D7_0817800-E2;Parent=PF3D7_0817800.1)	NA	-118	PF3D7_0817800
16D-H3K4ME3_peak_6586	Pf3D7_14_v3	988377	988603	+	125	NA	promoter-TSS (ID=exon_PF3D7_1425300-E1;Parent=PF3D7_1425300.1)	NA	-730	PF3D7_1425400
16D-H3K4ME3_peak_3779	Pf3D7_10_v3	1205324	1205606	+	125	NA	promoter-TSS (ID=exon_PF3D7_1029600-E1;Parent=PF3D7_1029600.1)	NA	-703	PF3D7_1029500
16D-H3K4ME3_peak_1424	Pf3D7_05_v3	1020612	1020963	+	125	NA	promoter-TSS (ID=exon_PF3D7_0524700-E1;Parent=PF3D7_0524700.1)	NA	-885	PF3D7_0524700
16D-H3K4ME3_peak_1258	Pf3D7_05_v3	569318	569930	+	125	NA	exon (ID=exon_PF3D7_0513300-E1;Parent=PF3D7_0513300.1, exon 1 of 1)	NA	295	PF3D7_0513300
16D-H3K4ME3_peak_2254	Pf3D7_07_v3	946172	946818	+	125	NA	exon (ID=exon_PF3D7_0722200-E1;Parent=PF3D7_0722200.1, exon 1 of 1)	NA	132	PF3D7_0722200
16D-H3K4ME3_peak_59	Pf3D7_01_v3	218998	219227	+	125	NA	promoter-TSS (ID=exon_PF3D7_0104900-E1;Parent=PF3D7_0104900.1)	NA	111	PF3D7_0105000
16D-H3K4ME3_peak_3914	Pf3D7_11_v3	113855	114235	+	125	NA	TTS (ID=exon_PF3D7_1102400-E1;Parent=PF3D7_1102400.1)	NA	2528	PF3D7_1102400
16D-H3K4ME3_peak_7064	Pf3D7_14_v3	2484572	2485606	+	125	NA	promoter-TSS (ID=exon_PF3D7_1461000-E5;Parent=PF3D7_1461000.1)	NA	66	PF3D7_1461000
16D-H3K4ME3_peak_6653	Pf3D7_14_v3	1220036	1220844	+	125	NA	Intergenic	NA	-1335	PF3D7_1431100
16D-H3K4ME3_peak_5599	Pf3D7_13_v3	888209	888813	+	125	NA	promoter-TSS (ID=exon_PF3D7_1321400-E11;Parent=PF3D7_1321400.1)	NA	-20	PF3D7_1321400
[truncated: 3,571 more rows]

## Sheet: 16D_H3K9ac
Peak	Chr	Start	End	Strand	Peak Score	Focus Ratio/Region Size	Annotation	Detailed Annotation	Distance to TSS	Nearest Gene ID
16D_H3K9ac_peak_399	Pf3D7_03_v3	369762	370478	+	534	NA	promoter-TSS (ID=exon_PF3D7_0308500-E3;Parent=PF3D7_0308500.1)	NA	-150	PF3D7_0308500
16D_H3K9ac_peak_3464	Pf3D7_11_v3	1902806	1904906	+	473	NA	exon (ID=exon_PF3D7_1147800-E2;Parent=PF3D7_1147800.2,PF3D7_1147800.1, exon 1 of 1)	NA	-1620	PF3D7_1147800
16D_H3K9ac_peak_1269	Pf3D7_06_v3	748404	748891	+	386	NA	exon (ID=exon_PF3D7_0617800-E1;Parent=PF3D7_0617800.1, exon 1 of 1)	NA	167	PF3D7_0617800
16D_H3K9ac_peak_4762	Pf3D7_13_v3	2633031	2633381	+	373	NA	promoter-TSS (ID=exon_PF3D7_1365900-E2;Parent=PF3D7_1365900.1)	NA	54	PF3D7_1365900
16D_H3K9ac_peak_1443	Pf3D7_07_v3	101271	102331	+	362	NA	promoter-TSS (ID=exon_PF3D7_0702400-E2;Parent=PF3D7_0702400.1)	NA	107	PF3D7_0702400
16D_H3K9ac_peak_2303	Pf3D7_09_v3	751787	752537	+	353	NA	promoter-TSS (ID=exon_PF3D7_0918300-E2;Parent=PF3D7_0918300.1)	NA	-100	PF3D7_0918300
16D_H3K9ac_peak_1490	Pf3D7_07_v3	306832	307303	+	352	NA	promoter-TSS (ID=exon_PF3D7_0706400-E1;Parent=PF3D7_0706400.1)	NA	66	PF3D7_0706400
16D_H3K9ac_peak_3931	Pf3D7_12_v3	1813317	1814271	+	344	NA	exon (ID=exon_PF3D7_1243100-E1;Parent=PF3D7_1243100.1, exon 1 of 1)	NA	441	PF3D7_1243100
16D_H3K9ac_peak_1692	Pf3D7_07_v3	1222989	1224210	+	333	NA	promoter-TSS (ID=exon_PF3D7_0728600-E2;Parent=PF3D7_0728600.1)	NA	-806	PF3D7_0728600
16D_H3K9ac_peak_4305-2	Pf3D7_13_v3	1042795	1043210	+	333	NA	promoter-TSS (ID=exon_PF3D7_1325000-E1;Parent=PF3D7_1325000.1)	NA	86	PF3D7_1325000
16D_H3K9ac_peak_4305	Pf3D7_13_v3	1042338	1042616	+	333	NA	TTS (ID=exon_PF3D7_1324900-E1;Parent=PF3D7_1324900.1)	NA	611	PF3D7_1325000
16D_H3K9ac_peak_1997	Pf3D7_08_v3	1018791	1019430	+	332	NA	promoter-TSS (ID=exon_PF3D7_0823100-E5;Parent=PF3D7_0823100.1)	NA	158	PF3D7_0823100
16D_H3K9ac_peak_4852	Pf3D7_14_v3	92956	93613	+	328	NA	promoter-TSS (ID=exon_PF3D7_1402500-E2;Parent=PF3D7_1402500.1)	NA	-16	PF3D7_1402500
16D_H3K9ac_peak_1278	Pf3D7_06_v3	768528	769001	+	324	NA	promoter-TSS (ID=exon_PF3D7_0618300-E1;Parent=PF3D7_0618300.1)	NA	-28	PF3D7_0618300
16D_H3K9ac_peak_2148	Pf3D7_09_v3	185737	186457	+	315	NA	promoter-TSS (ID=exon_PF3D7_0903900-E2;Parent=PF3D7_0903900.1)	NA	22	PF3D7_0903900
16D_H3K9ac_peak_2949	Pf3D7_11_v3	139971	140949	+	314	NA	promoter-TSS (ID=exon_PF3D7_1103100-E2;Parent=PF3D7_1103100.1)	NA	-256	PF3D7_1103100
16D_H3K9ac_peak_4174	Pf3D7_13_v3	497627	498183	+	308	NA	exon (ID=exon_PF3D7_1311700-E1;Parent=PF3D7_1311700.1, exon 1 of 1)	NA	108	PF3D7_1311700
16D_H3K9ac_peak_524	Pf3D7_03_v3	965593	966667	+	307	NA	promoter-TSS (ID=exon_PF3D7_0322900-E2;Parent=PF3D7_0322900.1)	NA	48	PF3D7_0322900
16D_H3K9ac_peak_1612	Pf3D7_07_v3	861334	861746	+	301	NA	promoter-TSS (ID=exon_PF3D7_0719700-E2;Parent=PF3D7_0719700.1)	NA	-43	PF3D7_0719700
16D_H3K9ac_peak_4135	Pf3D7_13_v3	369731	370477	+	301	NA	Intergenic	NA	-1609	PF3D7_1308200
16D_H3K9ac_peak_4290	Pf3D7_13_v3	967649	968956	+	298	NA	promoter-TSS (ID=exon_PF3D7_1323200-E3;Parent=PF3D7_1323200.1)	NA	-13	PF3D7_1323200
16D_H3K9ac_peak_894	Pf3D7_05_v3	720494	721092	+	294	NA	promoter-TSS (ID=exon_PF3D7_0517100-E1;Parent=PF3D7_0517100.1)	NA	-938	PF3D7_0517100
16D_H3K9ac_peak_272	Pf3D7_02_v3	772509	772869	+	293	NA	TTS (ID=exon_PF3D7_0219200-E1;Parent=PF3D7_0219200.1)	NA	171	PF3D7_0219200
16D_H3K9ac_peak_591	Pf3D7_04_v3	331849	332228	+	287	NA	promoter-TSS (ID=exon_PF3D7_0406400-E4;Parent=PF3D7_0406400.1)	NA	-5	PF3D7_0406400
16D_H3K9ac_peak_379	Pf3D7_03_v3	308502	308892	+	286	NA	promoter-TSS (ID=exon_PF3D7_0306800-E1;Parent=PF3D7_0306800.1)	NA	-713	PF3D7_0306800
16D_H3K9ac_peak_2816	Pf3D7_10_v3	1144635	1145494	+	285	NA	TTS (ID=exon_PF3D7_1027400-E2;Parent=PF3D7_1027400.1)	NA	1043	PF3D7_1027400
16D_H3K9ac_peak_4547	Pf3D7_13_v3	1904460	1905666	+	285	NA	promoter-TSS (ID=exon_PF3D7_1347600-E14;Parent=PF3D7_1347600.1)	NA	83	PF3D7_1347600
16D_H3K9ac_peak_3224	Pf3D7_11_v3	1023520	1024668	+	283	NA	promoter-TSS (ID=exon_PF3D7_1126200-E2;Parent=PF3D7_1126200.1)	NA	-38	PF3D7_1126200
16D_H3K9ac_peak_155	Pf3D7_02_v3	230813	231687	+	282	NA	promoter-TSS (ID=exon_PF3D7_0205700-E4;Parent=PF3D7_0205700.2)	NA	109	PF3D7_0205700
16D_H3K9ac_peak_2312	Pf3D7_09_v3	785914	786308	+	280	NA	promoter-TSS (ID=exon_PF3D7_0919100-E2;Parent=PF3D7_0919100.1)	NA	-45	PF3D7_0919100
16D_H3K9ac_peak_475	Pf3D7_03_v3	727039	727453	+	280	NA	Intergenic	NA	-1013	PF3D7_0317700
16D_H3K9ac_peak_785	Pf3D7_05_v3	255259	255588	+	278	NA	promoter-TSS (ID=exon_PF3D7_0505900-E4;Parent=PF3D7_0505900.1)	NA	-39	PF3D7_0505900
16D_H3K9ac_peak_3554	Pf3D7_12_v3	212858	213534	+	276	NA	promoter-TSS (ID=exon_PF3D7_1204500-E1;Parent=PF3D7_1204500.1)	NA	-15	PF3D7_1204600
16D_H3K9ac_peak_5109	Pf3D7_14_v3	1016190	1016756	+	275	NA	exon (ID=exon_PF3D7_1426000-E1;Parent=PF3D7_1426000.1, exon 1 of 1)	NA	145	PF3D7_1426000
16D_H3K9ac_peak_3255	Pf3D7_11_v3	1120643	1121154	+	269	NA	TTS (ID=exon_PF3D7_1128900-E4;Parent=PF3D7_1128900.1)	NA	295	PF3D7_1128900
16D_H3K9ac_peak_680	Pf3D7_04_v3	828651	829527	+	264	NA	promoter-TSS (ID=exon_PF3D7_0418400-E1;Parent=PF3D7_0418400.1)	NA	-874	PF3D7_0418400
16D_H3K9ac_peak_680-2	Pf3D7_04_v3	829800	830739	+	264	NA	promoter-TSS (ID=exon_PF3D7_0418400-E2;Parent=PF3D7_0418400.1)	NA	14	PF3D7_0418400
16D_H3K9ac_peak_1273	Pf3D7_06_v3	754277	755023	+	264	NA	exon (ID=exon_PF3D7_0617900-E1;Parent=PF3D7_0617900.1, exon 1 of 1)	NA	255	PF3D7_0617900
16D_H3K9ac_peak_3412	Pf3D7_11_v3	1706075	1706742	+	263	NA	promoter-TSS (ID=exon_PF3D7_1142500-E3;Parent=PF3D7_1142500.1)	NA	-104	PF3D7_1142500
16D_H3K9ac_peak_5225	Pf3D7_14_v3	1533137	1533572	+	262	NA	promoter-TSS (ID=exon_PF3D7_1437900-E2;Parent=PF3D7_1437900.1)	NA	25	PF3D7_1437900
16D_H3K9ac_peak_3938	Pf3D7_12_v3	1825863	1826530	+	261	NA	promoter-TSS (ID=exon_PF3D7_1243600-E2;Parent=PF3D7_1243600.1)	NA	-217	PF3D7_1243600
16D_H3K9ac_peak_307	Pf3D7_02_v3	833461	833960	+	261	NA	promoter-TSS (ID=exon_PF3D7_0220700-E2;Parent=PF3D7_0220700.1)	NA	-95	PF3D7_0220700
16D_H3K9ac_peak_3938-2	Pf3D7_12_v3	1826752	1827657	+	261	NA	TTS (ID=exon_PF3D7_1243600-E2;Parent=PF3D7_1243600.1)	NA	466	PF3D7_1243600
16D_H3K9ac_peak_3532	Pf3D7_12_v3	162331	162979	+	259	NA	promoter-TSS (ID=exon_PF3D7_1202900-E1;Parent=PF3D7_1202900.1)	NA	67	PF3D7_1202900
16D_H3K9ac_peak_1945	Pf3D7_08_v3	856143	857035	+	258	NA	exon (ID=exon_PF3D7_0818800-E1;Parent=PF3D7_0818800.1, exon 1 of 1)	NA	153	PF3D7_0818800
16D_H3K9ac_peak_3256	Pf3D7_11_v3	1121796	1122127	+	257	NA	promoter-TSS (ID=exon_PF3D7_1129000-E3;Parent=PF3D7_1129000.1)	NA	31	PF3D7_1129000
16D_H3K9ac_peak_1077	Pf3D7_05_v3	1301129	1301803	+	257	NA	exon (ID=exon_PF3D7_0532100-E1;Parent=PF3D7_0532100.1, exon 1 of 1)	NA	242	PF3D7_0532100
16D_H3K9ac_peak_3867	Pf3D7_12_v3	1508396	1508881	+	256	NA	promoter-TSS (ID=exon_PF3D7_1236100-E1;Parent=PF3D7_1236100.1)	NA	-369	PF3D7_1236100
16D_H3K9ac_peak_4442	Pf3D7_13_v3	1545074	1545789	+	254	NA	exon (ID=exon_PF3D7_1338200-E1;Parent=PF3D7_1338200.1, exon 1 of 1)	NA	304	PF3D7_1338200
16D_H3K9ac_peak_4469	Pf3D7_13_v3	1630657	1632057	+	254	NA	promoter-TSS (ID=exon_PF3D7_1341000-E1;Parent=PF3D7_1341000.1)	NA	24	PF3D7_1341000
16D_H3K9ac_peak_2332	Pf3D7_09_v3	873955	874202	+	254	NA	promoter-TSS (ID=exon_PF3D7_0921400-E2;Parent=PF3D7_0921400.1)	NA	77	PF3D7_0921400
16D_H3K9ac_peak_3543	Pf3D7_12_v3	190127	190844	+	251	NA	exon (ID=exon_PF3D7_1203800-E1;Parent=PF3D7_1203800.1, exon 1 of 1)	NA	-1643	PF3D7_1203700
16D_H3K9ac_peak_3432	Pf3D7_11_v3	1755298	1755607	+	250	NA	promoter-TSS (ID=exon_PF3D7_1144000-E2;Parent=PF3D7_1144000.1)	NA	14	PF3D7_1144000
16D_H3K9ac_peak_5315	Pf3D7_14_v3	1866855	1867374	+	249	NA	promoter-TSS (ID=exon_PF3D7_1445500-E1;Parent=PF3D7_1445500.1)	NA	-502	PF3D7_1445500
16D_H3K9ac_peak_1891	Pf3D7_08_v3	685744	685989	+	249	NA	Intergenic	NA	-1474	PF3D7_0814200
16D_H3K9ac_peak_2972	Pf3D7_11_v3	221813	222206	+	246	NA	exon (ID=exon_PF3D7_1105000-E1;Parent=PF3D7_1105000.1, exon 1 of 1)	NA	120	PF3D7_1105000
16D_H3K9ac_peak_2433	Pf3D7_09_v3	1262784	1263465	+	246	NA	promoter-TSS (ID=exon_PF3D7_0931400-E1;Parent=PF3D7_0931400.1)	NA	-223	PF3D7_0931400
16D_H3K9ac_peak_4241	Pf3D7_13_v3	740417	741065	+	246	NA	promoter-TSS (ID=exon_PF3D7_1317800-E2;Parent=PF3D7_1317800.1)	NA	214	PF3D7_1317800
16D_H3K9ac_peak_477	Pf3D7_03_v3	739169	740095	+	243	NA	promoter-TSS (ID=exon_PF3D7_0317900-E2;Parent=PF3D7_0317900.1)	NA	-95	PF3D7_0317900
16D_H3K9ac_peak_5265	Pf3D7_14_v3	1678285	1678590	+	241	NA	promoter-TSS (ID=exon_PF3D7_1441200-E2;Parent=PF3D7_1441200.1)	NA	-225	PF3D7_1441200
16D_H3K9ac_peak_3024	Pf3D7_11_v3	381006	381443	+	241	NA	promoter-TSS (ID=exon_PF3D7_1109000-E1;Parent=PF3D7_1109000.1)	NA	35	PF3D7_1109000
16D_H3K9ac_peak_3653	Pf3D7_12_v3	588506	589359	+	241	NA	promoter-TSS (ID=exon_PF3D7_1213700-E3;Parent=PF3D7_1213700.1)	NA	50	PF3D7_1213700
16D_H3K9ac_peak_1262	Pf3D7_06_v3	716147	716648	+	240	NA	promoter-TSS (ID=exon_PF3D7_0617200-E2;Parent=PF3D7_0617200.1)	NA	-653	PF3D7_0617200
16D_H3K9ac_peak_3708	Pf3D7_12_v3	795996	796738	+	240	NA	promoter-TSS (ID=exon_PF3D7_1219900-E1;Parent=PF3D7_1219900.1)	NA	-133	PF3D7_1219900
16D_H3K9ac_peak_2583	Pf3D7_10_v3	277379	277856	+	239	NA	promoter-TSS (ID=exon_PF3D7_1006800-E1;Parent=PF3D7_1006800.1)	NA	-4	PF3D7_1006800
16D_H3K9ac_peak_4480	Pf3D7_13_v3	1656030	1656411	+	239	NA	Intergenic	NA	-1222	PF3D7_1342100
16D_H3K9ac_peak_2554	Pf3D7_10_v3	160254	161181	+	239	NA	promoter-TSS (ID=exon_PF3D7_1003500-E2;Parent=PF3D7_1003500.1)	NA	-145	PF3D7_1003500
16D_H3K9ac_peak_592	Pf3D7_04_v3	337553	339604	+	238	NA	exon (ID=exon_PF3D7_0406500-E1;Parent=PF3D7_0406500.1, exon 1 of 1)	NA	-4112	PF3D7_0406500
16D_H3K9ac_peak_5665	Pf3D7_14_v3	3066886	3067373	+	237	NA	promoter-TSS (ID=exon_PF3D7_1474800-E3;Parent=PF3D7_1474800.1)	NA	-433	PF3D7_1474800
16D_H3K9ac_peak_2975	Pf3D7_11_v3	225962	226451	+	236	NA	exon (ID=exon_PF3D7_1105100-E1;Parent=PF3D7_1105100.1, exon 1 of 1)	NA	141	PF3D7_1105100
16D_H3K9ac_peak_5516-2	Pf3D7_14_v3	2559434	2559640	+	236	NA	TTS (ID=exon_PF3D7_1462800-E1;Parent=PF3D7_1462800.1)	NA	119	PF3D7_1462800
16D_H3K9ac_peak_5516	Pf3D7_14_v3	2558984	2559289	+	236	NA	promoter-TSS (ID=exon_PF3D7_1462800-E2;Parent=PF3D7_1462800.1)	NA	38	PF3D7_1462800
16D_H3K9ac_peak_1652	Pf3D7_07_v3	1023146	1023919	+	235	NA	promoter-TSS (ID=exon_PF3D7_0724400-E2;Parent=PF3D7_0724400.1)	NA	-119	PF3D7_0724400
16D_H3K9ac_peak_5619	Pf3D7_14_v3	2879300	2879951	+	233	NA	promoter-TSS (ID=exon_PF3D7_1470200-E1;Parent=PF3D7_1470200.1)	NA	167	PF3D7_1470300
16D_H3K9ac_peak_4632-2	Pf3D7_13_v3	2173835	2174131	+	232	NA	promoter-TSS (ID=exon_PF3D7_1354500-E1;Parent=PF3D7_1354500.1)	NA	-363	PF3D7_1354500
16D_H3K9ac_peak_4632	Pf3D7_13_v3	2173367	2173684	+	232	NA	promoter-TSS (ID=exon_PF3D7_1354500-E1;Parent=PF3D7_1354500.1)	NA	-821	PF3D7_1354500
16D_H3K9ac_peak_4339	Pf3D7_13_v3	1216222	1217315	+	231	NA	exon (ID=exon_PF3D7_1328900-E1;Parent=PF3D7_1328900.1, exon 1 of 1)	NA	350	PF3D7_1328900
16D_H3K9ac_peak_2192	Pf3D7_09_v3	368538	369175	+	231	NA	promoter-TSS (ID=exon_PF3D7_0907900-E1;Parent=PF3D7_0907900.1)	NA	-67	PF3D7_0907900
16D_H3K9ac_peak_3160	Pf3D7_11_v3	815968	816522	+	231	NA	promoter-TSS (ID=exon_PF3D7_1121600-E3;Parent=PF3D7_1121600.1)	NA	77	PF3D7_1121600
16D_H3K9ac_peak_5318	Pf3D7_14_v3	1870324	1870878	+	230	NA	Intergenic	NA	-1177	PF3D7_1445600
16D_H3K9ac_peak_4994	Pf3D7_14_v3	599686	600138	+	230	NA	TTS (ID=exon_PF3D7_1414800-E1;Parent=PF3D7_1414800.1)	NA	285	PF3D7_1414800
16D_H3K9ac_peak_4994-2	Pf3D7_14_v3	600341	600729	+	230	NA	promoter-TSS (ID=exon_PF3D7_1414800-E2;Parent=PF3D7_1414800.1)	NA	145	PF3D7_1414800
16D_H3K9ac_peak_95	Pf3D7_01_v3	420267	421002	+	230	NA	exon (ID=exon_PF3D7_0110900-E1;Parent=PF3D7_0110900.1, exon 1 of 1)	NA	219	PF3D7_0110900
16D_H3K9ac_peak_4569	Pf3D7_13_v3	2007324	2007936	+	230	NA	promoter-TSS (ID=exon_PF3D7_1350100-E2;Parent=PF3D7_1350100.1)	NA	-120	PF3D7_1350100
16D_H3K9ac_peak_4585	Pf3D7_13_v3	2052034	2052833	+	229	NA	promoter-TSS (ID=exon_PF3D7_1351500-E1;Parent=PF3D7_1351500.1)	NA	100	PF3D7_1351400
16D_H3K9ac_peak_1279	Pf3D7_06_v3	769186	769474	+	229	NA	TTS (ID=exon_PF3D7_0618400-E5;Parent=PF3D7_0618400.1)	NA	155	PF3D7_0618300
16D_H3K9ac_peak_384	Pf3D7_03_v3	313243	313503	+	229	NA	promoter-TSS (ID=exon_PF3D7_0307100-E2;Parent=PF3D7_0307100.1)	NA	-31	PF3D7_0307100
16D_H3K9ac_peak_2738	Pf3D7_10_v3	786451	786670	+	228	NA	promoter-TSS (ID=exon_PF3D7_1019400-E1;Parent=PF3D7_1019400.1)	NA	57	PF3D7_1019400
16D_H3K9ac_peak_5281	Pf3D7_14_v3	1737962	1739923	+	228	NA	exon (ID=exon_PF3D7_1442600-E2;Parent=PF3D7_1442600.1, exon 1 of 1)	NA	-3171	PF3D7_1442700
16D_H3K9ac_peak_872	Pf3D7_05_v3	618367	619226	+	228	NA	promoter-TSS (ID=exon_PF3D7_0514800-E1;Parent=PF3D7_0514800.1)	NA	167	PF3D7_0514900
16D_H3K9ac_peak_5179	Pf3D7_14_v3	1365967	1366299	+	228	NA	promoter-TSS (ID=exon_PF3D7_1434000-E4;Parent=PF3D7_1434000.1)	NA	-20	PF3D7_1434000
16D_H3K9ac_peak_3165	Pf3D7_11_v3	976598	977018	+	228	NA	TTS (ID=exon_PF3D7_1124800-E2;Parent=PF3D7_1124800.1)	NA	243	PF3D7_1124800
16D_H3K9ac_peak_5089	Pf3D7_14_v3	932664	933580	+	227	NA	promoter-TSS (ID=exon_PF3D7_1423200-E2;Parent=PF3D7_1423200.1)	NA	63	PF3D7_1423200
16D_H3K9ac_peak_918	Pf3D7_05_v3	798372	798789	+	227	NA	promoter-TSS (ID=exon_PF3D7_0519400-E2;Parent=PF3D7_0519400.1)	NA	195	PF3D7_0519400
16D_H3K9ac_peak_3261	Pf3D7_11_v3	1128619	1129093	+	227	NA	promoter-TSS (ID=exon_PF3D7_1129200-E2;Parent=PF3D7_1129200.1)	NA	82	PF3D7_1129200
16D_H3K9ac_peak_401	Pf3D7_03_v3	371888	372373	+	227	NA	promoter-TSS (ID=exon_PF3D7_0308600-E1;Parent=PF3D7_0308600.1)	NA	-502	PF3D7_0308600
16D_H3K9ac_peak_2944	Pf3D7_11_v3	130095	132023	+	226	NA	TTS (ID=exon_PF3D7_1102800-E1;Parent=PF3D7_1102800.1)	NA	928	PF3D7_1102800
16D_H3K9ac_peak_3664	Pf3D7_12_v3	618728	619065	+	226	NA	promoter-TSS (ID=exon_PF3D7_1214900-E3;Parent=PF3D7_1214900.1)	NA	132	PF3D7_1214900
16D_H3K9ac_peak_1670	Pf3D7_08_v3	1311733	1317127	+	224	NA	exon (ID=exon_PF3D7_0830800-E2;Parent=PF3D7_0830800.1, exon 1 of 1)	NA	1917	PF3D7_0830800
16D_H3K9ac_peak_4304	Pf3D7_13_v3	1041108	1041480	+	223	NA	exon (ID=exon_PF3D7_1324900-E1;Parent=PF3D7_1324900.1, exon 1 of 1)	NA	137	PF3D7_1324900
16D_H3K9ac_peak_2631	Pf3D7_10_v3	441241	442013	+	223	NA	exon (ID=exon_PF3D7_1011400-E1;Parent=PF3D7_1011400.1, exon 1 of 1)	NA	328	PF3D7_1011400
16D_H3K9ac_peak_355	Pf3D7_03_v3	217837	218531	+	223	NA	promoter-TSS (ID=exon_PF3D7_0304400-E2;Parent=PF3D7_0304400.1)	NA	-204	PF3D7_0304400
16D_H3K9ac_peak_1874	Pf3D7_08_v3	655873	656272	+	222	NA	promoter-TSS (ID=exon_PF3D7_0813300-E1;Parent=PF3D7_0813300.1)	NA	-6	PF3D7_0813300
16D_H3K9ac_peak_4145	Pf3D7_13_v3	418279	418982	+	222	NA	promoter-TSS (ID=exon_PF3D7_1309100-E1;Parent=PF3D7_1309100.1)	NA	-190	PF3D7_1309100
16D_H3K9ac_peak_2676	Pf3D7_10_v3	573652	574470	+	221	NA	promoter-TSS (ID=exon_PF3D7_1014400-E1;Parent=PF3D7_1014400.1)	NA	-68	PF3D7_1014400
16D_H3K9ac_peak_518	Pf3D7_03_v3	928659	929250	+	220	NA	exon (ID=exon_PF3D7_0322000-E1;Parent=PF3D7_0322000.1, exon 1 of 1)	NA	205	PF3D7_0322000
16D_H3K9ac_peak_4105	Pf3D7_13_v3	243346	243861	+	220	NA	TTS (ID=exon_PF3D7_1304800-E1;Parent=PF3D7_1304800.1)	NA	169	PF3D7_1304800
16D_H3K9ac_peak_1537	Pf3D7_07_v3	478934	479377	+	220	NA	promoter-TSS (ID=exon_PF3D7_0710600-E2;Parent=PF3D7_0710600.1)	NA	-17	PF3D7_0710600
16D_H3K9ac_peak_30	Pf3D7_01_v3	186871	187269	+	220	NA	Intergenic	NA	-2848	PF3D7_0104200
16D_H3K9ac_peak_889	Pf3D7_05_v3	713177	713567	+	219	NA	TTS (ID=exon_PF3D7_0516900-E1;Parent=PF3D7_0516900.1)	NA	153	PF3D7_0516900
16D_H3K9ac_peak_3236	Pf3D7_11_v3	1059117	1059704	+	219	NA	TTS (ID=exon_PF3D7_1127100-E1;Parent=PF3D7_1127100.1)	NA	-1356	PF3D7_1127000
16D_H3K9ac_peak_816	Pf3D7_05_v3	403302	403592	+	219	NA	promoter-TSS (ID=exon_PF3D7_0509600-E2;Parent=PF3D7_0509600.1)	NA	105	PF3D7_0509600
16D_H3K9ac_peak_5486	Pf3D7_14_v3	2460863	2461402	+	219	NA	promoter-TSS (ID=exon_PF3D7_1460400-E3;Parent=PF3D7_1460400.1)	NA	-189	PF3D7_1460400
16D_H3K9ac_peak_4470	Pf3D7_13_v3	1633004	1633237	+	217	NA	promoter-TSS (ID=exon_PF3D7_1341100-E1;Parent=PF3D7_1341100.1)	NA	-411	PF3D7_1341100
16D_H3K9ac_peak_1370	Pf3D7_06_v3	1059212	1060165	+	216	NA	exon (ID=exon_PF3D7_0626200-E1;Parent=PF3D7_0626200.1, exon 1 of 1)	NA	234	PF3D7_0626200
16D_H3K9ac_peak_3648	Pf3D7_12_v3	575096	576230	+	216	NA	TTS (ID=exon_PF3D7_1213100-E1;Parent=PF3D7_1213100.1)	NA	123	PF3D7_1213000
16D_H3K9ac_peak_2774	Pf3D7_10_v3	943122	944066	+	216	NA	TTS (ID=exon_PF3D7_1022500-E1;Parent=PF3D7_1022500.1)	NA	-1360	PF3D7_1022400
16D_H3K9ac_peak_4870	Pf3D7_14_v3	154814	155093	+	215	NA	TTS (ID=exon_PF3D7_1404600-E25;Parent=PF3D7_1404600.1,PF3D7_1404600.3,PF3D7_1404600.2)	NA	165	PF3D7_1404600
16D_H3K9ac_peak_1956	Pf3D7_08_v3	914131	914739	+	215	NA	promoter-TSS (ID=exon_PF3D7_0820200-E1;Parent=PF3D7_0820200.1)	NA	-186	PF3D7_0820200
16D_H3K9ac_peak_1495	Pf3D7_07_v3	327297	327628	+	215	NA	promoter-TSS (ID=exon_PF3D7_0707000-E1;Parent=PF3D7_0707000.1)	NA	-403	PF3D7_0707000
16D_H3K9ac_peak_2766	Pf3D7_10_v3	925692	926220	+	215	NA	promoter-TSS (ID=exon_PF3D7_1022100-E2;Parent=PF3D7_1022100.1)	NA	-138	PF3D7_1022100
16D_H3K9ac_peak_3605	Pf3D7_12_v3	421854	422185	+	215	NA	promoter-TSS (ID=exon_PF3D7_1209000-E2;Parent=PF3D7_1209000.1)	NA	182	PF3D7_1209000
16D_H3K9ac_peak_3070	Pf3D7_11_v3	527502	527947	+	215	NA	exon (ID=exon_PF3D7_1113600-E1;Parent=PF3D7_1113600.1, exon 1 of 1)	NA	152	PF3D7_1113600
16D_H3K9ac_peak_2338	Pf3D7_09_v3	888441	889305	+	214	NA	exon (ID=exon_PF3D7_0921900-E1;Parent=PF3D7_0921900.1, exon 1 of 1)	NA	314	PF3D7_0921900
16D_H3K9ac_peak_2523	Pf3D7_10_v3	69445	70869	+	214	NA	TTS (ID=exon_PF3D7_1001200-E1;Parent=PF3D7_1001200.1)	NA	662	PF3D7_1001200
16D_H3K9ac_peak_1430	Pf3D7_06_v3	1293692	1294495	+	213	NA	Intergenic	NA	-1121	PF3D7_0630900
16D_H3K9ac_peak_2285	Pf3D7_09_v3	694245	695407	+	212	NA	exon (ID=exon_PF3D7_0916600-E1;Parent=PF3D7_0916600.1, exon 1 of 1)	NA	438	PF3D7_0916600
16D_H3K9ac_peak_1935	Pf3D7_08_v3	837255	837605	+	212	NA	promoter-TSS (ID=exon_PF3D7_0818400-E2;Parent=PF3D7_0818400.1)	NA	-582	PF3D7_0818400
16D_H3K9ac_peak_3114	Pf3D7_11_v3	642432	642924	+	212	NA	Intergenic	NA	1531	PF3D7_1116900
16D_H3K9ac_peak_4092	Pf3D7_13_v3	162691	164003	+	211	NA	exon (ID=exon_PF3D7_1303300-E1;Parent=PF3D7_1303300.1, exon 1 of 1)	NA	430	PF3D7_1303300
16D_H3K9ac_peak_947	Pf3D7_05_v3	882296	882599	+	211	NA	promoter-TSS (ID=exon_PF3D7_0521700-E1;Parent=PF3D7_0521700.1)	NA	71	PF3D7_0521700
16D_H3K9ac_peak_5159	Pf3D7_14_v3	1260558	1261733	+	211	NA	promoter-TSS (ID=exon_PF3D7_1432100-E5;Parent=PF3D7_1432100.1)	NA	-31	PF3D7_1432100
16D_H3K9ac_peak_5683	Pf3D7_14_v3	3141657	3142319	+	211	NA	promoter-TSS (ID=exon_PF3D7_1476400-E2;Parent=PF3D7_1476400.1)	NA	-87	PF3D7_1476400
16D_H3K9ac_peak_242	Pf3D7_02_v3	669183	669913	+	211	NA	promoter-TSS (ID=exon_PF3D7_0216200-E2;Parent=PF3D7_0216200.1)	NA	293	PF3D7_0216200
16D_H3K9ac_peak_3268	Pf3D7_11_v3	1164374	1165295	+	211	NA	promoter-TSS (ID=exon_PF3D7_1130200-E1;Parent=PF3D7_1130200.1)	NA	-387	PF3D7_1130200
16D_H3K9ac_peak_679	Pf3D7_04_v3	827710	828377	+	211	NA	Intergenic	NA	-1920	PF3D7_0418400
16D_H3K9ac_peak_3661	Pf3D7_12_v3	614735	615043	+	210	NA	promoter-TSS (ID=exon_PF3D7_1214600-E4;Parent=PF3D7_1214600.1)	NA	-315	PF3D7_1214600
16D_H3K9ac_peak_148	Pf3D7_02_v3	212888	214112	+	210	NA	TTS (ID=exon_PF3D7_0204900-E2;Parent=PF3D7_0204900.1)	NA	1008	PF3D7_0205000
16D_H3K9ac_peak_3210	Pf3D7_11_v3	982085	982343	+	210	NA	promoter-TSS (ID=exon_PF3D7_1124900-E3;Parent=PF3D7_1124900.1)	NA	30	PF3D7_1124900
16D_H3K9ac_peak_2464	Pf3D7_09_v3	1349584	1350278	+	210	NA	TTS (ID=exon_PF3D7_0934500-E2;Parent=PF3D7_0934500.1)	NA	141	PF3D7_0934400
16D_H3K9ac_peak_4853	Pf3D7_14_v3	94689	95522	+	209	NA	TTS (ID=exon_PF3D7_1402700-E8;Parent=PF3D7_1402700.1)	NA	489	PF3D7_1402700
16D_H3K9ac_peak_330	Pf3D7_03_v3	100760	100999	+	208	NA	Intergenic	NA	-2972	PF3D7_0301700
16D_H3K9ac_peak_4037	Pf3D7_12_v3	2127963	2128806	+	208	NA	promoter-TSS (ID=exon_PF3D7_1252300-E2;Parent=PF3D7_1252300.1)	NA	54	PF3D7_1252300
16D_H3K9ac_peak_4232	Pf3D7_13_v3	706185	707107	+	208	NA	Intergenic	NA	-1700	PF3D7_1317000
16D_H3K9ac_peak_5040	Pf3D7_14_v3	781554	781861	+	208	NA	TTS (ID=exon_PF3D7_1418700-E1;Parent=PF3D7_1418700.1)	NA	656	PF3D7_1418800
16D_H3K9ac_peak_4110	Pf3D7_13_v3	270195	270987	+	208	NA	promoter-TSS (ID=exon_PF3D7_1305500-E1;Parent=PF3D7_1305500.1)	NA	146	PF3D7_1305400
16D_H3K9ac_peak_1760	Pf3D7_08_v3	165236	165979	+	208	NA	exon (ID=exon_PF3D7_0802200-E1;Parent=PF3D7_0802200.1, exon 1 of 1)	NA	191	PF3D7_0802200
16D_H3K9ac_peak_5491	Pf3D7_14_v3	2475378	2476560	+	208	NA	promoter-TSS (ID=exon_PF3D7_1460700-E3;Parent=PF3D7_1460700.1)	NA	183	PF3D7_1460700
16D_H3K9ac_peak_3545	Pf3D7_12_v3	192664	193074	+	207	NA	exon (ID=exon_PF3D7_1203800-E1;Parent=PF3D7_1203800.1, exon 1 of 1)	NA	244	PF3D7_1203800
16D_H3K9ac_peak_5107	Pf3D7_14_v3	1013381	1013690	+	207	NA	promoter-TSS (ID=exon_PF3D7_1425900-E3;Parent=PF3D7_1425900.1)	NA	215	PF3D7_1425900
16D_H3K9ac_peak_5107-2	Pf3D7_14_v3	1013858	1014301	+	207	NA	promoter-TSS (ID=exon_PF3D7_1425900-E2;Parent=PF3D7_1425900.1)	NA	186	PF3D7_1425900
16D_H3K9ac_peak_4836	Pf3D7_14_v3	56831	57226	+	206	NA	TTS (ID=exon_PF3D7_1401500-E1;Parent=PF3D7_1401500.1)	NA	1265	PF3D7_1401500
16D_H3K9ac_peak_1050	Pf3D7_05_v3	1190673	1190971	+	206	NA	TTS (ID=exon_PF3D7_0529100-E2;Parent=PF3D7_0529100.1)	NA	208	PF3D7_0529100
16D_H3K9ac_peak_2290	Pf3D7_09_v3	703409	704132	+	206	NA	TTS (ID=exon_PF3D7_0916800-E1;Parent=PF3D7_0916800.1)	NA	402	PF3D7_0916800
16D_H3K9ac_peak_1480	Pf3D7_07_v3	284889	285920	+	206	NA	promoter-TSS (ID=exon_PF3D7_0705700-E3;Parent=PF3D7_0705700.1)	NA	76	PF3D7_0705700
16D_H3K9ac_peak_1233	Pf3D7_06_v3	606730	607388	+	206	NA	promoter-TSS (ID=exon_PF3D7_0614500-E3;Parent=PF3D7_0614500.1)	NA	-86	PF3D7_0614500
16D_H3K9ac_peak_385	Pf3D7_03_v3	314284	314786	+	206	NA	TTS (ID=exon_PF3D7_0307200-E3;Parent=PF3D7_0307200.1)	NA	1082	PF3D7_0307200
16D_H3K9ac_peak_125	Pf3D7_02_v3	118811	119148	+	205	NA	TTS (ID=exon_PF3D7_0202300-E2;Parent=PF3D7_0202300.1)	NA	1326	PF3D7_0202300
16D_H3K9ac_peak_804	Pf3D7_05_v3	341619	341977	+	205	NA	promoter-TSS (ID=exon_PF3D7_0508300-E1;Parent=PF3D7_0508300.1)	NA	-407	PF3D7_0508300
16D_H3K9ac_peak_1386	Pf3D7_06_v3	1102543	1103309	+	205	NA	promoter-TSS (ID=exon_PF3D7_0627500-E2;Parent=PF3D7_0627500.1)	NA	-74	PF3D7_0627500
16D_H3K9ac_peak_4916	Pf3D7_14_v3	321271	321806	+	205	NA	TTS (ID=exon_PF3D7_1408500-E1;Parent=PF3D7_1408500.1)	NA	1264	PF3D7_1408500
16D_H3K9ac_peak_3773	Pf3D7_12_v3	1010648	1011536	+	205	NA	promoter-TSS (ID=exon_PF3D7_1224900-E2;Parent=PF3D7_1224900.1)	NA	4	PF3D7_1224900
16D_H3K9ac_peak_3189	Pf3D7_11_v3	945442	945699	+	205	NA	promoter-TSS (ID=exon_PF3D7_1123900-E3;Parent=PF3D7_1123900.1)	NA	100	PF3D7_1123900
16D_H3K9ac_peak_953	Pf3D7_05_v3	904286	905314	+	204	NA	promoter-TSS (ID=exon_PF3D7_0522300-E2;Parent=PF3D7_0522300.1)	NA	44	PF3D7_0522300
16D_H3K9ac_peak_4067	Pf3D7_13_v3	100189	101028	+	204	NA	TTS (ID=exon_PF3D7_1301700-E1;Parent=PF3D7_1301700.1)	NA	755	PF3D7_1301700
16D_H3K9ac_peak_5094	Pf3D7_14_v3	967596	968508	+	204	NA	exon (ID=exon_PF3D7_1423800-E1;Parent=PF3D7_1423800.1, exon 1 of 1)	NA	489	PF3D7_1423800
16D_H3K9ac_peak_1619	Pf3D7_07_v3	885533	886068	+	204	NA	promoter-TSS (ID=exon_PF3D7_0720500-E3;Parent=PF3D7_0720500.1)	NA	-546	PF3D7_0720500
16D_H3K9ac_peak_3925	Pf3D7_12_v3	1804050	1804487	+	203	NA	TTS (ID=exon_PF3D7_1242700-E1;Parent=PF3D7_1242700.1)	NA	195	PF3D7_1242700
16D_H3K9ac_peak_3293	Pf3D7_11_v3	1267188	1267727	+	203	NA	promoter-TSS (ID=exon_PF3D7_1132700-E1;Parent=PF3D7_1132700.1)	NA	127	PF3D7_1132600
16D_H3K9ac_peak_4950	Pf3D7_14_v3	455152	455735	+	203	NA	promoter-TSS (ID=exon_PF3D7_1411200-E1;Parent=PF3D7_1411200.1)	NA	-564	PF3D7_1411200
16D_H3K9ac_peak_3003	Pf3D7_11_v3	297498	297974	+	203	NA	promoter-TSS (ID=exon_PF3D7_1107200-E1;Parent=PF3D7_1107200.1)	NA	-87	PF3D7_1107200
16D_H3K9ac_peak_1019	Pf3D7_05_v3	1123024	1123290	+	202	NA	promoter-TSS (ID=exon_PF3D7_0526900-E1;Parent=PF3D7_0526900.1)	NA	-453	PF3D7_0526900
16D_H3K9ac_peak_2819	Pf3D7_10_v3	1147703	1148057	+	202	NA	promoter-TSS (ID=exon_PF3D7_1027500-E2;Parent=PF3D7_1027500.1)	NA	14	PF3D7_1027500
16D_H3K9ac_peak_2486	Pf3D7_09_v3	1399237	1399659	+	202	NA	Intergenic	NA	-1352	PF3D7_0935500
16D_H3K9ac_peak_3504	Pf3D7_12_v3	66300	67275	+	202	NA	Intergenic	NA	2098	PF3D7_1200800
16D_H3K9ac_peak_5490	Pf3D7_14_v3	2474539	2475092	+	202	NA	TTS (ID=exon_PF3D7_1460700-E3;Parent=PF3D7_1460700.1)	NA	764	PF3D7_1460700
16D_H3K9ac_peak_422	Pf3D7_03_v3	497037	497456	+	202	NA	TTS (ID=exon_PF3D7_0311400-E2;Parent=PF3D7_0311400.1)	NA	117	PF3D7_0311500
16D_H3K9ac_peak_5074	Pf3D7_14_v3	877543	878868	+	202	NA	exon (ID=exon_PF3D7_1421300-E6;Parent=PF3D7_1421300.1, exon 1 of 1)	NA	1076	PF3D7_1421300
16D_H3K9ac_peak_2751	Pf3D7_10_v3	845679	846181	+	202	NA	promoter-TSS (ID=exon_PF3D7_1020900-E4;Parent=PF3D7_1020900.1)	NA	-49	PF3D7_1020900
16D_H3K9ac_peak_2751-2	Pf3D7_10_v3	846341	846723	+	202	NA	promoter-TSS (ID=exon_PF3D7_1020900-E3;Parent=PF3D7_1020900.1)	NA	-340	PF3D7_1020900
16D_H3K9ac_peak_5308	Pf3D7_14_v3	1848128	1848924	+	201	NA	TTS (ID=exon_PF3D7_1445000-E1;Parent=PF3D7_1445000.1)	NA	211	PF3D7_1444900
16D_H3K9ac_peak_1712	Pf3D7_07_v3	1291800	1293228	+	201	NA	Intergenic	NA	-3115	PF3D7_0730200
16D_H3K9ac_peak_5510	Pf3D7_14_v3	2543942	2544918	+	201	NA	TTS (ID=exon_PF3D7_1462500-E20;Parent=PF3D7_1462500.1)	NA	513	PF3D7_1462500
16D_H3K9ac_peak_5501	Pf3D7_14_v3	2492093	2492631	+	201	NA	TTS (ID=exon_PF3D7_1461300-E1;Parent=PF3D7_1461300.1)	NA	196	PF3D7_1461300
16D_H3K9ac_peak_2673	Pf3D7_10_v3	549704	550591	+	201	NA	TTS (ID=exon_PF3D7_1014000-E7;Parent=PF3D7_1014000.1)	NA	747	PF3D7_1014000
16D_H3K9ac_peak_1837	Pf3D7_08_v3	537061	537511	+	201	NA	promoter-TSS (ID=exon_PF3D7_0810500-E2;Parent=PF3D7_0810500.1)	NA	-667	PF3D7_0810500
16D_H3K9ac_peak_4798	Pf3D7_13_v3	2749008	2749892	+	201	NA	promoter-TSS (ID=exon_PF3D7_1369200-E1;Parent=PF3D7_1369200.1)	NA	-145	PF3D7_1369200
16D_H3K9ac_peak_1639	Pf3D7_07_v3	957520	958077	+	200	NA	promoter-TSS (ID=exon_PF3D7_0722500-E2;Parent=PF3D7_0722500.1)	NA	-58	PF3D7_0722500
16D_H3K9ac_peak_5680	Pf3D7_14_v3	3132004	3132757	+	200	NA	TTS (ID=exon_PF3D7_1476100-E1;Parent=PF3D7_1476100.1)	NA	1276	PF3D7_1476100
16D_H3K9ac_peak_3877	Pf3D7_12_v3	1572162	1572636	+	200	NA	promoter-TSS (ID=exon_PF3D7_1237700-E2;Parent=PF3D7_1237700.1)	NA	28	PF3D7_1237700
16D_H3K9ac_peak_372	Pf3D7_03_v3	292969	293647	+	199	NA	promoter-TSS (ID=exon_PF3D7_0306200-E3;Parent=PF3D7_0306200.1)	NA	-14	PF3D7_0306200
16D_H3K9ac_peak_1930	Pf3D7_08_v3	829884	830418	+	199	NA	promoter-TSS (ID=exon_PF3D7_0818200-E2;Parent=PF3D7_0818200.1)	NA	145	PF3D7_0818200
16D_H3K9ac_peak_3048	Pf3D7_11_v3	454056	454978	+	199	NA	exon (ID=exon_PF3D7_1111700-E1;Parent=PF3D7_1111700.1, exon 1 of 1)	NA	344	PF3D7_1111700
16D_H3K9ac_peak_443	Pf3D7_03_v3	583681	583947	+	199	NA	promoter-TSS (ID=exon_PF3D7_0314500-E2;Parent=PF3D7_0314500.1)	NA	-412	PF3D7_0314500
16D_H3K9ac_peak_2354	Pf3D7_09_v3	950354	950938	+	199	NA	exon (ID=exon_PF3D7_0923400-E1;Parent=PF3D7_0923400.1, exon 1 of 1)	NA	238	PF3D7_0923400
16D_H3K9ac_peak_4637	Pf3D7_13_v3	2183748	2184514	+	199	NA	promoter-TSS (ID=exon_PF3D7_1354900-E1;Parent=PF3D7_1354900.1)	NA	94	PF3D7_1354900
16D_H3K9ac_peak_3062	Pf3D7_11_v3	484075	485337	+	198	NA	exon (ID=exon_PF3D7_1112700-E3;Parent=PF3D7_1112700.1, exon 1 of 1)	NA	-1054	PF3D7_1112700
16D_H3K9ac_peak_5503	Pf3D7_14_v3	2500325	2500723	+	198	NA	promoter-TSS (ID=exon_PF3D7_1461600-E2;Parent=PF3D7_1461600.1)	NA	-140	PF3D7_1461600
16D_H3K9ac_peak_3415	Pf3D7_11_v3	1708501	1708792	+	198	NA	promoter-TSS (ID=exon_PF3D7_1142600-E1;Parent=PF3D7_1142600.1)	NA	33	PF3D7_1142600
16D_H3K9ac_peak_5499	Pf3D7_14_v3	2489219	2490003	+	197	NA	promoter-TSS (ID=exon_PF3D7_1461200-E1;Parent=PF3D7_1461200.1)	NA	-87	PF3D7_1461200
16D_H3K9ac_peak_41	Pf3D7_01_v3	229046	230048	+	197	NA	promoter-TSS (ID=exon_PF3D7_0105500-E1;Parent=PF3D7_0105500.1)	NA	-28	PF3D7_0105500
16D_H3K9ac_peak_1078	Pf3D7_05_v3	1302242	1303314	+	197	NA	TTS (ID=exon_PF3D7_0532200-E2;Parent=PF3D7_0532200.1)	NA	1504	PF3D7_0532200
16D_H3K9ac_peak_2745	Pf3D7_10_v3	823558	824282	+	197	NA	TTS (ID=exon_PF3D7_1020400-E1;Parent=PF3D7_1020400.1)	NA	382	PF3D7_1020400
16D_H3K9ac_peak_4216	Pf3D7_13_v3	649984	651033	+	197	NA	promoter-TSS (ID=exon_PF3D7_1315400-E2;Parent=PF3D7_1315400.1)	NA	3	PF3D7_1315400
16D_H3K9ac_peak_2821	Pf3D7_10_v3	1154105	1154492	+	196	NA	exon (ID=exon_PF3D7_1027800-E1;Parent=PF3D7_1027800.1, exon 1 of 1)	NA	133	PF3D7_1027800
16D_H3K9ac_peak_5635	Pf3D7_14_v3	2943642	2943954	+	196	NA	promoter-TSS (ID=exon_PF3D7_1472100-E1;Parent=PF3D7_1472100.1)	NA	-539	PF3D7_1472100
16D_H3K9ac_peak_3221	Pf3D7_11_v3	1013052	1013755	+	196	NA	promoter-TSS (ID=exon_PF3D7_1125900-E1;Parent=PF3D7_1125900.1)	NA	-63	PF3D7_1125900
16D_H3K9ac_peak_5112	Pf3D7_14_v3	1020685	1020944	+	196	NA	TTS (ID=exon_PF3D7_1426200-E1;Parent=PF3D7_1426200.1)	NA	-1554	PF3D7_1426100
16D_H3K9ac_peak_1755	Pf3D7_08_v3	122517	123188	+	196	NA	promoter-TSS (ID=exon_PF3D7_0801800-E1;Parent=PF3D7_0801800.1)	NA	-785	PF3D7_0801800
16D_H3K9ac_peak_5342	Pf3D7_14_v3	1938949	1939342	+	196	NA	promoter-TSS (ID=exon_PF3D7_1447400-E5;Parent=PF3D7_1447400.1)	NA	-28	PF3D7_1447400
16D_H3K9ac_peak_2827	Pf3D7_10_v3	1162821	1163375	+	195	NA	promoter-TSS (ID=exon_PF3D7_1028000-E13;Parent=PF3D7_1028000.1)	NA	125	PF3D7_1028000
16D_H3K9ac_peak_739	Pf3D7_05_v3	61734	62359	+	195	NA	Intergenic	NA	-2019	PF3D7_0501200
16D_H3K9ac_peak_661	Pf3D7_04_v3	698278	698907	+	195	NA	promoter-TSS (ID=exon_PF3D7_0415900-E2;Parent=PF3D7_0415900.1)	NA	-149	PF3D7_0415900
16D_H3K9ac_peak_2416	Pf3D7_09_v3	1194733	1195460	+	195	NA	TTS (ID=exon_PF3D7_0930200-E5;Parent=PF3D7_0930200.1)	NA	143	PF3D7_0930100
16D_H3K9ac_peak_1627	Pf3D7_07_v3	921841	922429	+	195	NA	promoter-TSS (ID=exon_PF3D7_0721300-E1;Parent=PF3D7_0721300.1)	NA	-150	PF3D7_0721300
16D_H3K9ac_peak_5485	Pf3D7_14_v3	2459057	2460090	+	195	NA	promoter-TSS (ID=exon_PF3D7_1460300-E3;Parent=PF3D7_1460300.1)	NA	13	PF3D7_1460300
16D_H3K9ac_peak_1734	Pf3D7_07_v3	1362719	1363281	+	195	NA	TTS (ID=exon_PF3D7_0731500-E3;Parent=PF3D7_0731500.1)	NA	153	PF3D7_0731500
16D_H3K9ac_peak_675	Pf3D7_04_v3	817344	817683	+	194	NA	exon (ID=exon_PF3D7_0418200-E1;Parent=PF3D7_0418200.1, exon 1 of 1)	NA	113	PF3D7_0418200
16D_H3K9ac_peak_884	Pf3D7_05_v3	676042	676606	+	194	NA	promoter-TSS (ID=exon_PF3D7_0516200-E2;Parent=PF3D7_0516200.1)	NA	-124	PF3D7_0516200
16D_H3K9ac_peak_345	Pf3D7_03_v3	146632	147202	+	194	NA	promoter-TSS (ID=exon_PF3D7_0302700-E2;Parent=PF3D7_0302700.1)	NA	-46	PF3D7_0302700
16D_H3K9ac_peak_2472	Pf3D7_09_v3	1367392	1367797	+	194	NA	promoter-TSS (ID=exon_PF3D7_0935100-E1;Parent=PF3D7_0935100.1)	NA	20	PF3D7_0935100
16D_H3K9ac_peak_924	Pf3D7_05_v3	823906	824319	+	193	NA	Intergenic	NA	-1204	PF3D7_0519800
16D_H3K9ac_peak_989	Pf3D7_05_v3	1024104	1024498	+	193	NA	promoter-TSS (ID=exon_PF3D7_0524800-E1;Parent=PF3D7_0524800.1)	NA	6	PF3D7_0524800
16D_H3K9ac_peak_5337	Pf3D7_14_v3	1930107	1930545	+	193	NA	promoter-TSS (ID=exon_PF3D7_1447000-E3;Parent=PF3D7_1447000.1)	NA	39	PF3D7_1447000
16D_H3K9ac_peak_86	Pf3D7_01_v3	391890	393305	+	193	NA	promoter-TSS (ID=exon_PF3D7_0110200-E1;Parent=PF3D7_0110200.1)	NA	-7	PF3D7_0110200
16D_H3K9ac_peak_1611	Pf3D7_07_v3	858871	859632	+	193	NA	promoter-TSS (ID=exon_PF3D7_0719600-E2;Parent=PF3D7_0719600.1)	NA	-63	PF3D7_0719600
16D_H3K9ac_peak_2587	Pf3D7_10_v3	281435	282406	+	193	NA	promoter-TSS (ID=exon_PF3D7_1006900-E5;Parent=PF3D7_1006900.1)	NA	29	PF3D7_1006900
16D_H3K9ac_peak_2913	Pf3D7_10_v3	1495759	1496351	+	193	NA	promoter-TSS (ID=exon_PF3D7_1037700-E2;Parent=PF3D7_1037700.1)	NA	82	PF3D7_1037700
16D_H3K9ac_peak_5032	Pf3D7_14_v3	758427	758687	+	193	NA	promoter-TSS (ID=exon_PF3D7_1417900-E2;Parent=PF3D7_1417900.1)	NA	-2	PF3D7_1417900
16D_H3K9ac_peak_24	Pf3D7_01_v3	172863	173408	+	192	NA	exon (ID=exon_PF3D7_0103900-E1;Parent=PF3D7_0103900.1, exon 1 of 1)	NA	271	PF3D7_0103900
16D_H3K9ac_peak_1106	Pf3D7_06_v3	77875	78367	+	192	NA	promoter-TSS (ID=exon_PF3D7_0601900-E2;Parent=PF3D7_0601900.1)	NA	-69	PF3D7_0601900
16D_H3K9ac_peak_2950	Pf3D7_11_v3	141995	144440	+	191	NA	promoter-TSS (ID=exon_PF3D7_1103200-E1;Parent=PF3D7_1103200.1)	NA	-136	PF3D7_1103200
16D_H3K9ac_peak_2567	Pf3D7_10_v3	220778	221471	+	191	NA	promoter-TSS (ID=exon_PF3D7_1004700-E4;Parent=PF3D7_1004700.1)	NA	-126	PF3D7_1004700
16D_H3K9ac_peak_3932	Pf3D7_12_v3	1814423	1815086	+	191	NA	promoter-TSS (ID=exon_PF3D7_1243200-E1;Parent=PF3D7_1243200.1)	NA	-519	PF3D7_1243100
16D_H3K9ac_peak_959	Pf3D7_05_v3	944482	945239	+	190	NA	promoter-TSS (ID=exon_PF3D7_0522800-E2;Parent=PF3D7_0522800.1)	NA	71	PF3D7_0522800
16D_H3K9ac_peak_2140	Pf3D7_09_v3	131734	132424	+	190	NA	Intergenic	NA	-1142	PF3D7_0903100
16D_H3K9ac_peak_959-2	Pf3D7_05_v3	945417	945865	+	190	NA	promoter-TSS (ID=exon_PF3D7_0522800-E1;Parent=PF3D7_0522800.1)	NA	-710	PF3D7_0522800
16D_H3K9ac_peak_3065	Pf3D7_11_v3	515586	516095	+	190	NA	Intergenic	NA	-1471	PF3D7_1113200
16D_H3K9ac_peak_2325	Pf3D7_09_v3	854285	854675	+	190	NA	promoter-TSS (ID=exon_PF3D7_0920800-E1;Parent=PF3D7_0920800.1)	NA	-423	PF3D7_0920800
16D_H3K9ac_peak_5219	Pf3D7_14_v3	1516302	1516893	+	190	NA	promoter-TSS (ID=exon_PF3D7_1437400-E1;Parent=PF3D7_1437400.1)	NA	-473	PF3D7_1437400
16D_H3K9ac_peak_5029	Pf3D7_14_v3	749274	749783	+	189	NA	promoter-TSS (ID=exon_PF3D7_1417700-E1;Parent=PF3D7_1417700.1)	NA	-802	PF3D7_1417700
16D_H3K9ac_peak_4471	Pf3D7_13_v3	1634002	1634872	+	189	NA	promoter-TSS (ID=exon_PF3D7_1341200-E1;Parent=PF3D7_1341200.1)	NA	-59	PF3D7_1341200
16D_H3K9ac_peak_4785	Pf3D7_13_v3	2711532	2711922	+	189	NA	promoter-TSS (ID=exon_PF3D7_1368100-E1;Parent=PF3D7_1368100.1)	NA	-9	PF3D7_1368100
16D_H3K9ac_peak_4176	Pf3D7_13_v3	498800	499649	+	189	NA	Intergenic	NA	-1211	PF3D7_1311700
16D_H3K9ac_peak_1865	Pf3D7_08_v3	633359	633779	+	189	NA	promoter-TSS (ID=exon_PF3D7_0812700-E1;Parent=PF3D7_0812700.1)	NA	-421	PF3D7_0812700
16D_H3K9ac_peak_3349	Pf3D7_11_v3	1438860	1440456	+	189	NA	Intergenic	NA	-1845	PF3D7_1136600
16D_H3K9ac_peak_4478	Pf3D7_13_v3	1651589	1652529	+	188	NA	Intergenic	NA	-1410	PF3D7_1341900
16D_H3K9ac_peak_5278	Pf3D7_14_v3	1727155	1727547	+	188	NA	promoter-TSS (ID=exon_PF3D7_1442500-E2;Parent=PF3D7_1442500.1)	NA	62	PF3D7_1442500
16D_H3K9ac_peak_4642	Pf3D7_13_v3	2198675	2199123	+	188	NA	promoter-TSS (ID=exon_PF3D7_1355500-E1;Parent=PF3D7_1355500.1)	NA	-695	PF3D7_1355500
16D_H3K9ac_peak_3028	Pf3D7_11_v3	394620	395800	+	187	NA	TTS (ID=exon_PF3D7_1109800-E1;Parent=PF3D7_1109800.1)	NA	126	PF3D7_1109800
16D_H3K9ac_peak_4927	Pf3D7_14_v3	377776	378414	+	187	NA	promoter-TSS (ID=exon_PF3D7_1409700-E2;Parent=PF3D7_1409700.1)	NA	-738	PF3D7_1409700
16D_H3K9ac_peak_982	Pf3D7_05_v3	1012539	1013286	+	187	NA	promoter-TSS (ID=exon_PF3D7_0524300-E1;Parent=PF3D7_0524300.1)	NA	-741	PF3D7_0524300
16D_H3K9ac_peak_3073	Pf3D7_11_v3	538237	538962	+	187	NA	TTS (ID=exon_PF3D7_1114000-E2;Parent=PF3D7_1114000.1)	NA	418	PF3D7_1114000
16D_H3K9ac_peak_1577	Pf3D7_07_v3	717316	717731	+	186	NA	exon (ID=exon_PF3D7_0716300-E1;Parent=PF3D7_0716300.1, exon 1 of 1)	NA	242	PF3D7_0716300
16D_H3K9ac_peak_3518	Pf3D7_12_v3	108075	108637	+	186	NA	promoter-TSS (ID=exon_PF3D7_1201900-E1;Parent=PF3D7_1201900.1)	NA	-154	PF3D7_1201900
16D_H3K9ac_peak_1276	Pf3D7_06_v3	765079	765715	+	186	NA	promoter-TSS (ID=exon_PF3D7_0618200-E1;Parent=PF3D7_0618200.1)	NA	95	PF3D7_0618200
16D_H3K9ac_peak_2763	Pf3D7_10_v3	915820	916735	+	186	NA	Intergenic	NA	-3495	PF3D7_1022000
16D_H3K9ac_peak_1785	Pf3D7_08_v3	304066	304883	+	186	NA	promoter-TSS (ID=exon_PF3D7_0805400-E3;Parent=PF3D7_0805400.1)	NA	122	PF3D7_0805400
16D_H3K9ac_peak_1399	Pf3D7_06_v3	1175278	1176420	+	186	NA	promoter-TSS (ID=exon_PF3D7_0628400-E2;Parent=PF3D7_0628400.1)	NA	-416	PF3D7_0628400
16D_H3K9ac_peak_1676	Pf3D7_08_v3	1329654	1331195	+	186	NA	exon (ID=exon_PF3D7_0831100-E3;Parent=PF3D7_0831100.1, exon 1 of 1)	NA	-2864	PF3D7_0831200
16D_H3K9ac_peak_718	Pf3D7_04_v3	1049695	1050050	+	185	NA	promoter-TSS (ID=exon_PF3D7_0423100-E1;Parent=PF3D7_0423100.1)	NA	22	PF3D7_0423100
16D_H3K9ac_peak_1570	Pf3D7_07_v3	671047	672020	+	185	NA	promoter-TSS (ID=exon_PF3D7_0714800-E1;Parent=PF3D7_0714800.1)	NA	-123	PF3D7_0714800
16D_H3K9ac_peak_512	Pf3D7_03_v3	876645	877391	+	185	NA	promoter-TSS (ID=exon_PF3D7_0321000-E1;Parent=PF3D7_0321000.1)	NA	-717	PF3D7_0321000
16D_H3K9ac_peak_4631	Pf3D7_13_v3	2172362	2173162	+	185	NA	Intergenic	NA	-1584	PF3D7_1354500
16D_H3K9ac_peak_4739	Pf3D7_13_v3	2563719	2564183	+	184	NA	promoter-TSS (ID=exon_PF3D7_1364000-E1;Parent=PF3D7_1364000.1)	NA	-674	PF3D7_1364000
16D_H3K9ac_peak_4627	Pf3D7_13_v3	2167588	2167872	+	184	NA	promoter-TSS (ID=exon_PF3D7_1354300-E1;Parent=PF3D7_1354300.1)	NA	-314	PF3D7_1354300
16D_H3K9ac_peak_2606	Pf3D7_10_v3	370035	370382	+	184	NA	promoter-TSS (ID=exon_PF3D7_1008900-E1;Parent=PF3D7_1008900.1)	NA	17	PF3D7_1008900
16D_H3K9ac_peak_3552	Pf3D7_12_v3	207082	207829	+	184	NA	TTS (ID=exon_PF3D7_1204400-E13;Parent=PF3D7_1204400.1)	NA	762	PF3D7_1204400
16D_H3K9ac_peak_1228	Pf3D7_06_v3	589446	589981	+	184	NA	exon (ID=exon_PF3D7_0614100-E1;Parent=PF3D7_0614100.1, exon 1 of 1)	NA	-1078	PF3D7_0614000
16D_H3K9ac_peak_5338-2	Pf3D7_14_v3	1932949	1933388	+	183	NA	promoter-TSS (ID=exon_PF3D7_1447200-E1;Parent=PF3D7_1447200.1)	NA	32	PF3D7_1447100
16D_H3K9ac_peak_1306	Pf3D7_06_v3	855195	855545	+	183	NA	exon (ID=exon_PF3D7_0620500-E1;Parent=PF3D7_0620500.1, exon 1 of 1)	NA	210	PF3D7_0620500
16D_H3K9ac_peak_5338	Pf3D7_14_v3	1932439	1932798	+	183	NA	promoter-TSS (ID=exon_PF3D7_1447100-E3;Parent=PF3D7_1447100.1)	NA	-104	PF3D7_1447100
16D_H3K9ac_peak_1998	Pf3D7_08_v3	1019776	1020521	+	183	NA	promoter-TSS (ID=exon_PF3D7_0823100-E1;Parent=PF3D7_0823100.1)	NA	-880	PF3D7_0823100
16D_H3K9ac_peak_4660	Pf3D7_13_v3	2268820	2269203	+	182	NA	exon (ID=exon_PF3D7_1357100-E1;Parent=PF3D7_1357100.1, exon 1 of 1)	NA	110	PF3D7_1357100
16D_H3K9ac_peak_1527	Pf3D7_07_v3	434518	435087	+	182	NA	TTS (ID=exon_PF3D7_0709700-E1;Parent=PF3D7_0709700.1)	NA	-1044	PF3D7_0709600
16D_H3K9ac_peak_1193	Pf3D7_06_v3	451402	451972	+	182	NA	promoter-TSS (ID=exon_PF3D7_0610700-E1;Parent=PF3D7_0610700.1)	NA	270	PF3D7_0610600
16D_H3K9ac_peak_5502	Pf3D7_14_v3	2493001	2493641	+	182	NA	TTS (ID=exon_PF3D7_1461300-E1;Parent=PF3D7_1461300.1)	NA	126	PF3D7_1461400
16D_H3K9ac_peak_5086	Pf3D7_14_v3	925959	926653	+	182	NA	exon (ID=exon_PF3D7_1423000-E1;Parent=PF3D7_1423000.1, exon 1 of 1)	NA	121	PF3D7_1423000
16D_H3K9ac_peak_1944	Pf3D7_08_v3	854675	855232	+	182	NA	TTS (ID=exon_PF3D7_0818800-E1;Parent=PF3D7_0818800.1)	NA	1789	PF3D7_0818800
16D_H3K9ac_peak_29	Pf3D7_01_v3	185756	186015	+	182	NA	Intergenic	NA	-1663	PF3D7_0104200
16D_H3K9ac_peak_2190	Pf3D7_09_v3	365141	365597	+	182	NA	promoter-TSS (ID=exon_PF3D7_0907700-E1;Parent=PF3D7_0907700.1)	NA	-461	PF3D7_0907700
16D_H3K9ac_peak_945	Pf3D7_05_v3	877960	878361	+	182	NA	promoter-TSS (ID=exon_PF3D7_0521400-E1;Parent=PF3D7_0521400.1)	NA	92	PF3D7_0521500
16D_H3K9ac_peak_2656	Pf3D7_10_v3	507122	507469	+	182	NA	promoter-TSS (ID=exon_PF3D7_1013100-E1;Parent=PF3D7_1013100.1)	NA	-903	PF3D7_1013100
16D_H3K9ac_peak_1384	Pf3D7_06_v3	1101405	1101604	+	181	NA	promoter-TSS (ID=exon_PF3D7_0627400-E1;Parent=PF3D7_0627400.1)	NA	-646	PF3D7_0627400
16D_H3K9ac_peak_1842	Pf3D7_08_v3	560566	561214	+	181	NA	promoter-TSS (ID=exon_PF3D7_0811200-E2;Parent=PF3D7_0811200.1)	NA	146	PF3D7_0811200
16D_H3K9ac_peak_4078-2	Pf3D7_13_v3	120496	120878	+	181	NA	TTS (ID=exon_PF3D7_1302100-E1;Parent=PF3D7_1302100.1)	NA	1602	PF3D7_1302100
16D_H3K9ac_peak_1343	Pf3D7_06_v3	974505	974760	+	181	NA	Intergenic	NA	-2551	PF3D7_0623900
16D_H3K9ac_peak_4675	Pf3D7_13_v3	2328317	2329667	+	181	NA	Intergenic	NA	-2082	PF3D7_1358800
16D_H3K9ac_peak_5272	Pf3D7_14_v3	1703665	1705034	+	181	NA	promoter-TSS (ID=exon_PF3D7_1441800-E2;Parent=PF3D7_1441800.1)	NA	-245	PF3D7_1441900
16D_H3K9ac_peak_4078	Pf3D7_13_v3	119826	120241	+	181	NA	Intergenic	NA	2256	PF3D7_1302100
16D_H3K9ac_peak_4716	Pf3D7_13_v3	2491535	2491928	+	181	NA	exon (ID=exon_PF3D7_1362200-E1;Parent=PF3D7_1362200.1, exon 1 of 1)	NA	106	PF3D7_1362200
16D_H3K9ac_peak_2311	Pf3D7_09_v3	784836	785317	+	181	NA	Intergenic	NA	-1080	PF3D7_0919100
16D_H3K9ac_peak_4932	Pf3D7_14_v3	386537	387339	+	180	NA	Intergenic	NA	-2654	PF3D7_1409900
16D_H3K9ac_peak_1980	Pf3D7_08_v3	973947	974373	+	180	NA	promoter-TSS (ID=exon_PF3D7_0821700-E3;Parent=PF3D7_0821700.1)	NA	0	PF3D7_0821700
16D_H3K9ac_peak_4696	Pf3D7_13_v3	2405822	2406226	+	180	NA	promoter-TSS (ID=exon_PF3D7_1360100-E3;Parent=PF3D7_1360100.1)	NA	-81	PF3D7_1360100
16D_H3K9ac_peak_5525	Pf3D7_14_v3	2575320	2576372	+	180	NA	exon (ID=exon_PF3D7_1463400-E1;Parent=PF3D7_1463400.1, exon 1 of 1)	NA	520	PF3D7_1463400
16D_H3K9ac_peak_4949	Pf3D7_14_v3	451124	451395	+	180	NA	TTS (ID=exon_PF3D7_1411200-E4;Parent=PF3D7_1411200.1)	NA	1070	PF3D7_1411200
16D_H3K9ac_peak_196	Pf3D7_02_v3	409978	410318	+	180	NA	TTS (ID=exon_PF3D7_0210000-E1;Parent=PF3D7_0210000.1)	NA	165	PF3D7_0210000
16D_H3K9ac_peak_3174	Pf3D7_11_v3	904356	904676	+	180	NA	Intergenic	NA	-1146	PF3D7_1123000
16D_H3K9ac_peak_5509	Pf3D7_14_v3	2541835	2542220	+	179	NA	promoter-TSS (ID=exon_PF3D7_1462400-E1;Parent=PF3D7_1462400.1)	NA	-627	PF3D7_1462400
16D_H3K9ac_peak_5007	Pf3D7_14_v3	641328	642228	+	179	NA	TTS (ID=exon_PF3D7_1415900-E2;Parent=PF3D7_1415900.1)	NA	509	PF3D7_1415900
16D_H3K9ac_peak_3558	Pf3D7_12_v3	224753	225509	+	179	NA	promoter-TSS (ID=exon_PF3D7_1205100-E4;Parent=PF3D7_1205100.1)	NA	-140	PF3D7_1205100
16D_H3K9ac_peak_2365	Pf3D7_09_v3	979569	979977	+	179	NA	exon (ID=exon_PF3D7_0924100-E1;Parent=PF3D7_0924100.1, exon 1 of 1)	NA	192	PF3D7_0924100
16D_H3K9ac_peak_417	Pf3D7_03_v3	461062	462100	+	179	NA	TTS (ID=exon_PF3D7_0310600-E1;Parent=PF3D7_0310600.2,PF3D7_0310600.1)	NA	219	PF3D7_0310600
16D_H3K9ac_peak_5642	Pf3D7_14_v3	2972912	2973262	+	178	NA	exon (ID=exon_PF3D7_1472900-E1;Parent=PF3D7_1472900.1, exon 1 of 1)	NA	109	PF3D7_1472900
16D_H3K9ac_peak_3766	Pf3D7_12_v3	994123	994768	+	178	NA	exon (ID=exon_PF3D7_1224400-E1;Parent=PF3D7_1224400.1, exon 1 of 1)	NA	190	PF3D7_1224400
16D_H3K9ac_peak_5433	Pf3D7_14_v3	2251661	2251943	+	178	NA	promoter-TSS (ID=exon_PF3D7_1455100-E2;Parent=PF3D7_1455100.1)	NA	132	PF3D7_1455100
16D_H3K9ac_peak_271	Pf3D7_02_v3	771305	771580	+	178	NA	promoter-TSS (ID=exon_PF3D7_0219200-E1;Parent=PF3D7_0219200.1)	NA	-874	PF3D7_0219200
16D_H3K9ac_peak_4570	Pf3D7_13_v3	2008366	2008575	+	178	NA	promoter-TSS (ID=exon_PF3D7_1350100-E2;Parent=PF3D7_1350100.1)	NA	-520	PF3D7_1350100
16D_H3K9ac_peak_3509	Pf3D7_12_v3	75399	75806	+	178	NA	Intergenic	NA	-1080	PF3D7_1200900
16D_H3K9ac_peak_4669	Pf3D7_13_v3	2295703	2296411	+	178	NA	promoter-TSS (ID=exon_PF3D7_1357900-E5;Parent=PF3D7_1357900.1)	NA	6	PF3D7_1357900
16D_H3K9ac_peak_3905	Pf3D7_12_v3	1644645	1645503	+	178	NA	promoter-TSS (ID=exon_PF3D7_1239300-E1;Parent=PF3D7_1239300.1)	NA	-145	PF3D7_1239300
16D_H3K9ac_peak_4677	Pf3D7_13_v3	2334708	2335573	+	177	NA	promoter-TSS (ID=exon_PF3D7_1358900-E2;Parent=PF3D7_1358900.1)	NA	-225	PF3D7_1358900
16D_H3K9ac_peak_2274	Pf3D7_09_v3	660176	660767	+	177	NA	exon (ID=exon_PF3D7_0915600-E1;Parent=PF3D7_0915600.1, exon 1 of 1)	NA	295	PF3D7_0915600
16D_H3K9ac_peak_5000	Pf3D7_14_v3	611597	611857	+	177	NA	promoter-TSS (ID=exon_PF3D7_1415200-E3;Parent=PF3D7_1415200.1)	NA	-138	PF3D7_1415200
16D_H3K9ac_peak_4417	Pf3D7_13_v3	1486312	1487029	+	177	NA	exon (ID=exon_PF3D7_1336800-E1;Parent=PF3D7_1336800.1, exon 1 of 1)	NA	214	PF3D7_1336800
16D_H3K9ac_peak_2348	Pf3D7_09_v3	920512	921131	+	176	NA	promoter-TSS (ID=exon_PF3D7_0922700-E5;Parent=PF3D7_0922700.1)	NA	42	PF3D7_0922700
16D_H3K9ac_peak_1887	Pf3D7_08_v3	678738	679141	+	176	NA	promoter-TSS (ID=exon_PF3D7_0813900-E1;Parent=PF3D7_0813900.1)	NA	-214	PF3D7_0813900
16D_H3K9ac_peak_1455	Pf3D7_07_v3	111937	112673	+	176	NA	promoter-TSS (ID=exon_PF3D7_0702700-E1;Parent=PF3D7_0702700.1)	NA	256	PF3D7_0702800
16D_H3K9ac_peak_2850	Pf3D7_10_v3	1242862	1243155	+	176	NA	promoter-TSS (ID=exon_PF3D7_1030400-E2;Parent=PF3D7_1030400.1)	NA	-31	PF3D7_1030400
16D_H3K9ac_peak_4282	Pf3D7_13_v3	910231	911111	+	175	NA	TTS (ID=exon_PF3D7_1321900-E1;Parent=PF3D7_1321900.1)	NA	1126	PF3D7_1321800
16D_H3K9ac_peak_956	Pf3D7_05_v3	937096	937452	+	175	NA	promoter-TSS (ID=exon_PF3D7_0522500-E3;Parent=PF3D7_0522500.1)	NA	43	PF3D7_0522500
16D_H3K9ac_peak_301	Pf3D7_02_v3	828751	829628	+	175	NA	Intergenic	NA	-2000	PF3D7_0220600
16D_H3K9ac_peak_1662	Pf3D7_07_v3	1074568	1075104	+	175	NA	promoter-TSS (ID=exon_PF3D7_0725300-E2;Parent=PF3D7_0725300.1)	NA	-82	PF3D7_0725300
16D_H3K9ac_peak_4437	Pf3D7_13_v3	1535861	1536518	+	174	NA	promoter-TSS (ID=exon_PF3D7_1338000-E2;Parent=PF3D7_1338000.1)	NA	-274	PF3D7_1338000
16D_H3K9ac_peak_1045	Pf3D7_05_v3	1176635	1177539	+	174	NA	promoter-TSS (ID=exon_PF3D7_0528500-E10;Parent=PF3D7_0528500.1)	NA	29	PF3D7_0528500
16D_H3K9ac_peak_3366	Pf3D7_11_v3	1515124	1515889	+	174	NA	Intergenic	NA	-1815	PF3D7_1138400
16D_H3K9ac_peak_5529	Pf3D7_14_v3	2580023	2580563	+	173	NA	promoter-TSS (ID=exon_PF3D7_1463600-E2;Parent=PF3D7_1463600.1)	NA	-41	PF3D7_1463600
16D_H3K9ac_peak_4888	Pf3D7_14_v3	230762	232184	+	173	NA	exon (ID=exon_PF3D7_1406400-E1;Parent=PF3D7_1406400.1, exon 1 of 1)	NA	609	PF3D7_1406400
16D_H3K9ac_peak_1506	Pf3D7_07_v3	366950	367786	+	173	NA	exon (ID=exon_PF3D7_0707900-E1;Parent=PF3D7_0707900.1, exon 1 of 1)	NA	439	PF3D7_0707900
16D_H3K9ac_peak_5341	Pf3D7_14_v3	1936326	1937057	+	173	NA	promoter-TSS (ID=exon_PF3D7_1447300-E2;Parent=PF3D7_1447300.1)	NA	-197	PF3D7_1447300
16D_H3K9ac_peak_4381	Pf3D7_13_v3	1376842	1377340	+	173	NA	exon (ID=exon_PF3D7_1333600-E1;Parent=PF3D7_1333600.1, exon 1 of 1)	NA	306	PF3D7_1333600
16D_H3K9ac_peak_2412	Pf3D7_09_v3	1165926	1166179	+	173	NA	TTS (ID=exon_PF3D7_0929100-E6;Parent=PF3D7_0929100.1)	NA	721	PF3D7_0929100
16D_H3K9ac_peak_3987	Pf3D7_12_v3	1977489	1977840	+	173	NA	promoter-TSS (ID=exon_PF3D7_1248200-E1;Parent=PF3D7_1248200.1)	NA	-201	PF3D7_1248200
16D_H3K9ac_peak_3429	Pf3D7_11_v3	1751588	1751907	+	173	NA	TTS (ID=exon_PF3D7_1143900-E2;Parent=PF3D7_1143900.1)	NA	174	PF3D7_1143900
16D_H3K9ac_peak_5325	Pf3D7_14_v3	1884664	1885092	+	173	NA	promoter-TSS (ID=exon_PF3D7_1445900-E1;Parent=PF3D7_1445900.1)	NA	-565	PF3D7_1445900
16D_H3K9ac_peak_2552	Pf3D7_10_v3	150290	150983	+	173	NA	TTS (ID=exon_PF3D7_1003200-E1;Parent=PF3D7_1003200.1)	NA	238	PF3D7_1003300
16D_H3K9ac_peak_1685	Pf3D7_07_v3	1189615	1190223	+	173	NA	exon (ID=exon_PF3D7_0727900-E1;Parent=PF3D7_0727900.1, exon 1 of 1)	NA	2098	PF3D7_0728000
16D_H3K9ac_peak_2336	Pf3D7_09_v3	884609	886040	+	173	NA	TTS (ID=exon_PF3D7_0921800-E3;Parent=PF3D7_0921800.1)	NA	268	PF3D7_0921700
16D_H3K9ac_peak_290	Pf3D7_02_v3	810511	810850	+	173	NA	promoter-TSS (ID=exon_PF3D7_0220200-E1;Parent=PF3D7_0220200.1)	NA	-382	PF3D7_0220200
16D_H3K9ac_peak_3240	Pf3D7_11_v3	1064888	1065297	+	172	NA	promoter-TSS (ID=exon_PF3D7_1127300-E1;Parent=PF3D7_1127300.1)	NA	-541	PF3D7_1127300
16D_H3K9ac_peak_473	Pf3D7_03_v3	725483	725753	+	172	NA	promoter-TSS (ID=exon_PF3D7_0317600-E3;Parent=PF3D7_0317600.1)	NA	131	PF3D7_0317600
16D_H3K9ac_peak_4016	Pf3D7_12_v3	2084586	2085045	+	172	NA	promoter-TSS (ID=exon_PF3D7_1250900-E1;Parent=PF3D7_1250900.1)	NA	-497	PF3D7_1250900
16D_H3K9ac_peak_5072	Pf3D7_14_v3	868875	869221	+	172	NA	promoter-TSS (ID=exon_PF3D7_1421000-E3;Parent=PF3D7_1421000.1)	NA	-128	PF3D7_1421000
16D_H3K9ac_peak_1913	Pf3D7_08_v3	745967	746239	+	171	NA	TTS (ID=exon_PF3D7_0816000-E1;Parent=PF3D7_0816000.1)	NA	1385	PF3D7_0816000
16D_H3K9ac_peak_1047	Pf3D7_05_v3	1179743	1180078	+	171	NA	TTS (ID=exon_PF3D7_0528800-E1;Parent=PF3D7_0528800.1)	NA	-1020	PF3D7_0528700
16D_H3K9ac_peak_3042	Pf3D7_11_v3	441703	442227	+	171	NA	promoter-TSS (ID=exon_PF3D7_1111200-E1;Parent=PF3D7_1111200.1)	NA	-285	PF3D7_1111200
16D_H3K9ac_peak_492	Pf3D7_03_v3	817786	818702	+	171	NA	promoter-TSS (ID=exon_PF3D7_0319600-E2;Parent=PF3D7_0319600.1)	NA	48	PF3D7_0319600
16D_H3K9ac_peak_2387	Pf3D7_09_v3	1061739	1062065	+	171	NA	Intergenic	NA	-1151	PF3D7_0926200
16D_H3K9ac_peak_893	Pf3D7_05_v3	718018	718437	+	171	NA	TTS (ID=exon_PF3D7_0517100-E1;Parent=PF3D7_0517100.1)	NA	-1552	PF3D7_0517000
16D_H3K9ac_peak_3744	Pf3D7_12_v3	901370	902303	+	171	NA	promoter-TSS (ID=exon_PF3D7_1222500-E1;Parent=PF3D7_1222500.1)	NA	-760	PF3D7_1222500
16D_H3K9ac_peak_3791	Pf3D7_12_v3	1081045	1081407	+	171	NA	promoter-TSS (ID=exon_PF3D7_1226700-E1;Parent=PF3D7_1226700.1)	NA	28	PF3D7_1226700
16D_H3K9ac_peak_867	Pf3D7_05_v3	603073	603496	+	170	NA	TTS (ID=exon_PF3D7_0514400-E1;Parent=PF3D7_0514400.1)	NA	739	PF3D7_0514400
16D_H3K9ac_peak_1310	Pf3D7_06_v3	873753	874379	+	170	NA	exon (ID=exon_PF3D7_0621300-E1;Parent=PF3D7_0621300.1, exon 1 of 1)	NA	257	PF3D7_0621300
16D_H3K9ac_peak_4136	Pf3D7_13_v3	372177	372811	+	170	NA	promoter-TSS (ID=exon_PF3D7_1308300-E2;Parent=PF3D7_1308300.1)	NA	-71	PF3D7_1308300
16D_H3K9ac_peak_4088	Pf3D7_13_v3	151264	151724	+	170	NA	promoter-TSS (ID=exon_PF3D7_1302800-E2;Parent=PF3D7_1302800.1)	NA	141	PF3D7_1302800
16D_H3K9ac_peak_349	Pf3D7_03_v3	175653	176018	+	170	NA	promoter-TSS (ID=exon_PF3D7_0303300-E2;Parent=PF3D7_0303300.1)	NA	-36	PF3D7_0303300
16D_H3K9ac_peak_5624	Pf3D7_14_v3	2903718	2904018	+	170	NA	TTS (ID=exon_PF3D7_1471000-E1;Parent=PF3D7_1471000.1)	NA	1734	PF3D7_1471000
16D_H3K9ac_peak_3074	Pf3D7_11_v3	539313	540277	+	170	NA	promoter-TSS (ID=exon_PF3D7_1114100-E3;Parent=PF3D7_1114100.2)	NA	-108	PF3D7_1114100
16D_H3K9ac_peak_2619	Pf3D7_10_v3	411031	411384	+	170	NA	promoter-TSS (ID=exon_PF3D7_1010200-E1;Parent=PF3D7_1010200.1)	NA	-671	PF3D7_1010200
16D_H3K9ac_peak_5019	Pf3D7_14_v3	685858	686426	+	170	NA	promoter-TSS (ID=exon_PF3D7_1416900-E3;Parent=PF3D7_1416900.1)	NA	-58	PF3D7_1416900
16D_H3K9ac_peak_3169	Pf3D7_11_v3	848748	848960	+	170	NA	promoter-TSS (ID=exon_PF3D7_1122400-E1;Parent=PF3D7_1122400.1)	NA	-481	PF3D7_1122400
16D_H3K9ac_peak_2962	Pf3D7_11_v3	180893	181213	+	170	NA	promoter-TSS (ID=exon_PF3D7_1104100-E1;Parent=PF3D7_1104100.1)	NA	75	PF3D7_1104100
16D_H3K9ac_peak_273	Pf3D7_02_v3	773396	773821	+	169	NA	TTS (ID=exon_PF3D7_0219200-E2;Parent=PF3D7_0219200.1)	NA	146	PF3D7_0219300
16D_H3K9ac_peak_3979	Pf3D7_12_v3	1955695	1956188	+	169	NA	promoter-TSS (ID=exon_PF3D7_1247400-E1;Parent=PF3D7_1247400.1)	NA	97	PF3D7_1247400
16D_H3K9ac_peak_3945	Pf3D7_12_v3	1855343	1856304	+	169	NA	promoter-TSS (ID=exon_PF3D7_1244200-E1;Parent=PF3D7_1244200.1)	NA	-142	PF3D7_1244200
16D_H3K9ac_peak_5267	Pf3D7_14_v3	1690060	1690456	+	169	NA	promoter-TSS (ID=exon_PF3D7_1441400-E1;Parent=PF3D7_1441400.1)	NA	-735	PF3D7_1441400
16D_H3K9ac_peak_3592	Pf3D7_12_v3	361409	362031	+	169	NA	promoter-TSS (ID=exon_PF3D7_1208100-E2;Parent=PF3D7_1208100.1)	NA	-180	PF3D7_1208100
16D_H3K9ac_peak_960	Pf3D7_05_v3	946043	946364	+	169	NA	Intergenic	NA	-1272	PF3D7_0522800
16D_H3K9ac_peak_3964	Pf3D7_12_v3	1910754	1911608	+	169	NA	exon (ID=exon_PF3D7_1245900-E1;Parent=PF3D7_1245900.1, exon 1 of 1)	NA	218	PF3D7_1245900
16D_H3K9ac_peak_3608	Pf3D7_12_v3	444714	445034	+	169	NA	promoter-TSS (ID=exon_PF3D7_1209700-E2;Parent=PF3D7_1209700.1)	NA	-751	PF3D7_1209700
16D_H3K9ac_peak_4748	Pf3D7_13_v3	2604830	2605336	+	168	NA	promoter-TSS (ID=exon_PF3D7_1364800-E3;Parent=PF3D7_1364800.1)	NA	-111	PF3D7_1364800
16D_H3K9ac_peak_4211	Pf3D7_13_v3	634943	635451	+	168	NA	TTS (ID=exon_PF3D7_1314900-E5;Parent=PF3D7_1314900.1)	NA	1550	PF3D7_1314900
16D_H3K9ac_peak_3005	Pf3D7_11_v3	314410	314992	+	168	NA	Intergenic	NA	-3414	PF3D7_1107300
16D_H3K9ac_peak_3036	Pf3D7_11_v3	427141	427410	+	168	NA	promoter-TSS (ID=exon_PF3D7_1110600-E1;Parent=PF3D7_1110600.1)	NA	-411	PF3D7_1110600
16D_H3K9ac_peak_427	Pf3D7_03_v3	528629	528892	+	168	NA	promoter-TSS (ID=exon_PF3D7_0312500-E1;Parent=PF3D7_0312500.1)	NA	-277	PF3D7_0312500
16D_H3K9ac_peak_4657	Pf3D7_13_v3	2263367	2264148	+	168	NA	promoter-TSS (ID=exon_PF3D7_1356900-E4;Parent=PF3D7_1356900.1)	NA	20	PF3D7_1356900
16D_H3K9ac_peak_3463	Pf3D7_11_v3	1892310	1893778	+	168	NA	promoter-TSS (ID=exon_PF3D7_1147500-E1;Parent=PF3D7_1147500.1)	NA	-447	PF3D7_1147500
16D_H3K9ac_peak_5589-2	Pf3D7_14_v3	2766554	2767063	+	168	NA	promoter-TSS (ID=exon_PF3D7_1467800-E2;Parent=PF3D7_1467800.1)	NA	278	PF3D7_1467700
16D_H3K9ac_peak_2471	Pf3D7_09_v3	1366498	1367115	+	168	NA	promoter-TSS (ID=exon_PF3D7_0934900-E1;Parent=PF3D7_0934900.1)	NA	344	PF3D7_0935000
16D_H3K9ac_peak_503	Pf3D7_03_v3	845746	846094	+	168	NA	exon (ID=exon_PF3D7_0320300-E1;Parent=PF3D7_0320300.1, exon 1 of 1)	NA	207	PF3D7_0320300
16D_H3K9ac_peak_5589	Pf3D7_14_v3	2766012	2766407	+	168	NA	promoter-TSS (ID=exon_PF3D7_1467700-E2;Parent=PF3D7_1467700.1)	NA	-48	PF3D7_1467700
16D_H3K9ac_peak_4069	Pf3D7_13_v3	111429	112063	+	168	NA	Intergenic	NA	-1478	PF3D7_1301900
16D_H3K9ac_peak_2739	Pf3D7_10_v3	786850	787050	+	167	NA	TTS (ID=exon_PF3D7_1019500-E27;Parent=PF3D7_1019500.2,PF3D7_1019500.1)	NA	144	PF3D7_1019400
16D_H3K9ac_peak_3014	Pf3D7_11_v3	350876	351549	+	167	NA	Intergenic	NA	-1344	PF3D7_1108000
16D_H3K9ac_peak_1324	Pf3D7_06_v3	911422	911931	+	167	NA	TTS (ID=exon_PF3D7_0622500-E1;Parent=PF3D7_0622500.1)	NA	173	PF3D7_0622400
16D_H3K9ac_peak_3294	Pf3D7_11_v3	1268121	1268718	+	167	NA	promoter-TSS (ID=exon_PF3D7_1132700-E1;Parent=PF3D7_1132700.1)	NA	-36	PF3D7_1132700
16D_H3K9ac_peak_1037	Pf3D7_05_v3	1153525	1154127	+	167	NA	exon (ID=exon_PF3D7_0527900-E1;Parent=PF3D7_0527900.1, exon 1 of 1)	NA	150	PF3D7_0527900
16D_H3K9ac_peak_5316	Pf3D7_14_v3	1874855	1875088	+	167	NA	TTS (ID=exon_PF3D7_1445700-E3;Parent=PF3D7_1445700.1)	NA	912	PF3D7_1445600
16D_H3K9ac_peak_4875	Pf3D7_14_v3	172209	172518	+	167	NA	promoter-TSS (ID=exon_PF3D7_1405000-E2;Parent=PF3D7_1405000.1)	NA	126	PF3D7_1405000
16D_H3K9ac_peak_1710	Pf3D7_07_v3	1289082	1290541	+	167	NA	promoter-TSS (ID=exon_PF3D7_0730200-E2;Parent=PF3D7_0730200.1)	NA	-412	PF3D7_0730200
16D_H3K9ac_peak_587	Pf3D7_04_v3	325096	325395	+	166	NA	promoter-TSS (ID=exon_PF3D7_0406100-E2;Parent=PF3D7_0406100.1)	NA	-20	PF3D7_0406100
16D_H3K9ac_peak_3601	Pf3D7_12_v3	408543	409380	+	166	NA	exon (ID=exon_PF3D7_1208800-E1;Parent=PF3D7_1208800.1, exon 1 of 1)	NA	189	PF3D7_1208800
16D_H3K9ac_peak_5597	Pf3D7_14_v3	2800874	2801719	+	166	NA	Intergenic	NA	-1212	PF3D7_1468200
16D_H3K9ac_peak_3672	Pf3D7_12_v3	644281	644765	+	166	NA	promoter-TSS (ID=exon_PF3D7_1216000-E1;Parent=PF3D7_1216000.1)	NA	-16	PF3D7_1216000
16D_H3K9ac_peak_326	Pf3D7_03_v3	97472	98231	+	166	NA	promoter-TSS (ID=exon_PF3D7_0301700-E1;Parent=PF3D7_0301700.1)	NA	56	PF3D7_0301700
16D_H3K9ac_peak_5362	Pf3D7_14_v3	2029404	2029885	+	166	NA	Intergenic	NA	-1443	PF3D7_1449500
16D_H3K9ac_peak_1460	Pf3D7_07_v3	132220	133007	+	166	NA	promoter-TSS (ID=exon_PF3D7_0703400-E1;Parent=PF3D7_0703400.1)	NA	-781	PF3D7_0703400
16D_H3K9ac_peak_5037	Pf3D7_14_v3	775352	776002	+	166	NA	promoter-TSS (ID=exon_PF3D7_1418300-E1;Parent=PF3D7_1418300.1)	NA	217	PF3D7_1418200
16D_H3K9ac_peak_1237	Pf3D7_06_v3	616252	616611	+	166	NA	exon (ID=exon_PF3D7_0614800-E1;Parent=PF3D7_0614800.1, exon 1 of 1)	NA	179	PF3D7_0614800
16D_H3K9ac_peak_1843	Pf3D7_08_v3	564153	564987	+	166	NA	TTS (ID=exon_PF3D7_0811200-E2;Parent=PF3D7_0811200.1)	NA	-3254	PF3D7_0811300
16D_H3K9ac_peak_1553	Pf3D7_07_v3	612364	612968	+	166	NA	promoter-TSS (ID=exon_PF3D7_0713400-E2;Parent=PF3D7_0713400.1)	NA	-104	PF3D7_0713400
16D_H3K9ac_peak_3226	Pf3D7_11_v3	1030106	1031405	+	166	NA	promoter-TSS (ID=exon_PF3D7_1126400-E1;Parent=PF3D7_1126400.1)	NA	76	PF3D7_1126400
16D_H3K9ac_peak_5681	Pf3D7_14_v3	3132963	3133299	+	166	NA	promoter-TSS (ID=exon_PF3D7_1476200-E1;Parent=PF3D7_1476200.1)	NA	-820	PF3D7_1476200
16D_H3K9ac_peak_2909	Pf3D7_10_v3	1481125	1481876	+	165	NA	TTS (ID=exon_PF3D7_1037400-E1;Parent=PF3D7_1037400.1)	NA	-2655	PF3D7_1037300
16D_H3K9ac_peak_586	Pf3D7_04_v3	320950	321578	+	165	NA	exon (ID=exon_PF3D7_0406000-E1;Parent=PF3D7_0406000.1, exon 1 of 1)	NA	245	PF3D7_0406000
16D_H3K9ac_peak_4409	Pf3D7_13_v3	1473479	1473932	+	165	NA	promoter-TSS (ID=exon_PF3D7_1336200-E1;Parent=PF3D7_1336200.1)	NA	-569	PF3D7_1336200
16D_H3K9ac_peak_5115	Pf3D7_14_v3	1043147	1043527	+	165	NA	promoter-TSS (ID=exon_PF3D7_1426800-E2;Parent=PF3D7_1426800.1)	NA	280	PF3D7_1426800
16D_H3K9ac_peak_5230	Pf3D7_14_v3	1545379	1545977	+	165	NA	promoter-TSS (ID=exon_PF3D7_1438200-E1;Parent=PF3D7_1438200.1)	NA	-439	PF3D7_1438200
16D_H3K9ac_peak_2953	Pf3D7_11_v3	155508	155893	+	165	NA	promoter-TSS (ID=exon_PF3D7_1103600-E1;Parent=PF3D7_1103600.1)	NA	-914	PF3D7_1103600
16D_H3K9ac_peak_4419	Pf3D7_13_v3	1490167	1490487	+	165	NA	promoter-TSS (ID=exon_PF3D7_1336900-E1;Parent=PF3D7_1336900.1)	NA	-65	PF3D7_1336900
16D_H3K9ac_peak_5554	Pf3D7_14_v3	2646583	2647579	+	165	NA	promoter-TSS (ID=exon_PF3D7_1465400-E2;Parent=PF3D7_1465400.1)	NA	-48	PF3D7_1465400
16D_H3K9ac_peak_5113	Pf3D7_14_v3	1023098	1023384	+	165	NA	promoter-TSS (ID=exon_PF3D7_1426200-E1;Parent=PF3D7_1426200.1)	NA	-384	PF3D7_1426200
16D_H3K9ac_peak_936	Pf3D7_05_v3	848366	848883	+	165	NA	exon (ID=exon_PF3D7_0520700-E1;Parent=PF3D7_0520700.1, exon 1 of 1)	NA	143	PF3D7_0520700
16D_H3K9ac_peak_3898	Pf3D7_12_v3	1623746	1624470	+	165	NA	promoter-TSS (ID=exon_PF3D7_1239000-E1;Parent=PF3D7_1239000.1)	NA	-403	PF3D7_1239000
16D_H3K9ac_peak_2660	Pf3D7_10_v3	518017	518428	+	164	NA	promoter-TSS (ID=exon_PF3D7_1013300-E1;Parent=PF3D7_1013300.1)	NA	348	PF3D7_1013400
16D_H3K9ac_peak_3081	Pf3D7_11_v3	548914	549338	+	164	NA	promoter-TSS (ID=exon_PF3D7_1114500-E1;Parent=PF3D7_1114500.1)	NA	170	PF3D7_1114400
16D_H3K9ac_peak_141	Pf3D7_02_v3	203212	204167	+	164	NA	exon (ID=exon_PF3D7_0204600-E1;Parent=PF3D7_0204600.1, exon 1 of 1)	NA	359	PF3D7_0204600
16D_H3K9ac_peak_1979	Pf3D7_08_v3	973533	973739	+	164	NA	promoter-TSS (ID=exon_PF3D7_0821700-E2;Parent=PF3D7_0821700.1)	NA	50	PF3D7_0821700
16D_H3K9ac_peak_4834	Pf3D7_14_v3	51965	53828	+	164	NA	TTS (ID=exon_PF3D7_1401400-E1;Parent=PF3D7_1401400.1)	NA	838	PF3D7_1401400
16D_H3K9ac_peak_4833	Pf3D7_14_v3	50312	51713	+	164	NA	promoter-TSS (ID=exon_PF3D7_1401300-E2;Parent=PF3D7_1401300.1)	NA	-597	PF3D7_1401300
16D_H3K9ac_peak_5158	Pf3D7_14_v3	1259292	1259588	+	164	NA	promoter-TSS (ID=exon_PF3D7_1432000-E1;Parent=PF3D7_1432000.1)	NA	-469	PF3D7_1432000
16D_H3K9ac_peak_4033	Pf3D7_12_v3	2108130	2108506	+	164	NA	promoter-TSS (ID=exon_PF3D7_1251700-E2;Parent=PF3D7_1251700.1)	NA	-25	PF3D7_1251700
16D_H3K9ac_peak_5400	Pf3D7_14_v3	2131469	2131703	+	164	NA	promoter-TSS (ID=exon_PF3D7_1451900-E1;Parent=PF3D7_1451900.1)	NA	-329	PF3D7_1451900
16D_H3K9ac_peak_3046	Pf3D7_11_v3	451949	452296	+	164	NA	TTS (ID=exon_PF3D7_1111700-E1;Parent=PF3D7_1111700.1)	NA	441	PF3D7_1111600
16D_H3K9ac_peak_706	Pf3D7_04_v3	1001202	1002124	+	164	NA	promoter-TSS (ID=exon_PF3D7_0422100-E1;Parent=PF3D7_0422100.1)	NA	50	PF3D7_0422100
16D_H3K9ac_peak_3485	Pf3D7_11_v3	1972029	1972560	+	164	NA	promoter-TSS (ID=exon_PF3D7_1149100-E2;Parent=PF3D7_1149100.1)	NA	-106	PF3D7_1149100
16D_H3K9ac_peak_589	Pf3D7_04_v3	329137	329479	+	164	NA	promoter-TSS (ID=exon_PF3D7_0406200-E1;Parent=PF3D7_0406200.1)	NA	92	PF3D7_0406200
16D_H3K9ac_peak_1132	Pf3D7_06_v3	213304	214094	+	164	NA	promoter-TSS (ID=exon_PF3D7_0604900-E1;Parent=PF3D7_0604900.1)	NA	141	PF3D7_0605000
16D_H3K9ac_peak_5263	Pf3D7_14_v3	1675416	1675722	+	163	NA	Intergenic	NA	-1500	PF3D7_1441100
16D_H3K9ac_peak_1603	Pf3D7_07_v3	832327	832961	+	163	NA	TTS (ID=exon_PF3D7_0718800-E5;Parent=PF3D7_0718800.1)	NA	278	PF3D7_0718700
16D_H3K9ac_peak_3437	Pf3D7_11_v3	1769771	1770058	+	163	NA	TTS (ID=exon_PF3D7_1144500-E1;Parent=PF3D7_1144500.1)	NA	-1035	PF3D7_1144600
16D_H3K9ac_peak_1364	Pf3D7_06_v3	1043469	1044334	+	163	NA	promoter-TSS (ID=exon_PF3D7_0625700-E1;Parent=PF3D7_0625700.1)	NA	355	PF3D7_0625800
16D_H3K9ac_peak_3191	Pf3D7_11_v3	947837	949225	+	163	NA	promoter-TSS (ID=exon_PF3D7_1124000-E2;Parent=PF3D7_1124000.1)	NA	-60	PF3D7_1124000
16D_H3K9ac_peak_5263-2	Pf3D7_14_v3	1675904	1676259	+	163	NA	Intergenic	NA	-2012	PF3D7_1441100
16D_H3K9ac_peak_5336	Pf3D7_14_v3	1927300	1927591	+	163	NA	promoter-TSS (ID=exon_PF3D7_1446900-E1;Parent=PF3D7_1446900.1)	NA	-795	PF3D7_1446900
16D_H3K9ac_peak_4084	Pf3D7_13_v3	126460	127622	+	162	NA	promoter-TSS (ID=exon_PF3D7_1302300-E1;Parent=PF3D7_1302300.1)	NA	100	PF3D7_1302300
16D_H3K9ac_peak_1978	Pf3D7_08_v3	971893	972198	+	162	NA	TTS (ID=exon_PF3D7_0821600-E1;Parent=PF3D7_0821600.1)	NA	-1541	PF3D7_0821700
16D_H3K9ac_peak_3086	Pf3D7_11_v3	573735	574292	+	162	NA	promoter-TSS (ID=exon_PF3D7_1115100-E1;Parent=PF3D7_1115100.1)	NA	-707	PF3D7_1115100
16D_H3K9ac_peak_1469	Pf3D7_07_v3	232466	233220	+	162	NA	promoter-TSS (ID=exon_PF3D7_0704700-E1;Parent=PF3D7_0704700.1)	NA	-558	PF3D7_0704700
16D_H3K9ac_peak_1685	Pf3D7_08_v3	1350737	1352083	+	162	NA	Intergenic	NA	-2046	PF3D7_0831500
16D_H3K9ac_peak_1694	Pf3D7_08_v3	1370674	1371049	+	162	NA	promoter-TSS (ID=exon_PF3D7_0831750-E1;Parent=PF3D7_0831750.1)	NA	-986	PF3D7_0831750
16D_H3K9ac_peak_756	Pf3D7_05_v3	123653	124417	+	162	NA	promoter-TSS (ID=exon_PF3D7_0502900-E1;Parent=PF3D7_0502900.1)	NA	-131	PF3D7_0502900
16D_H3K9ac_peak_5264	Pf3D7_14_v3	1676464	1677296	+	162	NA	Intergenic	NA	-1782	PF3D7_1441200
16D_H3K9ac_peak_2253	Pf3D7_09_v3	588727	589776	+	162	NA	promoter-TSS (ID=exon_PF3D7_0913700-E1;Parent=PF3D7_0913700.1)	NA	-12	PF3D7_0913700
16D_H3K9ac_peak_3457	Pf3D7_11_v3	1826764	1827475	+	161	NA	promoter-TSS (ID=exon_PF3D7_1146200-E2;Parent=PF3D7_1146200.1)	NA	-327	PF3D7_1146200
16D_H3K9ac_peak_5249	Pf3D7_14_v3	1616654	1617176	+	161	NA	Intergenic	NA	-1373	PF3D7_1439700
16D_H3K9ac_peak_1544	Pf3D7_07_v3	499137	499622	+	161	NA	promoter-TSS (ID=exon_PF3D7_0711300-E1;Parent=PF3D7_0711300.1)	NA	43	PF3D7_0711300
16D_H3K9ac_peak_2184	Pf3D7_09_v3	350672	351241	+	161	NA	promoter-TSS (ID=exon_PF3D7_0907300-E1;Parent=PF3D7_0907300.1)	NA	6	PF3D7_0907300
16D_H3K9ac_peak_3665	Pf3D7_12_v3	620726	620990	+	161	NA	promoter-TSS (ID=exon_PF3D7_1215000-E1;Parent=PF3D7_1215000.1)	NA	-267	PF3D7_1215000
16D_H3K9ac_peak_4450	Pf3D7_13_v3	1574453	1574910	+	161	NA	promoter-TSS (ID=exon_PF3D7_1339000-E1;Parent=PF3D7_1339000.1)	NA	-675	PF3D7_1339100
16D_H3K9ac_peak_1189	Pf3D7_06_v3	446266	446933	+	161	NA	promoter-TSS (ID=exon_PF3D7_0610500-E2;Parent=PF3D7_0610500.1)	NA	-236	PF3D7_0610500
16D_H3K9ac_peak_564	Pf3D7_04_v3	195479	196156	+	161	NA	exon (ID=exon_PF3D7_0403500-E1;Parent=PF3D7_0403500.1, exon 1 of 1)	NA	274	PF3D7_0403500
16D_H3K9ac_peak_4306	Pf3D7_13_v3	1043707	1044373	+	160	NA	promoter-TSS (ID=exon_PF3D7_1325000-E1;Parent=PF3D7_1325000.1)	NA	-952	PF3D7_1325000
16D_H3K9ac_peak_5645	Pf3D7_14_v3	2977567	2978149	+	160	NA	promoter-TSS (ID=exon_PF3D7_1473100-E2;Parent=PF3D7_1473100.1)	NA	259	PF3D7_1473100
16D_H3K9ac_peak_1361	Pf3D7_06_v3	1038369	1038610	+	160	NA	Intergenic	NA	-1166	PF3D7_0625600
16D_H3K9ac_peak_3785	Pf3D7_12_v3	1053307	1053914	+	160	NA	promoter-TSS (ID=exon_PF3D7_1226000-E2;Parent=PF3D7_1226000.1)	NA	-27	PF3D7_1226000
16D_H3K9ac_peak_4945	Pf3D7_14_v3	436716	437748	+	160	NA	promoter-TSS (ID=exon_PF3D7_1410900-E3;Parent=PF3D7_1410900.1)	NA	8	PF3D7_1410900
16D_H3K9ac_peak_1096	Pf3D7_05_v3	1332562	1332884	+	160	NA	promoter-TSS (ID=exon_PF3D7_0533100-E1;Parent=PF3D7_0533100.1)	NA	-747	PF3D7_0533100
16D_H3K9ac_peak_5606	Pf3D7_14_v3	2827924	2828209	+	160	NA	exon (ID=exon_PF3D7_1468800-E1;Parent=PF3D7_1468800.1, exon 1 of 1)	NA	1165	PF3D7_1468700
16D_H3K9ac_peak_5622	Pf3D7_14_v3	2897490	2898122	+	160	NA	promoter-TSS (ID=exon_PF3D7_1470900-E2;Parent=PF3D7_1470900.1)	NA	-110	PF3D7_1470900
16D_H3K9ac_peak_952	Pf3D7_05_v3	901284	902172	+	160	NA	promoter-TSS (ID=exon_PF3D7_0522200-E2;Parent=PF3D7_0522200.1)	NA	95	PF3D7_0522200
16D_H3K9ac_peak_4699	Pf3D7_13_v3	2409309	2410368	+	159	NA	exon (ID=exon_PF3D7_1360300-E1;Parent=PF3D7_1360300.1, exon 1 of 1)	NA	628	PF3D7_1360300
16D_H3K9ac_peak_4911	Pf3D7_14_v3	297445	297758	+	159	NA	exon (ID=exon_PF3D7_1408100-E1;Parent=PF3D7_1408100.1, exon 1 of 1)	NA	133	PF3D7_1408100
16D_H3K9ac_peak_1982	Pf3D7_08_v3	977950	978534	+	159	NA	promoter-TSS (ID=exon_PF3D7_0821900-E2;Parent=PF3D7_0821900.1)	NA	-54	PF3D7_0821900
16D_H3K9ac_peak_1307	Pf3D7_06_v3	861752	862080	+	159	NA	promoter-TSS (ID=exon_PF3D7_0621000-E1;Parent=PF3D7_0621000.1)	NA	-151	PF3D7_0620900
16D_H3K9ac_peak_1770	Pf3D7_08_v3	234309	234848	+	159	NA	promoter-TSS (ID=exon_PF3D7_0803800-E1;Parent=PF3D7_0803800.1)	NA	-152	PF3D7_0803800
16D_H3K9ac_peak_615	Pf3D7_04_v3	438931	439315	+	159	NA	exon (ID=exon_PF3D7_0409200-E1;Parent=PF3D7_0409200.1, exon 1 of 1)	NA	236	PF3D7_0409200
16D_H3K9ac_peak_5521	Pf3D7_14_v3	2568061	2568673	+	159	NA	promoter-TSS (ID=exon_PF3D7_1463100-E8;Parent=PF3D7_1463100.1)	NA	122	PF3D7_1463100
16D_H3K9ac_peak_1986	Pf3D7_08_v3	989334	989897	+	159	NA	promoter-TSS (ID=exon_PF3D7_0822300-E1;Parent=PF3D7_0822300.1)	NA	-635	PF3D7_0822400
16D_H3K9ac_peak_1349	Pf3D7_06_v3	986579	986908	+	159	NA	promoter-TSS (ID=exon_PF3D7_0624200-E3;Parent=PF3D7_0624200.1)	NA	-64	PF3D7_0624200
16D_H3K9ac_peak_1035	Pf3D7_05_v3	1151100	1152099	+	159	NA	promoter-TSS (ID=exon_PF3D7_0527800-E1;Parent=PF3D7_0527800.1)	NA	-290	PF3D7_0527800
16D_H3K9ac_peak_5480	Pf3D7_14_v3	2447821	2448302	+	159	NA	promoter-TSS (ID=exon_PF3D7_1459800-E4;Parent=PF3D7_1459800.1)	NA	237	PF3D7_1459800
16D_H3K9ac_peak_2628	Pf3D7_10_v3	428733	429001	+	159	NA	TTS (ID=exon_PF3D7_1011000-E3;Parent=PF3D7_1011000.1)	NA	549	PF3D7_1011000
16D_H3K9ac_peak_759	Pf3D7_05_v3	137487	139300	+	158	NA	Intergenic	NA	-2317	PF3D7_0503400
16D_H3K9ac_peak_465	Pf3D7_03_v3	680932	681395	+	158	NA	promoter-TSS (ID=exon_PF3D7_0316900-E2;Parent=PF3D7_0316900.1)	NA	114	PF3D7_0316900
16D_H3K9ac_peak_1134	Pf3D7_06_v3	215638	216014	+	158	NA	Intergenic	NA	-1414	PF3D7_0605100
16D_H3K9ac_peak_3231	Pf3D7_11_v3	1054074	1054598	+	158	NA	promoter-TSS (ID=exon_PF3D7_1126900-E2;Parent=PF3D7_1126900.1)	NA	-3	PF3D7_1126900
16D_H3K9ac_peak_1383	Pf3D7_06_v3	1100270	1100942	+	158	NA	exon (ID=exon_PF3D7_0627400-E1;Parent=PF3D7_0627400.1, exon 1 of 1)	NA	252	PF3D7_0627400
16D_H3K9ac_peak_2255	Pf3D7_09_v3	597690	598171	+	158	NA	promoter-TSS (ID=exon_PF3D7_0913900-E1;Parent=PF3D7_0913900.1)	NA	236	PF3D7_0914000
16D_H3K9ac_peak_1053	Pf3D7_05_v3	1195906	1196418	+	158	NA	promoter-TSS (ID=exon_PF3D7_0529300-E1;Parent=PF3D7_0529300.1)	NA	-153	PF3D7_0529300
16D_H3K9ac_peak_4558	Pf3D7_13_v3	1965781	1966382	+	158	NA	TTS (ID=exon_PF3D7_1348800-E5;Parent=PF3D7_1348800.1)	NA	241	PF3D7_1348900
16D_H3K9ac_peak_308	Pf3D7_02_v3	834187	835001	+	158	NA	TTS (ID=exon_PF3D7_0220700-E2;Parent=PF3D7_0220700.1)	NA	472	PF3D7_0220700
16D_H3K9ac_peak_2976	Pf3D7_11_v3	226689	227450	+	158	NA	TTS (ID=exon_PF3D7_1105100-E1;Parent=PF3D7_1105100.1)	NA	1004	PF3D7_1105100
16D_H3K9ac_peak_835	Pf3D7_05_v3	466661	467459	+	158	NA	TTS (ID=exon_PF3D7_0511000-E1;Parent=PF3D7_0511000.1)	NA	1040	PF3D7_0511000
16D_H3K9ac_peak_4913	Pf3D7_14_v3	310801	311254	+	158	NA	Intergenic	NA	-1542	PF3D7_1408300
16D_H3K9ac_peak_487	Pf3D7_03_v3	802336	802625	+	157	NA	exon (ID=exon_PF3D7_0319100-E1;Parent=PF3D7_0319100.1, exon 1 of 1)	NA	103	PF3D7_0319100
16D_H3K9ac_peak_1164	Pf3D7_06_v3	352571	352828	+	157	NA	promoter-TSS (ID=exon_PF3D7_0608500-E2;Parent=PF3D7_0608500.1)	NA	76	PF3D7_0608500
16D_H3K9ac_peak_1772	Pf3D7_08_v3	235488	235892	+	157	NA	TTS (ID=exon_PF3D7_0803900-E1;Parent=PF3D7_0803900.1)	NA	881	PF3D7_0803900
16D_H3K9ac_peak_782	Pf3D7_05_v3	251163	251960	+	157	NA	promoter-TSS (ID=exon_PF3D7_0505700-E1;Parent=PF3D7_0505700.1)	NA	601	PF3D7_0505800
16D_H3K9ac_peak_5618	Pf3D7_14_v3	2870106	2870542	+	157	NA	promoter-TSS (ID=exon_PF3D7_1470000-E1;Parent=PF3D7_1470000.1)	NA	255	PF3D7_1470100
16D_H3K9ac_peak_3260	Pf3D7_11_v3	1127675	1127953	+	157	NA	promoter-TSS (ID=exon_PF3D7_1129200-E1;Parent=PF3D7_1129200.1)	NA	-960	PF3D7_1129200
16D_H3K9ac_peak_3625	Pf3D7_12_v3	479380	479995	+	157	NA	promoter-TSS (ID=exon_PF3D7_1210900-E1;Parent=PF3D7_1210900.1)	NA	-99	PF3D7_1210800
16D_H3K9ac_peak_2217	Pf3D7_09_v3	475707	476302	+	157	NA	exon (ID=exon_PF3D7_0910300-E1;Parent=PF3D7_0910300.1, exon 1 of 1)	NA	333	PF3D7_0910300
16D_H3K9ac_peak_261	Pf3D7_02_v3	749937	750371	+	157	NA	promoter-TSS (ID=exon_PF3D7_0218300-E1;Parent=PF3D7_0218300.1)	NA	-789	PF3D7_0218300
16D_H3K9ac_peak_2267	Pf3D7_09_v3	639187	639475	+	157	NA	TTS (ID=exon_PF3D7_0914900-E1;Parent=PF3D7_0914900.1)	NA	1928	PF3D7_0915000
16D_H3K9ac_peak_5650	Pf3D7_14_v3	2997579	2997923	+	157	NA	TTS (ID=exon_PF3D7_1473700-E1;Parent=PF3D7_1473700.1)	NA	193	PF3D7_1473600
16D_H3K9ac_peak_2729	Pf3D7_10_v3	718463	718811	+	156	NA	exon (ID=exon_PF3D7_1018000-E1;Parent=PF3D7_1018000.1, exon 1 of 1)	NA	183	PF3D7_1018000
16D_H3K9ac_peak_1549	Pf3D7_07_v3	522247	522628	+	156	NA	promoter-TSS (ID=exon_PF3D7_0711800-E1;Parent=PF3D7_0711800.1)	NA	-710	PF3D7_0711800
16D_H3K9ac_peak_3970	Pf3D7_12_v3	1938523	1939226	+	156	NA	exon (ID=exon_PF3D7_1246700-E1;Parent=PF3D7_1246700.1, exon 1 of 1)	NA	231	PF3D7_1246700
16D_H3K9ac_peak_4649	Pf3D7_13_v3	2231438	2231681	+	156	NA	promoter-TSS (ID=exon_PF3D7_1356300-E2;Parent=PF3D7_1356300.1)	NA	-324	PF3D7_1356300
16D_H3K9ac_peak_2284	Pf3D7_09_v3	693503	693771	+	156	NA	promoter-TSS (ID=exon_PF3D7_0916500-E4;Parent=PF3D7_0916500.1)	NA	-67	PF3D7_0916500
16D_H3K9ac_peak_621	Pf3D7_04_v3	459058	459388	+	156	NA	promoter-TSS (ID=exon_PF3D7_0409800-E1;Parent=PF3D7_0409800.1)	NA	-487	PF3D7_0409800
16D_H3K9ac_peak_4628	Pf3D7_13_v3	2168413	2168755	+	156	NA	TTS (ID=exon_PF3D7_1354400-E5;Parent=PF3D7_1354400.1)	NA	785	PF3D7_1354400
16D_H3K9ac_peak_4806	Pf3D7_13_v3	2784067	2784888	+	155	NA	TTS (ID=exon_PF3D7_1370200-E1;Parent=PF3D7_1370200.1)	NA	711	PF3D7_1370200
16D_H3K9ac_peak_4122	Pf3D7_13_v3	317557	317842	+	155	NA	promoter-TSS (ID=exon_PF3D7_1306600-E1;Parent=PF3D7_1306600.1)	NA	687	PF3D7_1306700
16D_H3K9ac_peak_2613	Pf3D7_10_v3	386810	387281	+	155	NA	promoter-TSS (ID=exon_PF3D7_1009600-E1;Parent=PF3D7_1009600.1)	NA	69	PF3D7_1009600
16D_H3K9ac_peak_1482	Pf3D7_07_v3	287084	288419	+	155	NA	promoter-TSS (ID=exon_PF3D7_0705800-E8;Parent=PF3D7_0705800.1)	NA	52	PF3D7_0705800
16D_H3K9ac_peak_159	Pf3D7_02_v3	245197	245666	+	155	NA	promoter-TSS (ID=exon_PF3D7_0206100-E3;Parent=PF3D7_0206100.1)	NA	73	PF3D7_0206100
16D_H3K9ac_peak_178	Pf3D7_02_v3	349954	350292	+	155	NA	promoter-TSS (ID=exon_PF3D7_0208400-E1;Parent=PF3D7_0208400.1)	NA	-783	PF3D7_0208400
16D_H3K9ac_peak_3009	Pf3D7_11_v3	319569	320116	+	155	NA	promoter-TSS (ID=exon_PF3D7_1107400-E1;Parent=PF3D7_1107400.1)	NA	315	PF3D7_1107500
16D_H3K9ac_peak_3129	Pf3D7_11_v3	706891	707401	+	155	NA	exon (ID=exon_PF3D7_1118600-E1;Parent=PF3D7_1118600.1, exon 1 of 1)	NA	236	PF3D7_1118600
16D_H3K9ac_peak_3347	Pf3D7_11_v3	1436604	1437057	+	155	NA	Intergenic	NA	-1660	PF3D7_1136500
16D_H3K9ac_peak_4731	Pf3D7_13_v3	2542122	2542766	+	155	NA	promoter-TSS (ID=exon_PF3D7_1363200-E1;Parent=PF3D7_1363200.1)	NA	160	PF3D7_1363300
16D_H3K9ac_peak_4456	Pf3D7_13_v3	1585334	1585865	+	155	NA	TTS (ID=exon_PF3D7_1339400-E1;Parent=PF3D7_1339400.1)	NA	349	PF3D7_1339400
16D_H3K9ac_peak_1555	Pf3D7_07_v3	623042	623683	+	155	NA	promoter-TSS (ID=exon_PF3D7_0713700-E4;Parent=PF3D7_0713700.1)	NA	159	PF3D7_0713700
16D_H3K9ac_peak_2730	Pf3D7_10_v3	732628	732916	+	154	NA	promoter-TSS (ID=exon_PF3D7_1018300-E1;Parent=PF3D7_1018300.1)	NA	84	PF3D7_1018300
16D_H3K9ac_peak_5356	Pf3D7_14_v3	2015814	2016310	+	154	NA	Intergenic	NA	1112	PF3D7_1449200
16D_H3K9ac_peak_5390	Pf3D7_14_v3	2106882	2107667	+	154	NA	TTS (ID=exon_PF3D7_1451300-E7;Parent=PF3D7_1451300.1)	NA	255	PF3D7_1451300
16D_H3K9ac_peak_4014	Pf3D7_12_v3	2069995	2070309	+	154	NA	promoter-TSS (ID=exon_PF3D7_1250500-E6;Parent=PF3D7_1250500.1)	NA	58	PF3D7_1250500
16D_H3K9ac_peak_3101	Pf3D7_11_v3	594194	594565	+	154	NA	promoter-TSS (ID=exon_PF3D7_1115700-E1;Parent=PF3D7_1115700.1)	NA	-795	PF3D7_1115700
16D_H3K9ac_peak_3829	Pf3D7_12_v3	1313799	1314381	+	154	NA	promoter-TSS (ID=exon_PF3D7_1231800-E1;Parent=PF3D7_1231800.1)	NA	-606	PF3D7_1231800
16D_H3K9ac_peak_2426	Pf3D7_09_v3	1220917	1221692	+	154	NA	promoter-TSS (ID=exon_PF3D7_0930700-E1;Parent=PF3D7_0930700.1)	NA	-304	PF3D7_0930600
16D_H3K9ac_peak_1416	Pf3D7_06_v3	1217772	1217998	+	154	NA	promoter-TSS (ID=exon_PF3D7_0629600-E1;Parent=PF3D7_0629600.1)	NA	-422	PF3D7_0629600
16D_H3K9ac_peak_4942	Pf3D7_14_v3	424763	425384	+	154	NA	promoter-TSS (ID=exon_PF3D7_1410500-E1;Parent=PF3D7_1410500.1)	NA	-823	PF3D7_1410500
16D_H3K9ac_peak_5375	Pf3D7_14_v3	2077137	2077562	+	154	NA	promoter-TSS (ID=exon_PF3D7_1450600-E1;Parent=PF3D7_1450600.1)	NA	0	PF3D7_1450600
16D_H3K9ac_peak_3059	Pf3D7_11_v3	477499	477793	+	154	NA	exon (ID=exon_PF3D7_1112500-E1;Parent=PF3D7_1112500.1, exon 1 of 1)	NA	162	PF3D7_1112500
16D_H3K9ac_peak_2453	Pf3D7_09_v3	1311316	1311807	+	153	NA	exon (ID=exon_PF3D7_0933000-E1;Parent=PF3D7_0933000.1, exon 1 of 1)	NA	121	PF3D7_0933000
16D_H3K9ac_peak_1610	Pf3D7_08_v3	1068479	1068997	+	153	NA	promoter-TSS (ID=exon_PF3D7_0824600-E3;Parent=PF3D7_0824600.1)	NA	175	PF3D7_0824600
16D_H3K9ac_peak_2699	Pf3D7_10_v3	635692	636267	+	153	NA	TTS (ID=exon_PF3D7_1015800-E4;Parent=PF3D7_1015800.1)	NA	785	PF3D7_1015800
16D_H3K9ac_peak_5322	Pf3D7_14_v3	1877121	1877368	+	153	NA	promoter-TSS (ID=exon_PF3D7_1445700-E1;Parent=PF3D7_1445700.1)	NA	-370	PF3D7_1445700
16D_H3K9ac_peak_5101	Pf3D7_14_v3	984918	985167	+	153	NA	promoter-TSS (ID=exon_PF3D7_1425200-E1;Parent=PF3D7_1425200.1)	NA	397	PF3D7_1425300
16D_H3K9ac_peak_3874	Pf3D7_12_v3	1550046	1551715	+	153	NA	exon (ID=exon_PF3D7_1237200-E1;Parent=PF3D7_1237200.1, exon 1 of 1)	NA	556	PF3D7_1237200
16D_H3K9ac_peak_4952	Pf3D7_14_v3	457834	458182	+	153	NA	promoter-TSS (ID=exon_PF3D7_1411300-E1;Parent=PF3D7_1411300.1)	NA	-788	PF3D7_1411300
16D_H3K9ac_peak_254	Pf3D7_02_v3	729877	730822	+	153	NA	promoter-TSS (ID=exon_PF3D7_0217600-E1;Parent=PF3D7_0217600.1)	NA	-417	PF3D7_0217600
16D_H3K9ac_peak_1587	Pf3D7_07_v3	751540	752081	+	153	NA	promoter-TSS (ID=exon_PF3D7_0717400-E1;Parent=PF3D7_0717400.1)	NA	-67	PF3D7_0717400
16D_H3K9ac_peak_5439	Pf3D7_14_v3	2265677	2265961	+	153	NA	Intergenic	NA	-1382	PF3D7_1455500
16D_H3K9ac_peak_332	Pf3D7_03_v3	103384	103644	+	153	NA	promoter-TSS (ID=exon_PF3D7_0301800-E1;Parent=PF3D7_0301800.1)	NA	-811	PF3D7_0301800
16D_H3K9ac_peak_595	Pf3D7_04_v3	361193	361779	+	153	NA	promoter-TSS (ID=exon_PF3D7_0407100-E2;Parent=PF3D7_0407100.1)	NA	278	PF3D7_0407000
16D_H3K9ac_peak_3387	Pf3D7_11_v3	1580893	1582043	+	152	NA	exon (ID=exon_PF3D7_1139600-E1;Parent=PF3D7_1139600.1, exon 1 of 1)	NA	874	PF3D7_1139600
16D_H3K9ac_peak_5628	Pf3D7_14_v3	2911423	2912154	+	152	NA	promoter-TSS (ID=exon_PF3D7_1471200-E1;Parent=PF3D7_1471200.1)	NA	-598	PF3D7_1471200
16D_H3K9ac_peak_3239	Pf3D7_11_v3	1064313	1064655	+	152	NA	promoter-TSS (ID=exon_PF3D7_1127300-E1;Parent=PF3D7_1127300.1)	NA	67	PF3D7_1127300
16D_H3K9ac_peak_2898	Pf3D7_10_v3	1447574	1447910	+	152	NA	promoter-TSS (ID=exon_PF3D7_1036700-E3;Parent=PF3D7_1036700.1)	NA	-247	PF3D7_1036700
16D_H3K9ac_peak_657	Pf3D7_04_v3	686888	687096	+	152	NA	promoter-TSS (ID=exon_PF3D7_0415400-E1;Parent=PF3D7_0415400.1)	NA	48	PF3D7_0415400
16D_H3K9ac_peak_3913	Pf3D7_12_v3	1755876	1756471	+	152	NA	promoter-TSS (ID=exon_PF3D7_1241200-E1;Parent=PF3D7_1241200.1)	NA	64	PF3D7_1241200
16D_H3K9ac_peak_186	Pf3D7_02_v3	384223	385142	+	152	NA	TTS (ID=exon_PF3D7_0209200-E5;Parent=PF3D7_0209200.1)	NA	302	PF3D7_0209200
16D_H3K9ac_peak_3354	Pf3D7_11_v3	1453466	1453861	+	152	NA	Intergenic	NA	-2213	PF3D7_1136800
16D_H3K9ac_peak_3697	Pf3D7_12_v3	724860	725109	+	152	NA	TTS (ID=exon_PF3D7_1218500-E5;Parent=PF3D7_1218500.1)	NA	879	PF3D7_1218500
16D_H3K9ac_peak_3725	Pf3D7_12_v3	849675	850036	+	151	NA	promoter-TSS (ID=exon_PF3D7_1221200-E1;Parent=PF3D7_1221200.1)	NA	15	PF3D7_1221200
16D_H3K9ac_peak_4996	Pf3D7_14_v3	602062	602566	+	151	NA	exon (ID=exon_PF3D7_1414900-E1;Parent=PF3D7_1414900.1, exon 1 of 1)	NA	-1634	PF3D7_1414800
16D_H3K9ac_peak_3215	Pf3D7_11_v3	999418	999944	+	151	NA	promoter-TSS (ID=exon_PF3D7_1125400-E2;Parent=PF3D7_1125400.1)	NA	-134	PF3D7_1125400
16D_H3K9ac_peak_4221	Pf3D7_13_v3	656087	656377	+	151	NA	promoter-TSS (ID=exon_PF3D7_1315600-E9;Parent=PF3D7_1315600.1)	NA	-86	PF3D7_1315600
16D_H3K9ac_peak_4859	Pf3D7_14_v3	121851	123384	+	151	NA	exon (ID=exon_PF3D7_1403300-E1;Parent=PF3D7_1403300.1, exon 1 of 1)	NA	-1483	PF3D7_1403200
16D_H3K9ac_peak_5104	Pf3D7_14_v3	1005435	1006274	+	151	NA	promoter-TSS (ID=exon_PF3D7_1425700-E1;Parent=PF3D7_1425700.1)	NA	-789	PF3D7_1425700
16D_H3K9ac_peak_4244	Pf3D7_13_v3	748824	750083	+	151	NA	promoter-TSS (ID=exon_PF3D7_1318200-E1;Parent=PF3D7_1318200.1)	NA	-482	PF3D7_1318100
16D_H3K9ac_peak_4706	Pf3D7_13_v3	2432910	2433513	+	151	NA	Intergenic	NA	-2028	PF3D7_1360700
16D_H3K9ac_peak_1142	Pf3D7_06_v3	257532	257856	+	151	NA	promoter-TSS (ID=exon_PF3D7_0606100-E3;Parent=PF3D7_0606100.1)	NA	90	PF3D7_0606100
16D_H3K9ac_peak_1732	Pf3D7_07_v3	1353339	1353794	+	151	NA	promoter-TSS (ID=exon_PF3D7_0731400-E1;Parent=PF3D7_0731400.1)	NA	-192	PF3D7_0731400
16D_H3K9ac_peak_5009	Pf3D7_14_v3	643320	643672	+	151	NA	promoter-TSS (ID=exon_PF3D7_1416000-E1;Parent=PF3D7_1416000.1)	NA	-418	PF3D7_1416000
16D_H3K9ac_peak_848	Pf3D7_05_v3	529165	529419	+	150	NA	promoter-TSS (ID=exon_PF3D7_0512100-E2;Parent=PF3D7_0512100.1)	NA	117	PF3D7_0512100
16D_H3K9ac_peak_1223	Pf3D7_06_v3	537678	538054	+	150	NA	promoter-TSS (ID=exon_PF3D7_0613100-E1;Parent=PF3D7_0613100.1)	NA	88	PF3D7_0613100
16D_H3K9ac_peak_1666	Pf3D7_07_v3	1092262	1092707	+	150	NA	Intergenic	NA	3292	PF3D7_0726100
16D_H3K9ac_peak_599	Pf3D7_04_v3	364482	365435	+	150	NA	promoter-TSS (ID=exon_PF3D7_0407200-E3;Parent=PF3D7_0407200.1)	NA	-25	PF3D7_0407200
16D_H3K9ac_peak_269	Pf3D7_02_v3	767644	768177	+	150	NA	promoter-TSS (ID=exon_PF3D7_0218800-E1;Parent=PF3D7_0218800.1)	NA	148	PF3D7_0219000
16D_H3K9ac_peak_2768	Pf3D7_10_v3	928729	929396	+	150	NA	promoter-TSS (ID=exon_PF3D7_1022200-E1;Parent=PF3D7_1022200.1)	NA	-42	PF3D7_1022200
16D_H3K9ac_peak_1412	Pf3D7_06_v3	1202431	1202716	+	150	NA	Intergenic	NA	-1578	PF3D7_0629200
16D_H3K9ac_peak_3780	Pf3D7_12_v3	1033359	1033905	+	150	NA	promoter-TSS (ID=exon_PF3D7_1225500-E1;Parent=PF3D7_1225500.1)	NA	81	PF3D7_1225500
16D_H3K9ac_peak_5228	Pf3D7_14_v3	1540184	1540850	+	150	NA	TTS (ID=exon_PF3D7_1438100-E3;Parent=PF3D7_1438100.1)	NA	946	PF3D7_1438100
16D_H3K9ac_peak_1601	Pf3D7_07_v3	824484	824700	+	149	NA	promoter-TSS (ID=exon_PF3D7_0718500-E5;Parent=PF3D7_0718500.1)	NA	-89	PF3D7_0718500
16D_H3K9ac_peak_1645	Pf3D7_07_v3	986503	986829	+	149	NA	promoter-TSS (ID=exon_PF3D7_0723600-E3;Parent=PF3D7_0723600.1)	NA	68	PF3D7_0723600
16D_H3K9ac_peak_2506	Pf3D7_09_v3	1437269	1437612	+	149	NA	TTS (ID=exon_PF3D7_0936300-E1;Parent=PF3D7_0936300.1)	NA	150	PF3D7_0936300
16D_H3K9ac_peak_1290	Pf3D7_06_v3	799138	799724	+	149	NA	promoter-TSS (ID=exon_PF3D7_0619200-E2;Parent=PF3D7_0619200.1)	NA	34	PF3D7_0619200
16D_H3K9ac_peak_1983	Pf3D7_08_v3	981499	981826	+	149	NA	promoter-TSS (ID=exon_PF3D7_0822100-E1;Parent=PF3D7_0822100.1)	NA	60	PF3D7_0822100
16D_H3K9ac_peak_5409	Pf3D7_14_v3	2167044	2167896	+	149	NA	promoter-TSS (ID=exon_PF3D7_1452700-E2;Parent=PF3D7_1452700.1)	NA	-152	PF3D7_1452700
16D_H3K9ac_peak_88	Pf3D7_01_v3	394645	394980	+	149	NA	promoter-TSS (ID=exon_PF3D7_0110400-E2;Parent=PF3D7_0110400.1)	NA	23	PF3D7_0110400
16D_H3K9ac_peak_4639	Pf3D7_13_v3	2193127	2194447	+	149	NA	exon (ID=exon_PF3D7_1355200-E1;Parent=PF3D7_1355200.1, exon 1 of 1)	NA	324	PF3D7_1355200
16D_H3K9ac_peak_5686	Pf3D7_14_v3	3160854	3161244	+	149	NA	TTS (ID=exon_PF3D7_1476900-E3;Parent=PF3D7_1476900.1)	NA	1458	PF3D7_1476900
16D_H3K9ac_peak_463	Pf3D7_03_v3	677334	677631	+	149	NA	promoter-TSS (ID=exon_PF3D7_0316800-E2;Parent=PF3D7_0316800.1)	NA	-360	PF3D7_0316800
16D_H3K9ac_peak_406	Pf3D7_03_v3	401927	402251	+	149	NA	promoter-TSS (ID=exon_PF3D7_0309500-E1;Parent=PF3D7_0309500.1)	NA	-513	PF3D7_0309400
16D_H3K9ac_peak_463-2	Pf3D7_03_v3	677804	678088	+	149	NA	promoter-TSS (ID=exon_PF3D7_0316800-E2;Parent=PF3D7_0316800.1)	NA	104	PF3D7_0316800
16D_H3K9ac_peak_459	Pf3D7_03_v3	671072	671425	+	149	NA	promoter-TSS (ID=exon_PF3D7_0316600-E1;Parent=PF3D7_0316600.1)	NA	-375	PF3D7_0316600
16D_H3K9ac_peak_3878	Pf3D7_12_v3	1574076	1574365	+	148	NA	promoter-TSS (ID=exon_PF3D7_1237800-E1;Parent=PF3D7_1237800.1)	NA	-977	PF3D7_1237800
16D_H3K9ac_peak_194	Pf3D7_02_v3	406026	406396	+	148	NA	promoter-TSS (ID=exon_PF3D7_0209800-E2;Parent=PF3D7_0209800.1)	NA	144	PF3D7_0209800
16D_H3K9ac_peak_3959	Pf3D7_12_v3	1892444	1892782	+	148	NA	promoter-TSS (ID=exon_PF3D7_1245200-E1;Parent=PF3D7_1245200.1)	NA	85	PF3D7_1245200
16D_H3K9ac_peak_1374	Pf3D7_06_v3	1078882	1079205	+	148	NA	promoter-TSS (ID=exon_PF3D7_0626800-E2;Parent=PF3D7_0626800.1)	NA	48	PF3D7_0626800
16D_H3K9ac_peak_1450	Pf3D7_07_v3	107621	108178	+	148	NA	Intergenic	NA	-1910	PF3D7_0702500
16D_H3K9ac_peak_1062	Pf3D7_05_v3	1218563	1219453	+	148	NA	exon (ID=exon_PF3D7_0529800-E2;Parent=PF3D7_0529800.1, exon 1 of 1)	NA	2234	PF3D7_0529900
16D_H3K9ac_peak_525-2	Pf3D7_03_v3	968689	969319	+	148	NA	promoter-TSS (ID=exon_PF3D7_0323000-E2;Parent=PF3D7_0323000.1)	NA	-2	PF3D7_0323000
16D_H3K9ac_peak_2211	Pf3D7_09_v3	438517	438914	+	148	NA	Intergenic	NA	-2199	PF3D7_0909700
16D_H3K9ac_peak_1573	Pf3D7_07_v3	694556	694818	+	148	NA	TTS (ID=exon_PF3D7_0715800-E1;Parent=PF3D7_0715800.1)	NA	164	PF3D7_0715700
16D_H3K9ac_peak_1031	Pf3D7_05_v3	1145988	1146301	+	148	NA	promoter-TSS (ID=exon_PF3D7_0527600-E11;Parent=PF3D7_0527600.1)	NA	37	PF3D7_0527600
16D_H3K9ac_peak_4997	Pf3D7_14_v3	605398	606124	+	148	NA	promoter-TSS (ID=exon_PF3D7_1414900-E1;Parent=PF3D7_1414900.1)	NA	-202	PF3D7_1414900
16D_H3K9ac_peak_5064	Pf3D7_14_v3	846202	846902	+	148	NA	promoter-TSS (ID=exon_PF3D7_1420400-E1;Parent=PF3D7_1420400.1)	NA	44	PF3D7_1420400
16D_H3K9ac_peak_4019	Pf3D7_12_v3	2083491	2084300	+	148	NA	exon (ID=exon_PF3D7_1250900-E1;Parent=PF3D7_1250900.1, exon 1 of 1)	NA	423	PF3D7_1250900
16D_H3K9ac_peak_235	Pf3D7_02_v3	624115	624919	+	148	NA	promoter-TSS (ID=exon_PF3D7_0215100-E2;Parent=PF3D7_0215100.1)	NA	-211	PF3D7_0215100
16D_H3K9ac_peak_256	Pf3D7_02_v3	732614	733045	+	148	NA	promoter-TSS (ID=exon_PF3D7_0217700-E2;Parent=PF3D7_0217700.1)	NA	-517	PF3D7_0217700
16D_H3K9ac_peak_525	Pf3D7_03_v3	967771	968478	+	148	NA	TTS (ID=exon_PF3D7_0323000-E2;Parent=PF3D7_0323000.1)	NA	599	PF3D7_0323000
16D_H3K9ac_peak_5131	Pf3D7_14_v3	1140724	1141346	+	148	NA	exon (ID=exon_PF3D7_1429000-E1;Parent=PF3D7_1429000.1, exon 1 of 1)	NA	257	PF3D7_1429000
16D_H3K9ac_peak_703	Pf3D7_04_v3	929380	930094	+	147	NA	TTS (ID=exon_PF3D7_0420500-E6;Parent=PF3D7_0420500.1)	NA	397	PF3D7_0420400
16D_H3K9ac_peak_3011	Pf3D7_11_v3	326853	327222	+	147	NA	exon (ID=exon_PF3D7_1107700-E1;Parent=PF3D7_1107700.1, exon 1 of 1)	NA	156	PF3D7_1107700
16D_H3K9ac_peak_2186	Pf3D7_09_v3	359095	359841	+	147	NA	Intergenic	NA	-1067	PF3D7_0907600
16D_H3K9ac_peak_1973	Pf3D7_08_v3	965888	966877	+	147	NA	promoter-TSS (ID=exon_PF3D7_0821400-E2;Parent=PF3D7_0821400.1)	NA	30	PF3D7_0821400
16D_H3K9ac_peak_5005	Pf3D7_14_v3	639073	639768	+	147	NA	promoter-TSS (ID=exon_PF3D7_1415800-E1;Parent=PF3D7_1415800.1)	NA	-954	PF3D7_1415800
16D_H3K9ac_peak_3950	Pf3D7_12_v3	1869392	1870098	+	147	NA	promoter-TSS (ID=exon_PF3D7_1244600-E1;Parent=PF3D7_1244600.1)	NA	-214	PF3D7_1244600
16D_H3K9ac_peak_2179	Pf3D7_09_v3	335062	335380	+	147	NA	promoter-TSS (ID=exon_PF3D7_0906800-E1;Parent=PF3D7_0906800.1)	NA	150	PF3D7_0906890
16D_H3K9ac_peak_1731	Pf3D7_07_v3	1352420	1352882	+	147	NA	Intergenic	NA	-1107	PF3D7_0731400
16D_H3K9ac_peak_614	Pf3D7_04_v3	437575	438012	+	147	NA	promoter-TSS (ID=exon_PF3D7_0409100-E2;Parent=PF3D7_0409100.1)	NA	25	PF3D7_0409100
16D_H3K9ac_peak_1864	Pf3D7_08_v3	632598	633132	+	147	NA	promoter-TSS (ID=exon_PF3D7_0812600-E2;Parent=PF3D7_0812600.1)	NA	-636	PF3D7_0812600
16D_H3K9ac_peak_2795	Pf3D7_10_v3	1029061	1029476	+	147	NA	promoter-TSS (ID=exon_PF3D7_1024600-E1;Parent=PF3D7_1024600.1)	NA	99	PF3D7_1024600
16D_H3K9ac_peak_429	Pf3D7_03_v3	532619	533286	+	147	NA	promoter-TSS (ID=exon_PF3D7_0312700-E1;Parent=PF3D7_0312700.1)	NA	-979	PF3D7_0312700
16D_H3K9ac_peak_2337	Pf3D7_09_v3	887452	887769	+	147	NA	promoter-TSS (ID=exon_PF3D7_0921800-E1;Parent=PF3D7_0921800.1)	NA	-221	PF3D7_0921800
16D_H3K9ac_peak_2318	Pf3D7_09_v3	802905	803715	+	147	NA	exon (ID=exon_PF3D7_0919700-E1;Parent=PF3D7_0919700.1, exon 1 of 1)	NA	281	PF3D7_0919700
16D_H3K9ac_peak_5098	Pf3D7_14_v3	979486	980744	+	147	NA	TTS (ID=exon_PF3D7_1424400-E3;Parent=PF3D7_1424400.1)	NA	348	PF3D7_1424600
16D_H3K9ac_peak_5108	Pf3D7_14_v3	1015142	1015664	+	147	NA	TTS (ID=exon_PF3D7_1426000-E1;Parent=PF3D7_1426000.1)	NA	-1138	PF3D7_1425900
16D_H3K9ac_peak_2429	Pf3D7_09_v3	1254032	1254900	+	147	NA	promoter-TSS (ID=exon_PF3D7_0931100-E1;Parent=PF3D7_0931100.1)	NA	-349	PF3D7_0931100
16D_H3K9ac_peak_134	Pf3D7_02_v3	171459	171679	+	147	NA	TTS (ID=exon_PF3D7_0203800-E12;Parent=PF3D7_0203800.1)	NA	152	PF3D7_0203800
16D_H3K9ac_peak_1411	Pf3D7_06_v3	1201188	1201736	+	147	NA	promoter-TSS (ID=exon_PF3D7_0629200-E1;Parent=PF3D7_0629200.1)	NA	-467	PF3D7_0629200
16D_H3K9ac_peak_2992	Pf3D7_11_v3	266311	266752	+	146	NA	promoter-TSS (ID=exon_PF3D7_1106300-E1;Parent=PF3D7_1106300.1)	NA	39	PF3D7_1106300
16D_H3K9ac_peak_5560	Pf3D7_14_v3	2682082	2682705	+	146	NA	promoter-TSS (ID=exon_PF3D7_1465800-E6;Parent=PF3D7_1465800.1)	NA	-232	PF3D7_1465800
16D_H3K9ac_peak_5646	Pf3D7_14_v3	2978568	2979171	+	146	NA	promoter-TSS (ID=exon_PF3D7_1473100-E1;Parent=PF3D7_1473100.1)	NA	-752	PF3D7_1473100
16D_H3K9ac_peak_4590	Pf3D7_13_v3	2068353	2068862	+	146	NA	promoter-TSS (ID=exon_PF3D7_1352000-E1;Parent=PF3D7_1352000.1)	NA	160	PF3D7_1351900
16D_H3K9ac_peak_5182	Pf3D7_14_v3	1372620	1373167	+	146	NA	promoter-TSS (ID=exon_PF3D7_1434300-E1;Parent=PF3D7_1434300.1)	NA	-10	PF3D7_1434300
16D_H3K9ac_peak_681	Pf3D7_04_v3	831919	832737	+	146	NA	promoter-TSS (ID=exon_PF3D7_0418500-E1;Parent=PF3D7_0418500.1)	NA	100	PF3D7_0418500
16D_H3K9ac_peak_5245	Pf3D7_14_v3	1603738	1604092	+	146	NA	Intergenic	NA	-1915	PF3D7_1439400
16D_H3K9ac_peak_5235	Pf3D7_14_v3	1561681	1562004	+	146	NA	promoter-TSS (ID=exon_PF3D7_1438600-E1;Parent=PF3D7_1438600.1)	NA	-390	PF3D7_1438600
16D_H3K9ac_peak_493	Pf3D7_03_v3	820545	820845	+	146	NA	promoter-TSS (ID=exon_PF3D7_0319700-E2;Parent=PF3D7_0319700.1)	NA	-13	PF3D7_0319700
16D_H3K9ac_peak_4276	Pf3D7_13_v3	887726	888726	+	146	NA	promoter-TSS (ID=exon_PF3D7_1321400-E6;Parent=PF3D7_1321400.1)	NA	38	PF3D7_1321400
16D_H3K9ac_peak_4464	Pf3D7_13_v3	1619420	1620042	+	146	NA	promoter-TSS (ID=exon_PF3D7_1340600-E1;Parent=PF3D7_1340600.1)	NA	-3	PF3D7_1340600
16D_H3K9ac_peak_733	Pf3D7_04_v3	1118835	1119263	+	146	NA	TTS (ID=exon_PF3D7_0424700-E1;Parent=PF3D7_0424700.1)	NA	253	PF3D7_0424700
16D_H3K9ac_peak_2527	Pf3D7_10_v3	80279	81798	+	146	NA	TTS (ID=exon_PF3D7_1001500-E1;Parent=PF3D7_1001500.1)	NA	701	PF3D7_1001500
16D_H3K9ac_peak_5416	Pf3D7_14_v3	2206907	2207562	+	146	NA	promoter-TSS (ID=exon_PF3D7_1453700-E2;Parent=PF3D7_1453700.1)	NA	207	PF3D7_1453700
16D_H3K9ac_peak_2282	Pf3D7_09_v3	684747	688130	+	146	NA	exon (ID=exon_PF3D7_0916400-E1;Parent=PF3D7_0916400.1, exon 1 of 1)	NA	2876	PF3D7_0916400
16D_H3K9ac_peak_59	Pf3D7_01_v3	322301	323104	+	146	NA	exon (ID=exon_PF3D7_0107800-E1;Parent=PF3D7_0107800.1, exon 1 of 1)	NA	331	PF3D7_0107800
16D_H3K9ac_peak_2970	Pf3D7_11_v3	218086	218890	+	146	NA	exon (ID=exon_PF3D7_1104900-E1;Parent=PF3D7_1104900.1, exon 1 of 1)	NA	3641	PF3D7_1105000
16D_H3K9ac_peak_4934	Pf3D7_14_v3	392389	392654	+	145	NA	TTS (ID=exon_PF3D7_1410000-E1;Parent=PF3D7_1410000.1)	NA	1329	PF3D7_1410000
16D_H3K9ac_peak_383	Pf3D7_03_v3	312664	313104	+	145	NA	TTS (ID=exon_PF3D7_0307100-E1;Parent=PF3D7_0307100.1)	NA	153	PF3D7_0307100
16D_H3K9ac_peak_5584	Pf3D7_14_v3	2750653	2751271	+	145	NA	promoter-TSS (ID=exon_PF3D7_1467300-E1;Parent=PF3D7_1467300.1)	NA	4	PF3D7_1467300
16D_H3K9ac_peak_5690	Pf3D7_14_v3	3186835	3187264	+	145	NA	Intergenic	NA	-1839	PF3D7_1477500
16D_H3K9ac_peak_4131	Pf3D7_13_v3	341833	342529	+	145	NA	promoter-TSS (ID=exon_PF3D7_1307600-E1;Parent=PF3D7_1307600.1)	NA	-293	PF3D7_1307600
16D_H3K9ac_peak_2543	Pf3D7_10_v3	120477	120762	+	145	NA	promoter-TSS (ID=exon_PF3D7_1002400-E2;Parent=PF3D7_1002400.2,PF3D7_1002400.1)	NA	-496	PF3D7_1002400
16D_H3K9ac_peak_3334	Pf3D7_11_v3	1397206	1397957	+	145	NA	promoter-TSS (ID=exon_PF3D7_1135700-E1;Parent=PF3D7_1135700.1)	NA	75	PF3D7_1135800
16D_H3K9ac_peak_2959	Pf3D7_11_v3	177631	178067	+	145	NA	promoter-TSS (ID=exon_PF3D7_1104000-E1;Parent=PF3D7_1104000.1)	NA	-71	PF3D7_1104000
16D_H3K9ac_peak_1633	Pf3D7_07_v3	940418	941021	+	145	NA	promoter-TSS (ID=exon_PF3D7_0721900-E2;Parent=PF3D7_0721900.1)	NA	-469	PF3D7_0721900
16D_H3K9ac_peak_3497	Pf3D7_12_v3	48633	49480	+	145	NA	exon (ID=exon_PF3D7_1200600-E1;Parent=PF3D7_1200600.1, exon 1 of 1)	NA	-1102	PF3D7_1200600
16D_H3K9ac_peak_3691	Pf3D7_12_v3	698789	699053	+	145	NA	promoter-TSS (ID=exon_PF3D7_1217700-E1;Parent=PF3D7_1217700.1)	NA	92	PF3D7_1217800
16D_H3K9ac_peak_2260	Pf3D7_09_v3	607946	608174	+	145	NA	TTS (ID=exon_PF3D7_0914200-E3;Parent=PF3D7_0914200.1)	NA	588	PF3D7_0914200
16D_H3K9ac_peak_377	Pf3D7_03_v3	305329	305614	+	145	NA	TTS (ID=exon_PF3D7_0306800-E2;Parent=PF3D7_0306800.1)	NA	574	PF3D7_0306700
16D_H3K9ac_peak_4334	Pf3D7_13_v3	1202306	1202800	+	144	NA	promoter-TSS (ID=exon_PF3D7_1328400-E1;Parent=PF3D7_1328400.1)	NA	-211	PF3D7_1328400
16D_H3K9ac_peak_5314	Pf3D7_14_v3	1865145	1865445	+	144	NA	exon (ID=exon_PF3D7_1445400-E1;Parent=PF3D7_1445400.1, exon 1 of 1)	NA	125	PF3D7_1445400
16D_H3K9ac_peak_2604	Pf3D7_10_v3	366814	367245	+	144	NA	exon (ID=exon_PF3D7_1008800-E1;Parent=PF3D7_1008800.1, exon 1 of 1)	NA	117	PF3D7_1008800
16D_H3K9ac_peak_2423	Pf3D7_09_v3	1207623	1208250	+	144	NA	promoter-TSS (ID=exon_PF3D7_0930400-E1;Parent=PF3D7_0930400.1,PF3D7_0930400.2)	NA	-38	PF3D7_0930400
16D_H3K9ac_peak_3353	Pf3D7_11_v3	1452632	1452932	+	144	NA	Intergenic	NA	-1332	PF3D7_1136800
16D_H3K9ac_peak_519	Pf3D7_03_v3	932668	933435	+	144	NA	promoter-TSS (ID=exon_PF3D7_0322100-E1;Parent=PF3D7_0322100.1)	NA	270	PF3D7_0322200
16D_H3K9ac_peak_1483	Pf3D7_07_v3	288644	289120	+	144	NA	promoter-TSS (ID=exon_PF3D7_0705800-E3;Parent=PF3D7_0705800.1)	NA	13	PF3D7_0705800
16D_H3K9ac_peak_4238	Pf3D7_13_v3	734304	734991	+	144	NA	promoter-TSS (ID=exon_PF3D7_1317600-E1;Parent=PF3D7_1317600.1)	NA	226	PF3D7_1317500
16D_H3K9ac_peak_324	Pf3D7_03_v3	93625	93948	+	144	NA	promoter-TSS (ID=exon_PF3D7_0301600-E2;Parent=PF3D7_0301600.1)	NA	-323	PF3D7_0301600
16D_H3K9ac_peak_5410	Pf3D7_14_v3	2168177	2168818	+	144	NA	promoter-TSS (ID=exon_PF3D7_1452700-E6;Parent=PF3D7_1452700.1)	NA	59	PF3D7_1452700
16D_H3K9ac_peak_2234	Pf3D7_09_v3	546855	547392	+	144	NA	exon (ID=exon_PF3D7_0912100-E1;Parent=PF3D7_0912100.1, exon 1 of 1)	NA	978	PF3D7_0912100
16D_H3K9ac_peak_212	Pf3D7_02_v3	482073	482281	+	144	NA	TTS (ID=exon_PF3D7_0212000-E3;Parent=PF3D7_0212000.1)	NA	983	PF3D7_0212000
16D_H3K9ac_peak_590	Pf3D7_04_v3	330460	331482	+	144	NA	Intergenic	NA	-1072	PF3D7_0406400
16D_H3K9ac_peak_1786	Pf3D7_08_v3	305212	305617	+	144	NA	promoter-TSS (ID=exon_PF3D7_0805400-E1;Parent=PF3D7_0805400.1)	NA	-818	PF3D7_0805400
16D_H3K9ac_peak_1885	Pf3D7_08_v3	675141	675618	+	144	NA	promoter-TSS (ID=exon_PF3D7_0813700-E1;Parent=PF3D7_0813700.1)	NA	37	PF3D7_0813700
16D_H3K9ac_peak_5243	Pf3D7_14_v3	1579782	1580290	+	144	NA	promoter-TSS (ID=exon_PF3D7_1439100-E1;Parent=PF3D7_1439100.1)	NA	-714	PF3D7_1439100
16D_H3K9ac_peak_5664	Pf3D7_14_v3	3066162	3066356	+	144	NA	promoter-TSS (ID=exon_PF3D7_1474700-E1;Parent=PF3D7_1474700.1)	NA	-496	PF3D7_1474700
16D_H3K9ac_peak_934	Pf3D7_05_v3	844144	844971	+	143	NA	promoter-TSS (ID=exon_PF3D7_0520600-E3;Parent=PF3D7_0520600.1)	NA	-51	PF3D7_0520600
16D_H3K9ac_peak_1362-2	Pf3D7_06_v3	1039417	1039745	+	143	NA	promoter-TSS (ID=exon_PF3D7_0625600-E1;Parent=PF3D7_0625600.1)	NA	-74	PF3D7_0625600
16D_H3K9ac_peak_3197	Pf3D7_11_v3	965376	965646	+	143	NA	promoter-TSS (ID=exon_PF3D7_1124400-E3;Parent=PF3D7_1124400.1)	NA	-151	PF3D7_1124400
16D_H3K9ac_peak_5099	Pf3D7_14_v3	981456	982020	+	143	NA	promoter-TSS (ID=exon_PF3D7_1425000-E1;Parent=PF3D7_1425000.1)	NA	-143	PF3D7_1424800
16D_H3K9ac_peak_3148	Pf3D7_11_v3	764836	765144	+	143	NA	promoter-TSS (ID=exon_PF3D7_1120200-E1;Parent=PF3D7_1120200.1)	NA	-43	PF3D7_1120200
16D_H3K9ac_peak_1216	Pf3D7_06_v3	531027	531284	+	143	NA	promoter-TSS (ID=exon_PF3D7_0612900-E1;Parent=PF3D7_0612900.1)	NA	29	PF3D7_0612900
16D_H3K9ac_peak_930	Pf3D7_05_v3	838041	838590	+	143	NA	promoter-TSS (ID=exon_PF3D7_0520200-E1;Parent=PF3D7_0520200.1)	NA	-113	PF3D7_0520300
16D_H3K9ac_peak_3519	Pf3D7_12_v3	112420	112984	+	143	NA	promoter-TSS (ID=exon_PF3D7_1202000-E1;Parent=PF3D7_1202000.1)	NA	56	PF3D7_1202000
16D_H3K9ac_peak_5639	Pf3D7_14_v3	2956288	2957114	+	143	NA	promoter-TSS (ID=exon_PF3D7_1472400-E1;Parent=PF3D7_1472400.1)	NA	148	PF3D7_1472300
16D_H3K9ac_peak_2783	Pf3D7_10_v3	981671	983319	+	143	NA	exon (ID=exon_PF3D7_1023200-E1;Parent=PF3D7_1023200.1, exon 1 of 1)	NA	264	PF3D7_1023200
16D_H3K9ac_peak_5096	Pf3D7_14_v3	975177	975586	+	143	NA	promoter-TSS (ID=exon_PF3D7_1424100-E2;Parent=PF3D7_1424100.1)	NA	-45	PF3D7_1424300
16D_H3K9ac_peak_3553	Pf3D7_12_v3	212106	212467	+	143	NA	promoter-TSS (ID=exon_PF3D7_1204500-E1;Parent=PF3D7_1204500.1)	NA	70	PF3D7_1204500
16D_H3K9ac_peak_3270	Pf3D7_11_v3	1175515	1175778	+	143	NA	promoter-TSS (ID=exon_PF3D7_1130500-E7;Parent=PF3D7_1130500.1)	NA	41	PF3D7_1130500
16D_H3K9ac_peak_4284	Pf3D7_13_v3	914944	915430	+	143	NA	Intergenic	NA	-1173	PF3D7_1322000
16D_H3K9ac_peak_1362	Pf3D7_06_v3	1038963	1039255	+	143	NA	promoter-TSS (ID=exon_PF3D7_0625600-E1;Parent=PF3D7_0625600.1)	NA	-546	PF3D7_0625600
16D_H3K9ac_peak_4116	Pf3D7_13_v3	314682	315426	+	143	NA	TTS (ID=exon_PF3D7_1306600-E2;Parent=PF3D7_1306600.1)	NA	399	PF3D7_1306600
16D_H3K9ac_peak_2581	Pf3D7_10_v3	273926	274238	+	143	NA	promoter-TSS (ID=exon_PF3D7_1006700-E1;Parent=PF3D7_1006700.1)	NA	-9	PF3D7_1006700
16D_H3K9ac_peak_3600	Pf3D7_12_v3	403337	404621	+	142	NA	promoter-TSS (ID=exon_PF3D7_1208700-E2;Parent=PF3D7_1208700.1)	NA	-559	PF3D7_1208700
16D_H3K9ac_peak_4343	Pf3D7_13_v3	1259429	1259938	+	142	NA	exon (ID=exon_PF3D7_1329600-E1;Parent=PF3D7_1329600.1, exon 1 of 1)	NA	178	PF3D7_1329600
16D_H3K9ac_peak_1464	Pf3D7_07_v3	147307	147676	+	142	NA	promoter-TSS (ID=exon_PF3D7_0703700-E1;Parent=PF3D7_0703700.1)	NA	-97	PF3D7_0703700
16D_H3K9ac_peak_2997	Pf3D7_11_v3	291383	292080	+	142	NA	promoter-TSS (ID=exon_PF3D7_1107000-E2;Parent=PF3D7_1107000.1)	NA	51	PF3D7_1107000
16D_H3K9ac_peak_4492	Pf3D7_13_v3	1704487	1704820	+	142	NA	promoter-TSS (ID=exon_PF3D7_1343200-E1;Parent=PF3D7_1343200.1)	NA	83	PF3D7_1343200
16D_H3K9ac_peak_5340	Pf3D7_14_v3	1935572	1936000	+	142	NA	TTS (ID=exon_PF3D7_1447200-E2;Parent=PF3D7_1447200.1)	NA	-1102	PF3D7_1447300
16D_H3K9ac_peak_1615	Pf3D7_07_v3	875505	876188	+	142	NA	promoter-TSS (ID=exon_PF3D7_0720000-E1;Parent=PF3D7_0720000.1)	NA	-949	PF3D7_0720000
16D_H3K9ac_peak_5604	Pf3D7_14_v3	2825353	2825710	+	142	NA	promoter-TSS (ID=exon_PF3D7_1468700-E2;Parent=PF3D7_1468700.1)	NA	161	PF3D7_1468700
16D_H3K9ac_peak_3638	Pf3D7_12_v3	538803	539042	+	142	NA	TTS (ID=exon_PF3D7_1212100-E1;Parent=PF3D7_1212100.1)	NA	1971	PF3D7_1212100
16D_H3K9ac_peak_2879	Pf3D7_10_v3	1341538	1341918	+	142	NA	promoter-TSS (ID=exon_PF3D7_1033500-E1;Parent=PF3D7_1033500.1)	NA	82	PF3D7_1033500
16D_H3K9ac_peak_1701	Pf3D7_07_v3	1252431	1252914	+	142	NA	promoter-TSS (ID=exon_PF3D7_0729400-E1;Parent=PF3D7_0729400.1)	NA	-175	PF3D7_0729400
16D_H3K9ac_peak_2683	Pf3D7_10_v3	610512	610949	+	141	NA	promoter-TSS (ID=exon_PF3D7_1015000-E1;Parent=PF3D7_1015000.1)	NA	-483	PF3D7_1015000
16D_H3K9ac_peak_1117	Pf3D7_06_v3	131249	132091	+	141	NA	exon (ID=exon_PF3D7_0603300-E1;Parent=PF3D7_0603300.1, exon 1 of 1)	NA	368	PF3D7_0603300
16D_H3K9ac_peak_1600	Pf3D7_07_v3	823844	824167	+	141	NA	promoter-TSS (ID=exon_PF3D7_0718500-E2;Parent=PF3D7_0718500.1)	NA	-440	PF3D7_0718500
16D_H3K9ac_peak_5345	Pf3D7_14_v3	1945873	1946255	+	141	NA	Intergenic	NA	-1100	PF3D7_1447700
16D_H3K9ac_peak_3018	Pf3D7_11_v3	363483	363736	+	141	NA	TTS (ID=exon_PF3D7_1108300-E2;Parent=PF3D7_1108300.1)	NA	928	PF3D7_1108300
16D_H3K9ac_peak_434	Pf3D7_03_v3	547682	548219	+	141	NA	promoter-TSS (ID=exon_PF3D7_0313500-E1;Parent=PF3D7_0313500.1)	NA	232	PF3D7_0313400
16D_H3K9ac_peak_4757	Pf3D7_13_v3	2618006	2618437	+	141	NA	promoter-TSS (ID=exon_PF3D7_1365400-E1;Parent=PF3D7_1365400.1)	NA	-319	PF3D7_1365400
16D_H3K9ac_peak_1686	Pf3D7_07_v3	1191764	1192258	+	141	NA	promoter-TSS (ID=exon_PF3D7_0728000-E2;Parent=PF3D7_0728000.1)	NA	6	PF3D7_0728000
16D_H3K9ac_peak_381	Pf3D7_03_v3	310550	311073	+	141	NA	promoter-TSS (ID=exon_PF3D7_0307000-E1;Parent=PF3D7_0307000.1)	NA	-54	PF3D7_0306900
16D_H3K9ac_peak_3921	Pf3D7_12_v3	1790502	1790866	+	141	NA	promoter-TSS (ID=exon_PF3D7_1242200-E1;Parent=PF3D7_1242200.1)	NA	127	PF3D7_1242100
16D_H3K9ac_peak_2848	Pf3D7_10_v3	1239430	1239801	+	141	NA	Intergenic	NA	-2613	PF3D7_1030300
16D_H3K9ac_peak_3671	Pf3D7_12_v3	641508	641829	+	141	NA	exon (ID=exon_PF3D7_1215900-E1;Parent=PF3D7_1215900.1, exon 1 of 1)	NA	116	PF3D7_1215900
16D_H3K9ac_peak_4903	Pf3D7_14_v3	282394	282800	+	141	NA	promoter-TSS (ID=exon_PF3D7_1407800-E1;Parent=PF3D7_1407800.1)	NA	-489	PF3D7_1407800
16D_H3K9ac_peak_5125	Pf3D7_14_v3	1089917	1090665	+	141	NA	Intergenic	NA	-1189	PF3D7_1427800
16D_H3K9ac_peak_2176	Pf3D7_09_v3	327155	327380	+	141	NA	Intergenic	NA	-3925	PF3D7_0906600
16D_H3K9ac_peak_3531	Pf3D7_12_v3	159872	160430	+	140	NA	promoter-TSS (ID=exon_PF3D7_1202800-E1;Parent=PF3D7_1202800.1)	NA	238	PF3D7_1202700
16D_H3K9ac_peak_2874	Pf3D7_10_v3	1335181	1335642	+	140	NA	exon (ID=exon_PF3D7_1033200-E1;Parent=PF3D7_1033200.1, exon 1 of 1)	NA	189	PF3D7_1033200
16D_H3K9ac_peak_635	Pf3D7_04_v3	540615	541290	+	140	NA	TTS (ID=exon_PF3D7_0412200-E1;Parent=PF3D7_0412200.1)	NA	246	PF3D7_0412100
16D_H3K9ac_peak_980	Pf3D7_05_v3	1004204	1004730	+	140	NA	exon (ID=exon_PF3D7_0524100-E1;Parent=PF3D7_0524100.1, exon 1 of 1)	NA	230	PF3D7_0524100
16D_H3K9ac_peak_4918	Pf3D7_14_v3	351862	352088	+	140	NA	promoter-TSS (ID=exon_PF3D7_1408900-E1;Parent=PF3D7_1408900.1)	NA	72	PF3D7_1408900
16D_H3K9ac_peak_5052	Pf3D7_14_v3	812867	813073	+	140	NA	TTS (ID=exon_PF3D7_1419500-E1;Parent=PF3D7_1419500.1)	NA	1443	PF3D7_1419500
16D_H3K9ac_peak_4765	Pf3D7_13_v3	2637723	2638454	+	140	NA	promoter-TSS (ID=exon_PF3D7_1366200-E1;Parent=PF3D7_1366200.1)	NA	-3	PF3D7_1366200
16D_H3K9ac_peak_229	Pf3D7_02_v3	585090	586171	+	140	NA	exon (ID=exon_PF3D7_0214300-E1;Parent=PF3D7_0214300.1, exon 1 of 1)	NA	1209	PF3D7_0214400
16D_H3K9ac_peak_735	Pf3D7_05_v3	55278	56012	+	140	NA	promoter-TSS (ID=exon_PF3D7_0501000-E2;Parent=PF3D7_0501000.1)	NA	-196	PF3D7_0501000
16D_H3K9ac_peak_4338	Pf3D7_13_v3	1213438	1213848	+	140	NA	TTS (ID=exon_PF3D7_1328700-E1;Parent=PF3D7_1328700.1)	NA	249	PF3D7_1328700
16D_H3K9ac_peak_3217	Pf3D7_11_v3	1002702	1003396	+	140	NA	TTS (ID=exon_PF3D7_1125600-E1;Parent=PF3D7_1125600.1)	NA	345	PF3D7_1125600
16D_H3K9ac_peak_2818	Pf3D7_10_v3	1146640	1147308	+	140	NA	promoter-TSS (ID=exon_PF3D7_1027400-E1;Parent=PF3D7_1027400.1)	NA	-179	PF3D7_1027400
16D_H3K9ac_peak_274	Pf3D7_02_v3	774826	775099	+	139	NA	promoter-TSS (ID=exon_PF3D7_0219400-E2;Parent=PF3D7_0219400.2,PF3D7_0219400.1)	NA	147	PF3D7_0219400
16D_H3K9ac_peak_2346	Pf3D7_09_v3	916333	916521	+	139	NA	promoter-TSS (ID=exon_PF3D7_0922600-E1;Parent=PF3D7_0922600.1)	NA	-176	PF3D7_0922600
16D_H3K9ac_peak_2799	Pf3D7_10_v3	1060242	1060712	+	139	NA	TTS (ID=exon_PF3D7_1025400-E13;Parent=PF3D7_1025400.1)	NA	181	PF3D7_1025300
16D_H3K9ac_peak_1456	Pf3D7_07_v3	113693	114173	+	139	NA	promoter-TSS (ID=exon_PF3D7_0702900-E1;Parent=PF3D7_0702900.1)	NA	15	PF3D7_0702900
16D_H3K9ac_peak_3066	Pf3D7_11_v3	516867	518726	+	139	NA	promoter-TSS (ID=exon_PF3D7_1113200-E2;Parent=PF3D7_1113200.1)	NA	-100	PF3D7_1113200
16D_H3K9ac_peak_3587	Pf3D7_12_v3	343594	344372	+	139	NA	promoter-TSS (ID=exon_PF3D7_1207300-E6;Parent=PF3D7_1207300.1)	NA	76	PF3D7_1207300
16D_H3K9ac_peak_1405	Pf3D7_06_v3	1183651	1184036	+	139	NA	promoter-TSS (ID=exon_PF3D7_0628700-E1;Parent=PF3D7_0628700.1)	NA	-53	PF3D7_0628700
16D_H3K9ac_peak_4415	Pf3D7_13_v3	1482188	1483250	+	139	NA	exon (ID=exon_PF3D7_1336700-E1;Parent=PF3D7_1336700.1, exon 1 of 1)	NA	118	PF3D7_1336700
16D_H3K9ac_peak_3375	Pf3D7_11_v3	1548217	1549026	+	139	NA	exon (ID=exon_PF3D7_1139100-E1;Parent=PF3D7_1139100.1, exon 1 of 1)	NA	435	PF3D7_1139100
16D_H3K9ac_peak_5484	Pf3D7_14_v3	2458360	2458744	+	139	NA	promoter-TSS (ID=exon_PF3D7_1460200-E1;Parent=PF3D7_1460200.1)	NA	-750	PF3D7_1460200
16D_H3K9ac_peak_1985	Pf3D7_08_v3	988628	988936	+	138	NA	promoter-TSS (ID=exon_PF3D7_0822300-E2;Parent=PF3D7_0822300.1)	NA	-19	PF3D7_0822300
16D_H3K9ac_peak_4170	Pf3D7_13_v3	486927	487269	+	138	NA	promoter-TSS (ID=exon_PF3D7_1311400-E1;Parent=PF3D7_1311400.1)	NA	-413	PF3D7_1311400
16D_H3K9ac_peak_2400	Pf3D7_09_v3	1133774	1133993	+	138	NA	Intergenic	NA	-1662	PF3D7_0928000
16D_H3K9ac_peak_4774	Pf3D7_13_v3	2671127	2671590	+	138	NA	promoter-TSS (ID=exon_PF3D7_1366800-E1;Parent=PF3D7_1366800.1)	NA	-834	PF3D7_1366800
16D_H3K9ac_peak_783	Pf3D7_05_v3	253598	253980	+	138	NA	TTS (ID=exon_PF3D7_0505900-E5;Parent=PF3D7_0505900.1)	NA	713	PF3D7_0505900
16D_H3K9ac_peak_255	Pf3D7_02_v3	731093	731359	+	138	NA	TTS (ID=exon_PF3D7_0217700-E2;Parent=PF3D7_0217700.1)	NA	161	PF3D7_0217700
16D_H3K9ac_peak_1348	Pf3D7_06_v3	983160	983656	+	138	NA	promoter-TSS (ID=exon_PF3D7_0624100-E1;Parent=PF3D7_0624100.1)	NA	-538	PF3D7_0624100
16D_H3K9ac_peak_2141	Pf3D7_09_v3	132958	133920	+	138	NA	TTS (ID=exon_PF3D7_0903200-E4;Parent=PF3D7_0903200.1)	NA	392	PF3D7_0903200
16D_H3K9ac_peak_1800	Pf3D7_08_v3	381502	381903	+	138	NA	promoter-TSS (ID=exon_PF3D7_0807300-E4;Parent=PF3D7_0807300.1)	NA	138	PF3D7_0807300
16D_H3K9ac_peak_1508	Pf3D7_07_v3	368693	369075	+	138	NA	exon (ID=exon_PF3D7_0708000-E1;Parent=PF3D7_0708000.1, exon 1 of 1)	NA	177	PF3D7_0708000
16D_H3K9ac_peak_5114	Pf3D7_14_v3	1023866	1024247	+	137	NA	exon (ID=exon_PF3D7_1426300-E1;Parent=PF3D7_1426300.1, exon 1 of 1)	NA	-1199	PF3D7_1426200
16D_H3K9ac_peak_2594	Pf3D7_10_v3	298317	298598	+	137	NA	promoter-TSS (ID=exon_PF3D7_1007600-E1;Parent=PF3D7_1007600.1)	NA	96	PF3D7_1007500
16D_H3K9ac_peak_38	Pf3D7_01_v3	218982	219292	+	137	NA	promoter-TSS (ID=exon_PF3D7_0105000-E1;Parent=PF3D7_0105000.1)	NA	86	PF3D7_0105000
16D_H3K9ac_peak_4872	Pf3D7_14_v3	167086	167643	+	137	NA	promoter-TSS (ID=exon_PF3D7_1404800-E1;Parent=PF3D7_1404800.1)	NA	-510	PF3D7_1404800
16D_H3K9ac_peak_682	Pf3D7_04_v3	841231	841646	+	137	NA	exon (ID=exon_PF3D7_0418700-E1;Parent=PF3D7_0418700.1, exon 1 of 1)	NA	242	PF3D7_0418700
16D_H3K9ac_peak_3188	Pf3D7_11_v3	944016	944540	+	137	NA	TTS (ID=exon_PF3D7_1123800-E1;Parent=PF3D7_1123800.1)	NA	-1192	PF3D7_1123900
16D_H3K9ac_peak_306	Pf3D7_02_v3	832803	833235	+	137	NA	promoter-TSS (ID=exon_PF3D7_0220700-E1;Parent=PF3D7_0220700.1)	NA	-786	PF3D7_0220700
16D_H3K9ac_peak_5423	Pf3D7_14_v3	2218964	2219483	+	137	NA	exon (ID=exon_PF3D7_1454000-E1;Parent=PF3D7_1454000.1, exon 1 of 1)	NA	143	PF3D7_1454000
16D_H3K9ac_peak_2542	Pf3D7_10_v3	119016	119832	+	137	NA	TTS (ID=exon_PF3D7_1002300-E1;Parent=PF3D7_1002300.1)	NA	-1691	PF3D7_1002400
16D_H3K9ac_peak_4936	Pf3D7_14_v3	394740	395396	+	137	NA	promoter-TSS (ID=exon_PF3D7_1410100-E1;Parent=PF3D7_1410100.1)	NA	-942	PF3D7_1410100
16D_H3K9ac_peak_4874	Pf3D7_14_v3	170728	171362	+	137	NA	TTS (ID=exon_PF3D7_1404900-E1;Parent=PF3D7_1404900.1)	NA	1045	PF3D7_1404900
16D_H3K9ac_peak_1664	Pf3D7_08_v3	1298229	1299168	+	137	NA	promoter-TSS (ID=exon_PF3D7_0830500-E1;Parent=PF3D7_0830500.1)	NA	-370	PF3D7_0830500
16D_H3K9ac_peak_3116	Pf3D7_11_v3	660223	660516	+	137	NA	TTS (ID=exon_PF3D7_1117200-E2;Parent=PF3D7_1117200.1)	NA	-1631	PF3D7_1117300
16D_H3K9ac_peak_3706	Pf3D7_12_v3	792366	792729	+	137	NA	TTS (ID=exon_PF3D7_1219700-E1;Parent=PF3D7_1219700.1)	NA	902	PF3D7_1219700
16D_H3K9ac_peak_2137	Pf3D7_09_v3	127353	128484	+	137	NA	TTS (ID=exon_PF3D7_0902900-E1;Parent=PF3D7_0902900.1)	NA	502	PF3D7_0902900
16D_H3K9ac_peak_3841	Pf3D7_12_v3	1354383	1354620	+	137	NA	promoter-TSS (ID=exon_PF3D7_1232900-E1;Parent=PF3D7_1232900.1)	NA	-397	PF3D7_1232900
16D_H3K9ac_peak_1787	Pf3D7_08_v3	307986	309257	+	137	NA	promoter-TSS (ID=exon_PF3D7_0805500-E1;Parent=PF3D7_0805500.1)	NA	-72	PF3D7_0805500
16D_H3K9ac_peak_4429	Pf3D7_13_v3	1506850	1507842	+	137	NA	promoter-TSS (ID=exon_PF3D7_1337400-E2;Parent=PF3D7_1337400.1)	NA	381	PF3D7_1337400
16D_H3K9ac_peak_3732	Pf3D7_12_v3	865756	866192	+	136	NA	TTS (ID=exon_PF3D7_1221600-E1;Parent=PF3D7_1221600.1)	NA	248	PF3D7_1221700
16D_H3K9ac_peak_3627	Pf3D7_12_v3	505179	505778	+	136	NA	promoter-TSS (ID=exon_PF3D7_1211400-E4;Parent=PF3D7_1211400.1)	NA	134	PF3D7_1211400
16D_H3K9ac_peak_2549	Pf3D7_10_v3	128089	128412	+	136	NA	TTS (ID=exon_PF3D7_1002600-E1;Parent=PF3D7_1002600.1)	NA	-1026	PF3D7_1002700
16D_H3K9ac_peak_1033	Pf3D7_05_v3	1149413	1149735	+	136	NA	promoter-TSS (ID=exon_PF3D7_0527700-E1;Parent=PF3D7_0527700.1)	NA	-660	PF3D7_0527700
16D_H3K9ac_peak_1085	Pf3D7_05_v3	1312409	1312689	+	136	NA	promoter-TSS (ID=exon_PF3D7_0532400-E2;Parent=PF3D7_0532400.1)	NA	78	PF3D7_0532400
16D_H3K9ac_peak_4644	Pf3D7_13_v3	2213518	2214054	+	136	NA	promoter-TSS (ID=exon_PF3D7_1355800-E1;Parent=PF3D7_1355800.1)	NA	-659	PF3D7_1355800
16D_H3K9ac_peak_1334	Pf3D7_06_v3	952151	952570	+	136	NA	promoter-TSS (ID=exon_PF3D7_0623400-E1;Parent=PF3D7_0623400.1)	NA	604	PF3D7_0623500
16D_H3K9ac_peak_5455	Pf3D7_14_v3	2334711	2336003	+	136	NA	promoter-TSS (ID=exon_PF3D7_1456900-E5;Parent=PF3D7_1456900.1)	NA	74	PF3D7_1456900
16D_H3K9ac_peak_1008	Pf3D7_05_v3	1085204	1085423	+	136	NA	TTS (ID=exon_PF3D7_0526300-E1;Parent=PF3D7_0526300.1)	NA	1281	PF3D7_0526300
16D_H3K9ac_peak_2886	Pf3D7_10_v3	1362787	1363451	+	136	NA	promoter-TSS (ID=exon_PF3D7_1034200-E1;Parent=PF3D7_1034200.1)	NA	-50	PF3D7_1034100
16D_H3K9ac_peak_5476	Pf3D7_14_v3	2436315	2437417	+	136	NA	exon (ID=exon_PF3D7_1459500-E1;Parent=PF3D7_1459500.1, exon 1 of 1)	NA	171	PF3D7_1459500
16D_H3K9ac_peak_5236	Pf3D7_14_v3	1564043	1564836	+	136	NA	promoter-TSS (ID=exon_PF3D7_1438700-E3;Parent=PF3D7_1438700.1)	NA	-136	PF3D7_1438700
16D_H3K9ac_peak_47	Pf3D7_01_v3	262912	263390	+	136	NA	TTS (ID=exon_PF3D7_0106200-E2;Parent=PF3D7_0106200.1)	NA	708	PF3D7_0106200
16D_H3K9ac_peak_4321	Pf3D7_13_v3	1138341	1139174	+	136	NA	promoter-TSS (ID=exon_PF3D7_1327100-E16;Parent=PF3D7_1327100.1)	NA	114	PF3D7_1327100
16D_H3K9ac_peak_1752	Pf3D7_08_v3	107940	108352	+	136	NA	promoter-TSS (ID=exon_PF3D7_0801500-E1;Parent=PF3D7_0801500.1)	NA	96	PF3D7_0801500
16D_H3K9ac_peak_2382	Pf3D7_09_v3	1038862	1039098	+	136	NA	TTS (ID=exon_PF3D7_0925800-E1;Parent=PF3D7_0925800.1)	NA	-1733	PF3D7_0925900
16D_H3K9ac_peak_4607	Pf3D7_13_v3	2128155	2128617	+	136	NA	Intergenic	NA	-2145	PF3D7_1353200
16D_H3K9ac_peak_4697	Pf3D7_13_v3	2406753	2407430	+	136	NA	promoter-TSS (ID=exon_PF3D7_1360100-E1;Parent=PF3D7_1360100.1)	NA	112	PF3D7_1360200
16D_H3K9ac_peak_5055	Pf3D7_14_v3	819961	820270	+	136	NA	promoter-TSS (ID=exon_PF3D7_1419700-E1;Parent=PF3D7_1419700.1)	NA	47	PF3D7_1419700
16D_H3K9ac_peak_4826	Pf3D7_13_v3	2843843	2844677	+	136	NA	Intergenic	NA	-1507	PF3D7_1372300
16D_H3K9ac_peak_4364	Pf3D7_13_v3	1324002	1324264	+	136	NA	promoter-TSS (ID=exon_PF3D7_1331800-E2;Parent=PF3D7_1331800.1)	NA	-120	PF3D7_1331900
16D_H3K9ac_peak_2867	Pf3D7_10_v3	1320365	1321021	+	136	NA	exon (ID=exon_PF3D7_1032900-E1;Parent=PF3D7_1032900.1, exon 1 of 1)	NA	256	PF3D7_1032900
16D_H3K9ac_peak_1145	Pf3D7_06_v3	262621	263278	+	135	NA	TTS (ID=exon_PF3D7_0606400-E5;Parent=PF3D7_0606400.1)	NA	123	PF3D7_0606300
16D_H3K9ac_peak_5551	Pf3D7_14_v3	2641428	2642184	+	135	NA	exon (ID=exon_PF3D7_1465200-E1;Parent=PF3D7_1465200.1, exon 1 of 1)	NA	196	PF3D7_1465200
16D_H3K9ac_peak_1360	Pf3D7_06_v3	1035304	1036747	+	135	NA	exon (ID=exon_PF3D7_0625500-E1;Parent=PF3D7_0625500.1, exon 1 of 1)	NA	667	PF3D7_0625500
16D_H3K9ac_peak_5500	Pf3D7_14_v3	2490260	2490775	+	135	NA	TTS (ID=exon_PF3D7_1461200-E1;Parent=PF3D7_1461200.1)	NA	819	PF3D7_1461200
16D_H3K9ac_peak_1737	Pf3D7_07_v3	1375803	1376133	+	135	NA	Intergenic	NA	-2650	PF3D7_0731800
16D_H3K9ac_peak_4490	Pf3D7_13_v3	1698673	1699316	+	135	NA	TTS (ID=exon_PF3D7_1343000-E4;Parent=PF3D7_1343000.1)	NA	1500	PF3D7_1343000
16D_H3K9ac_peak_164	Pf3D7_02_v3	443785	444515	+	135	NA	exon (ID=exon_PF3D7_0211000-E1;Parent=PF3D7_0211000.1, exon 1 of 1)	NA	326	PF3D7_0211000
16D_H3K9ac_peak_5022	Pf3D7_14_v3	692078	692414	+	135	NA	TTS (ID=exon_PF3D7_1417100-E1;Parent=PF3D7_1417100.1)	NA	1795	PF3D7_1417100
16D_H3K9ac_peak_2507	Pf3D7_09_v3	1437954	1438412	+	134	NA	promoter-TSS (ID=exon_PF3D7_0936300-E2;Parent=PF3D7_0936300.1)	NA	-202	PF3D7_0936300
16D_H3K9ac_peak_3449	Pf3D7_11_v3	1805932	1806541	+	134	NA	Intergenic	NA	-1123	PF3D7_1145500
16D_H3K9ac_peak_5426	Pf3D7_14_v3	2226186	2227164	+	134	NA	promoter-TSS (ID=exon_PF3D7_1454200-E1;Parent=PF3D7_1454200.1)	NA	29	PF3D7_1454200
16D_H3K9ac_peak_5304	Pf3D7_14_v3	1841315	1841666	+	134	NA	promoter-TSS (ID=exon_PF3D7_1444700-E2;Parent=PF3D7_1444700.1)	NA	229	PF3D7_1444600
16D_H3K9ac_peak_4475	Pf3D7_13_v3	1641482	1641747	+	134	NA	promoter-TSS (ID=exon_PF3D7_1341600-E1;Parent=PF3D7_1341600.1)	NA	-505	PF3D7_1341600
16D_H3K9ac_peak_3288	Pf3D7_11_v3	1249701	1250576	+	134	NA	promoter-TSS (ID=exon_PF3D7_1132200-E2;Parent=PF3D7_1132200.1)	NA	94	PF3D7_1132200
16D_H3K9ac_peak_366	Pf3D7_03_v3	235791	236324	+	134	NA	promoter-TSS (ID=exon_PF3D7_0305000-E1;Parent=PF3D7_0305000.1)	NA	-723	PF3D7_0305000
16D_H3K9ac_peak_5518	Pf3D7_14_v3	2563721	2563918	+	134	NA	promoter-TSS (ID=exon_PF3D7_1462900-E1;Parent=PF3D7_1462900.1)	NA	-327	PF3D7_1462900
16D_H3K9ac_peak_3521	Pf3D7_12_v3	114642	115434	+	134	NA	promoter-TSS (ID=exon_PF3D7_1202100-E5;Parent=PF3D7_1202100.2)	NA	-135	PF3D7_1202100
16D_H3K9ac_peak_3254	Pf3D7_11_v3	1120235	1120452	+	134	NA	promoter-TSS (ID=exon_PF3D7_1128900-E4;Parent=PF3D7_1128900.1)	NA	118	PF3D7_1128900
16D_H3K9ac_peak_5039	Pf3D7_14_v3	779580	780272	+	134	NA	promoter-TSS (ID=exon_PF3D7_1418600-E1;Parent=PF3D7_1418600.1)	NA	-80	PF3D7_1418600
16D_H3K9ac_peak_2144	Pf3D7_09_v3	136593	136900	+	134	NA	Intergenic	NA	-1159	PF3D7_0903200
16D_H3K9ac_peak_2624	Pf3D7_10_v3	424114	424331	+	134	NA	promoter-TSS (ID=exon_PF3D7_1010700-E7;Parent=PF3D7_1010700.1)	NA	-81	PF3D7_1010700
16D_H3K9ac_peak_4759	Pf3D7_13_v3	2628679	2629040	+	134	NA	Intergenic	NA	-1002	PF3D7_1365800
16D_H3K9ac_peak_3606	Pf3D7_12_v3	422487	423158	+	134	NA	promoter-TSS (ID=exon_PF3D7_1209000-E1;Parent=PF3D7_1209000.1)	NA	-621	PF3D7_1209000
16D_H3K9ac_peak_2187	Pf3D7_09_v3	360161	360523	+	134	NA	promoter-TSS (ID=exon_PF3D7_0907600-E2;Parent=PF3D7_0907600.1)	NA	-193	PF3D7_0907600
16D_H3K9ac_peak_2252	Pf3D7_09_v3	588247	588517	+	133	NA	promoter-TSS (ID=exon_PF3D7_0913700-E1;Parent=PF3D7_0913700.1)	NA	-881	PF3D7_0913700
16D_H3K9ac_peak_4891	Pf3D7_14_v3	244024	244574	+	133	NA	promoter-TSS (ID=exon_PF3D7_1406700-E1;Parent=PF3D7_1406700.1)	NA	-609	PF3D7_1406700
16D_H3K9ac_peak_4783	Pf3D7_13_v3	2703647	2704444	+	133	NA	exon (ID=exon_PF3D7_1367800-E1;Parent=PF3D7_1367800.1, exon 1 of 1)	NA	-2454	PF3D7_1367900
16D_H3K9ac_peak_4979	Pf3D7_14_v3	555865	556318	+	133	NA	promoter-TSS (ID=exon_PF3D7_1414000-E3;Parent=PF3D7_1414000.1)	NA	-319	PF3D7_1414000
16D_H3K9ac_peak_1719	Pf3D7_07_v3	1322764	1323044	+	133	NA	TTS (ID=exon_PF3D7_0730800-E3;Parent=PF3D7_0730800.1)	NA	1348	PF3D7_0730800
16D_H3K9ac_peak_127	Pf3D7_02_v3	127842	128473	+	133	NA	exon (ID=exon_PF3D7_0202500-E1;Parent=PF3D7_0202500.1, exon 1 of 1)	NA	163	PF3D7_0202500
16D_H3K9ac_peak_462	Pf3D7_03_v3	676190	676664	+	133	NA	TTS (ID=exon_PF3D7_0316700-E2;Parent=PF3D7_0316700.1)	NA	1152	PF3D7_0316700
16D_H3K9ac_peak_551	Pf3D7_04_v3	108234	108854	+	133	NA	exon (ID=exon_PF3D7_0401900-E1;Parent=PF3D7_0401900.1, exon 1 of 1)	NA	2751	PF3D7_0401900
16D_H3K9ac_peak_1640	Pf3D7_07_v3	960584	960817	+	133	NA	promoter-TSS (ID=exon_PF3D7_0722600-E1;Parent=PF3D7_0722600.1)	NA	-6	PF3D7_0722600
16D_H3K9ac_peak_1765	Pf3D7_08_v3	208074	208777	+	133	NA	promoter-TSS (ID=exon_PF3D7_0803300-E4;Parent=PF3D7_0803300.1)	NA	-26	PF3D7_0803300
16D_H3K9ac_peak_5483	Pf3D7_14_v3	2454833	2456392	+	133	NA	exon (ID=exon_PF3D7_1460100-E1;Parent=PF3D7_1460100.1, exon 1 of 1)	NA	710	PF3D7_1460100
16D_H3K9ac_peak_2877	Pf3D7_10_v3	1339734	1340036	+	133	NA	exon (ID=exon_PF3D7_1033400-E1;Parent=PF3D7_1033400.1, exon 1 of 1)	NA	123	PF3D7_1033400
16D_H3K9ac_peak_5454	Pf3D7_14_v3	2333472	2334418	+	132	NA	promoter-TSS (ID=exon_PF3D7_1456900-E1;Parent=PF3D7_1456900.1)	NA	-842	PF3D7_1456900
16D_H3K9ac_peak_5543	Pf3D7_14_v3	2618884	2619162	+	132	NA	promoter-TSS (ID=exon_PF3D7_1464600-E1;Parent=PF3D7_1464600.1)	NA	-656	PF3D7_1464600
16D_H3K9ac_peak_5276	Pf3D7_14_v3	1715183	1716122	+	132	NA	Intergenic	NA	-1519	PF3D7_1442400
16D_H3K9ac_peak_4967	Pf3D7_14_v3	518489	518753	+	132	NA	promoter-TSS (ID=exon_PF3D7_1412800-E3;Parent=PF3D7_1412800.1)	NA	-428	PF3D7_1412800
16D_H3K9ac_peak_5306	Pf3D7_14_v3	1844928	1845818	+	132	NA	promoter-TSS (ID=exon_PF3D7_1444800-E2;Parent=PF3D7_1444800.1)	NA	-226	PF3D7_1444800
16D_H3K9ac_peak_1022	Pf3D7_05_v3	1134262	1134847	+	132	NA	promoter-TSS (ID=exon_PF3D7_0527200-E2;Parent=PF3D7_0527200.1)	NA	99	PF3D7_0527200
16D_H3K9ac_peak_4545	Pf3D7_13_v3	1898945	1899428	+	132	NA	promoter-TSS (ID=exon_PF3D7_1347500-E2;Parent=PF3D7_1347500.1)	NA	176	PF3D7_1347500
16D_H3K9ac_peak_3030	Pf3D7_11_v3	398354	398668	+	132	NA	promoter-TSS (ID=exon_PF3D7_1110000-E2;Parent=PF3D7_1110000.1)	NA	-148	PF3D7_1110000
16D_H3K9ac_peak_2831	Pf3D7_10_v3	1174813	1175230	+	132	NA	promoter-TSS (ID=exon_PF3D7_1028500-E2;Parent=PF3D7_1028500.1)	NA	-24	PF3D7_1028500
16D_H3K9ac_peak_3053	Pf3D7_11_v3	458658	458982	+	132	NA	promoter-TSS (ID=exon_PF3D7_1112000-E1;Parent=PF3D7_1112000.1)	NA	103	PF3D7_1111900
16D_H3K9ac_peak_5448	Pf3D7_14_v3	2307653	2308178	+	131	NA	exon (ID=exon_PF3D7_1456300-E1;Parent=PF3D7_1456300.1, exon 1 of 1)	NA	287	PF3D7_1456300
16D_H3K9ac_peak_3405	Pf3D7_11_v3	1669581	1670640	+	131	NA	promoter-TSS (ID=exon_PF3D7_1141700-E2;Parent=PF3D7_1141700.1)	NA	159	PF3D7_1141700
16D_H3K9ac_peak_187	Pf3D7_02_v3	386457	386689	+	131	NA	promoter-TSS (ID=exon_PF3D7_0209200-E4;Parent=PF3D7_0209200.1)	NA	7	PF3D7_0209200
16D_H3K9ac_peak_3917	Pf3D7_12_v3	1774244	1774662	+	131	NA	promoter-TSS (ID=exon_PF3D7_1241600-E1;Parent=PF3D7_1241600.1)	NA	-448	PF3D7_1241600
16D_H3K9ac_peak_3656	Pf3D7_12_v3	607626	607985	+	131	NA	promoter-TSS (ID=exon_PF3D7_1214200-E2;Parent=PF3D7_1214200.1)	NA	201	PF3D7_1214200
16D_H3K9ac_peak_4543	Pf3D7_13_v3	1895323	1895561	+	131	NA	promoter-TSS (ID=exon_PF3D7_1347300-E1;Parent=PF3D7_1347300.1)	NA	-419	PF3D7_1347300
16D_H3K9ac_peak_5261	Pf3D7_14_v3	1672376	1672617	+	131	NA	promoter-TSS (ID=exon_PF3D7_1441000-E1;Parent=PF3D7_1441000.1)	NA	-846	PF3D7_1441000
16D_H3K9ac_peak_4782	Pf3D7_13_v3	2695704	2696033	+	131	NA	exon (ID=exon_PF3D7_1367700-E1;Parent=PF3D7_1367700.1, exon 1 of 1)	NA	213	PF3D7_1367700
16D_H3K9ac_peak_603	Pf3D7_04_v3	379708	380340	+	131	NA	exon (ID=exon_PF3D7_0407700-E2;Parent=PF3D7_0407700.1, exon 1 of 1)	NA	-1692	PF3D7_0407700
16D_H3K9ac_peak_4977	Pf3D7_14_v3	550977	551573	+	131	NA	promoter-TSS (ID=exon_PF3D7_1413900-E1;Parent=PF3D7_1413900.1)	NA	-587	PF3D7_1413900
16D_H3K9ac_peak_1955	Pf3D7_08_v3	910955	911240	+	131	NA	promoter-TSS (ID=exon_PF3D7_0820100-E1;Parent=PF3D7_0820100.1)	NA	-381	PF3D7_0820100
16D_H3K9ac_peak_1955-2	Pf3D7_08_v3	911419	911900	+	131	NA	promoter-TSS (ID=exon_PF3D7_0820100-E1;Parent=PF3D7_0820100.1)	NA	-943	PF3D7_0820100
16D_H3K9ac_peak_2977	Pf3D7_11_v3	228564	229227	+	131	NA	promoter-TSS (ID=exon_PF3D7_1105200-E9;Parent=PF3D7_1105200.1)	NA	42	PF3D7_1105200
16D_H3K9ac_peak_1952	Pf3D7_08_v3	873694	874123	+	131	NA	promoter-TSS (ID=exon_PF3D7_0819300-E1;Parent=PF3D7_0819300.1)	NA	-459	PF3D7_0819300
16D_H3K9ac_peak_2790	Pf3D7_10_v3	1014797	1015319	+	130	NA	exon (ID=exon_PF3D7_1024000-E1;Parent=PF3D7_1024000.1, exon 1 of 1)	NA	162	PF3D7_1024000
16D_H3K9ac_peak_2131	Pf3D7_09_v3	116504	116869	+	130	NA	Intergenic	NA	-1137	PF3D7_0902600
16D_H3K9ac_peak_1646	Pf3D7_07_v3	987707	988554	+	130	NA	promoter-TSS (ID=exon_PF3D7_0723700-E1;Parent=PF3D7_0723700.1)	NA	-15	PF3D7_0723700
16D_H3K9ac_peak_1996	Pf3D7_08_v3	1017978	1018491	+	130	NA	promoter-TSS (ID=exon_PF3D7_0823000-E1;Parent=PF3D7_0823000.1)	NA	-90	PF3D7_0823100
16D_H3K9ac_peak_3166	Pf3D7_11_v3	977337	977901	+	130	NA	promoter-TSS (ID=exon_PF3D7_1124800-E3;Parent=PF3D7_1124800.1)	NA	156	PF3D7_1124800
16D_H3K9ac_peak_4274	Pf3D7_13_v3	885432	886265	+	130	NA	exon (ID=exon_PF3D7_1321300-E1;Parent=PF3D7_1321300.1, exon 1 of 1)	NA	416	PF3D7_1321300
16D_H3K9ac_peak_671	Pf3D7_04_v3	755248	755472	+	130	NA	promoter-TSS (ID=exon_PF3D7_0417400-E1;Parent=PF3D7_0417400.1)	NA	-934	PF3D7_0417400
16D_H3K9ac_peak_1669	Pf3D7_08_v3	1306771	1308645	+	130	NA	TTS (ID=exon_PF3D7_0830700-E1;Parent=PF3D7_0830700.1)	NA	329	PF3D7_0830700
16D_H3K9ac_peak_5287	Pf3D7_14_v3	1775863	1776440	+	130	NA	promoter-TSS (ID=exon_PF3D7_1443300-E3;Parent=PF3D7_1443300.1)	NA	-123	PF3D7_1443300
16D_H3K9ac_peak_2131-2	Pf3D7_09_v3	117075	117443	+	130	NA	Intergenic	NA	-1710	PF3D7_0902600
16D_H3K9ac_peak_1846	Pf3D7_08_v3	574612	575001	+	130	NA	Intergenic	NA	-1180	PF3D7_0811400
16D_H3K9ac_peak_4040	Pf3D7_12_v3	2147664	2148002	+	130	NA	Intergenic	NA	-1217	PF3D7_1252500
16D_H3K9ac_peak_3190	Pf3D7_11_v3	946319	946640	+	130	NA	TTS (ID=exon_PF3D7_1123900-E3;Parent=PF3D7_1123900.1)	NA	489	PF3D7_1123900
16D_H3K9ac_peak_5653	Pf3D7_14_v3	3009833	3010351	+	130	NA	TTS (ID=exon_PF3D7_1473900-E1;Parent=PF3D7_1473900.1)	NA	2491	PF3D7_1473900
16D_H3K9ac_peak_1684	Pf3D7_08_v3	1349715	1349990	+	130	NA	Intergenic	NA	-3604	PF3D7_0831500
16D_H3K9ac_peak_5372	Pf3D7_14_v3	2053660	2053951	+	130	NA	promoter-TSS (ID=exon_PF3D7_1450100-E1;Parent=PF3D7_1450100.1)	NA	-682	PF3D7_1450100
16D_H3K9ac_peak_5252	Pf3D7_14_v3	1620714	1621597	+	130	NA	Intergenic	NA	-1421	PF3D7_1439900
16D_H3K9ac_peak_257	Pf3D7_02_v3	734174	734611	+	130	NA	exon (ID=exon_PF3D7_0217800-E1;Parent=PF3D7_0217800.1, exon 1 of 1)	NA	120	PF3D7_0217800
16D_H3K9ac_peak_1346	Pf3D7_06_v3	976939	977299	+	130	NA	promoter-TSS (ID=exon_PF3D7_0623900-E1;Parent=PF3D7_0623900.1)	NA	-64	PF3D7_0623900
16D_H3K9ac_peak_4085	Pf3D7_13_v3	129130	129753	+	129	NA	TTS (ID=exon_PF3D7_1302400-E8;Parent=PF3D7_1302400.1)	NA	317	PF3D7_1302400
16D_H3K9ac_peak_1210	Pf3D7_06_v3	505003	506066	+	129	NA	promoter-TSS (ID=exon_PF3D7_0611900-E1;Parent=PF3D7_0611900.1)	NA	-846	PF3D7_0611900
16D_H3K9ac_peak_4516	Pf3D7_13_v3	1810299	1810557	+	129	NA	promoter-TSS (ID=exon_PF3D7_1345100-E1;Parent=PF3D7_1345100.1)	NA	93	PF3D7_1345100
16D_H3K9ac_peak_3337	Pf3D7_11_v3	1401884	1402112	+	129	NA	Intergenic	NA	-1397	PF3D7_1135900
16D_H3K9ac_peak_5545	Pf3D7_14_v3	2626326	2627195	+	129	NA	promoter-TSS (ID=exon_PF3D7_1464700-E1;Parent=PF3D7_1464700.1)	NA	-160	PF3D7_1464700
16D_H3K9ac_peak_4882	Pf3D7_14_v3	203347	204099	+	129	NA	promoter-TSS (ID=exon_PF3D7_1405800-E2;Parent=PF3D7_1405800.1)	NA	-302	PF3D7_1405800
16D_H3K9ac_peak_2277	Pf3D7_09_v3	665795	666412	+	129	NA	exon (ID=exon_PF3D7_0915900-E1;Parent=PF3D7_0915900.1, exon 1 of 1)	NA	125	PF3D7_0915900
16D_H3K9ac_peak_2496	Pf3D7_09_v3	1422676	1422999	+	129	NA	promoter-TSS (ID=exon_PF3D7_0935900-E2;Parent=PF3D7_0935900.1)	NA	-30	PF3D7_0935900
16D_H3K9ac_peak_638	Pf3D7_04_v3	625719	626321	+	129	NA	promoter-TSS (ID=exon_PF3D7_0413900-E2;Parent=PF3D7_0413900.1)	NA	-59	PF3D7_0413900
16D_H3K9ac_peak_873	Pf3D7_05_v3	624291	624722	+	129	NA	TTS (ID=exon_PF3D7_0515100-E2;Parent=PF3D7_0515100.1)	NA	295	PF3D7_0515100
16D_H3K9ac_peak_2789	Pf3D7_10_v3	1012733	1014390	+	129	NA	Intergenic	NA	-1335	PF3D7_1024000
16D_H3K9ac_peak_5662	Pf3D7_14_v3	3063198	3063541	+	129	NA	promoter-TSS (ID=exon_PF3D7_1474700-E3;Parent=PF3D7_1474700.1)	NA	-97	PF3D7_1474700
16D_H3K9ac_peak_800	Pf3D7_05_v3	318263	318540	+	129	NA	promoter-TSS (ID=exon_PF3D7_0507700-E1;Parent=PF3D7_0507700.1)	NA	-40	PF3D7_0507700
16D_H3K9ac_peak_2750	Pf3D7_10_v3	843130	843464	+	129	NA	TTS (ID=exon_PF3D7_1020800-E10;Parent=PF3D7_1020800.1)	NA	205	PF3D7_1020800
16D_H3K9ac_peak_5246	Pf3D7_14_v3	1613422	1614110	+	129	NA	promoter-TSS (ID=exon_PF3D7_1439600-E1;Parent=PF3D7_1439600.1)	NA	428	PF3D7_1439700
16D_H3K9ac_peak_3068	Pf3D7_11_v3	522663	522903	+	129	NA	promoter-TSS (ID=exon_PF3D7_1113400-E1;Parent=PF3D7_1113400.1)	NA	41	PF3D7_1113400
16D_H3K9ac_peak_4684	Pf3D7_13_v3	2353622	2354008	+	129	NA	promoter-TSS (ID=exon_PF3D7_1359200-E1;Parent=PF3D7_1359200.1)	NA	134	PF3D7_1359300
16D_H3K9ac_peak_4773	Pf3D7_13_v3	2668246	2668447	+	129	NA	TTS (ID=exon_PF3D7_1366800-E7;Parent=PF3D7_1366800.1)	NA	126	PF3D7_1366800
16D_H3K9ac_peak_2989	Pf3D7_11_v3	256791	257540	+	128	NA	promoter-TSS (ID=exon_PF3D7_1106000-E1;Parent=PF3D7_1106000.1)	NA	-24	PF3D7_1106000
16D_H3K9ac_peak_3383	Pf3D7_11_v3	1574307	1574835	+	128	NA	Intergenic	NA	1707	PF3D7_1139500
16D_H3K9ac_peak_3810	Pf3D7_12_v3	1208719	1209005	+	128	NA	promoter-TSS (ID=exon_PF3D7_1229400-E1;Parent=PF3D7_1229400.1)	NA	-50	PF3D7_1229400
16D_H3K9ac_peak_1393	Pf3D7_06_v3	1157637	1157927	+	128	NA	Intergenic	NA	-2080	PF3D7_0628200
16D_H3K9ac_peak_5079	Pf3D7_14_v3	888846	889300	+	128	NA	promoter-TSS (ID=exon_PF3D7_1421700-E1;Parent=PF3D7_1421700.1)	NA	880	PF3D7_1421800
16D_H3K9ac_peak_3180	Pf3D7_11_v3	921667	922059	+	128	NA	promoter-TSS (ID=exon_PF3D7_1123300-E1;Parent=PF3D7_1123300.1)	NA	40	PF3D7_1123300
16D_H3K9ac_peak_4828	Pf3D7_13_v3	2847466	2847728	+	128	NA	Intergenic	NA	1595	PF3D7_1372300
16D_H3K9ac_peak_5399	Pf3D7_14_v3	2130945	2131186	+	128	NA	exon (ID=exon_PF3D7_1451900-E1;Parent=PF3D7_1451900.1, exon 1 of 1)	NA	192	PF3D7_1451900
16D_H3K9ac_peak_2447	Pf3D7_09_v3	1294214	1294515	+	128	NA	promoter-TSS (ID=exon_PF3D7_0932500-E6;Parent=PF3D7_0932500.1)	NA	56	PF3D7_0932500
16D_H3K9ac_peak_4231	Pf3D7_13_v3	688295	688850	+	128	NA	TTS (ID=exon_PF3D7_1316500-E1;Parent=PF3D7_1316500.1)	NA	-2442	PF3D7_1316600
16D_H3K9ac_peak_5324	Pf3D7_14_v3	1883634	1883841	+	128	NA	Intergenic	NA	-1160	PF3D7_1445800
16D_H3K9ac_peak_3054	Pf3D7_11_v3	459864	460264	+	128	NA	promoter-TSS (ID=exon_PF3D7_1112000-E3;Parent=PF3D7_1112000.1)	NA	93	PF3D7_1112000
16D_H3K9ac_peak_450	Pf3D7_03_v3	612981	613813	+	128	NA	promoter-TSS (ID=exon_PF3D7_0315100-E1;Parent=PF3D7_0315100.1)	NA	25	PF3D7_0315100
16D_H3K9ac_peak_2621	Pf3D7_10_v3	415932	416385	+	128	NA	promoter-TSS (ID=exon_PF3D7_1010400-E6;Parent=PF3D7_1010400.1)	NA	-22	PF3D7_1010400
16D_H3K9ac_peak_1009	Pf3D7_05_v3	1086843	1087078	+	128	NA	promoter-TSS (ID=exon_PF3D7_0526300-E1;Parent=PF3D7_0526300.1)	NA	-366	PF3D7_0526300
16D_H3K9ac_peak_1871	Pf3D7_08_v3	653196	653971	+	128	NA	promoter-TSS (ID=exon_PF3D7_0813200-E1;Parent=PF3D7_0813200.1)	NA	-779	PF3D7_0813200
16D_H3K9ac_peak_3109	Pf3D7_11_v3	616827	617672	+	128	NA	promoter-TSS (ID=exon_PF3D7_1116200-E1;Parent=PF3D7_1116200.2,PF3D7_1116200.1)	NA	-63	PF3D7_1116200
16D_H3K9ac_peak_5075	Pf3D7_14_v3	883329	883952	+	128	NA	promoter-TSS (ID=exon_PF3D7_1421500-E1;Parent=PF3D7_1421500.1)	NA	32	PF3D7_1421400
16D_H3K9ac_peak_656	Pf3D7_04_v3	681810	682349	+	128	NA	exon (ID=exon_PF3D7_0415300-E1;Parent=PF3D7_0415300.1, exon 1 of 1)	NA	269	PF3D7_0415300
16D_H3K9ac_peak_3391	Pf3D7_11_v3	1593913	1594173	+	128	NA	promoter-TSS (ID=exon_PF3D7_1139900-E4;Parent=PF3D7_1139900.1)	NA	77	PF3D7_1139900
16D_H3K9ac_peak_40	Pf3D7_01_v3	223804	224046	+	128	NA	promoter-TSS (ID=exon_PF3D7_0105200-E1;Parent=PF3D7_0105200.1)	NA	35	PF3D7_0105200
16D_H3K9ac_peak_4090	Pf3D7_13_v3	157307	157922	+	127	NA	promoter-TSS (ID=exon_PF3D7_1303000-E1;Parent=PF3D7_1303000.1)	NA	-530	PF3D7_1303000
16D_H3K9ac_peak_868	Pf3D7_05_v3	604228	604642	+	127	NA	promoter-TSS (ID=exon_PF3D7_0514400-E1;Parent=PF3D7_0514400.1)	NA	-412	PF3D7_0514400
16D_H3K9ac_peak_1816	Pf3D7_08_v3	478058	478733	+	127	NA	TTS (ID=exon_PF3D7_0809400-E1;Parent=PF3D7_0809400.1)	NA	431	PF3D7_0809500
16D_H3K9ac_peak_3866	Pf3D7_12_v3	1506340	1506656	+	127	NA	TTS (ID=exon_PF3D7_1236100-E1;Parent=PF3D7_1236100.1)	NA	1771	PF3D7_1236100
16D_H3K9ac_peak_3817	Pf3D7_12_v3	1252537	1253088	+	127	NA	promoter-TSS (ID=exon_PF3D7_1230400-E4;Parent=PF3D7_1230400.1)	NA	89	PF3D7_1230400
16D_H3K9ac_peak_216	Pf3D7_02_v3	537780	538350	+	127	NA	promoter-TSS (ID=exon_PF3D7_0213100-E2;Parent=PF3D7_0213100.1)	NA	-221	PF3D7_0213100
16D_H3K9ac_peak_4592	Pf3D7_13_v3	2080533	2081215	+	127	NA	promoter-TSS (ID=exon_PF3D7_1352200-E3;Parent=PF3D7_1352200.1)	NA	110	PF3D7_1352200
16D_H3K9ac_peak_1675	Pf3D7_07_v3	1144599	1144791	+	127	NA	promoter-TSS (ID=exon_PF3D7_0726700-E1;Parent=PF3D7_0726700.1)	NA	35	PF3D7_0726800
16D_H3K9ac_peak_1616	Pf3D7_07_v3	876600	876973	+	127	NA	promoter-TSS (ID=exon_PF3D7_0720000-E1;Parent=PF3D7_0720000.1)	NA	-9	PF3D7_0720000
16D_H3K9ac_peak_4805	Pf3D7_13_v3	2779705	2782807	+	127	NA	promoter-TSS (ID=exon_PF3D7_1370000-E1;Parent=PF3D7_1370000.1)	NA	-105	PF3D7_1369900
16D_H3K9ac_peak_3614	Pf3D7_12_v3	456966	457250	+	127	NA	promoter-TSS (ID=exon_PF3D7_1210100-E1;Parent=PF3D7_1210100.1)	NA	-872	PF3D7_1210100
16D_H3K9ac_peak_3462	Pf3D7_11_v3	1855894	1856649	+	127	NA	promoter-TSS (ID=exon_PF3D7_1146900-E5;Parent=PF3D7_1146900.1)	NA	-119	PF3D7_1146900
16D_H3K9ac_peak_2689	Pf3D7_10_v3	618300	618976	+	127	NA	promoter-TSS (ID=exon_PF3D7_1015200-E1;Parent=PF3D7_1015200.2,PF3D7_1015200.1)	NA	198	PF3D7_1015300
16D_H3K9ac_peak_3693	Pf3D7_12_v3	716786	716996	+	127	NA	Intergenic	NA	-1064	PF3D7_1218300
16D_H3K9ac_peak_5607	Pf3D7_14_v3	2830259	2830536	+	127	NA	promoter-TSS (ID=exon_PF3D7_1468800-E1;Parent=PF3D7_1468800.1)	NA	46	PF3D7_1468800
16D_H3K9ac_peak_5105	Pf3D7_14_v3	1006551	1007097	+	127	NA	promoter-TSS (ID=exon_PF3D7_1425700-E3;Parent=PF3D7_1425700.1)	NA	181	PF3D7_1425700
16D_H3K9ac_peak_3681	Pf3D7_12_v3	668938	669296	+	127	NA	Intergenic	NA	-1330	PF3D7_1216900
16D_H3K9ac_peak_2119	Pf3D7_09_v3	93208	93821	+	126	NA	TTS (ID=exon_PF3D7_0902100-E2;Parent=PF3D7_0902100.1)	NA	396	PF3D7_0902100
16D_H3K9ac_peak_1396	Pf3D7_06_v3	1173505	1173731	+	126	NA	promoter-TSS (ID=exon_PF3D7_0628300-E1;Parent=PF3D7_0628300.1)	NA	78	PF3D7_0628300
16D_H3K9ac_peak_4513	Pf3D7_13_v3	1798761	1799100	+	126	NA	Intergenic	NA	1361	PF3D7_1344800
16D_H3K9ac_peak_2830	Pf3D7_10_v3	1169888	1170348	+	126	NA	exon (ID=exon_PF3D7_1028400-E1;Parent=PF3D7_1028400.1, exon 1 of 1)	NA	178	PF3D7_1028400
16D_H3K9ac_peak_5658	Pf3D7_14_v3	3040437	3043241	+	126	NA	TTS (ID=exon_PF3D7_1474300-E1;Parent=PF3D7_1474300.1)	NA	764	PF3D7_1474300
16D_H3K9ac_peak_2353	Pf3D7_09_v3	943544	943916	+	126	NA	promoter-TSS (ID=exon_PF3D7_0923200-E1;Parent=PF3D7_0923200.1)	NA	-396	PF3D7_0923200
16D_H3K9ac_peak_2125	Pf3D7_09_v3	106277	106465	+	126	NA	TTS (ID=exon_PF3D7_0902400-E2;Parent=PF3D7_0902400.1)	NA	220	PF3D7_0902400
16D_H3K9ac_peak_2286	Pf3D7_09_v3	698299	698590	+	126	NA	promoter-TSS (ID=exon_PF3D7_0916700-E1;Parent=PF3D7_0916700.1)	NA	-415	PF3D7_0916700
16D_H3K9ac_peak_2563	Pf3D7_10_v3	211085	211553	+	126	NA	Intergenic	NA	-1677	PF3D7_1004400
16D_H3K9ac_peak_2935	Pf3D7_11_v3	113005	113605	+	126	NA	Intergenic	NA	-1876	PF3D7_1102300
16D_H3K9ac_peak_195	Pf3D7_02_v3	407931	408545	+	126	NA	exon (ID=exon_PF3D7_0209900-E1;Parent=PF3D7_0209900.1, exon 1 of 1)	NA	338	PF3D7_0209900
16D_H3K9ac_peak_3916	Pf3D7_12_v3	1772660	1773286	+	126	NA	exon (ID=exon_PF3D7_1241500-E1;Parent=PF3D7_1241500.1, exon 1 of 1)	NA	285	PF3D7_1241500
16D_H3K9ac_peak_2390	Pf3D7_09_v3	1073848	1074257	+	126	NA	Intergenic	NA	-1097	PF3D7_0926400
16D_H3K9ac_peak_4337	Pf3D7_13_v3	1211811	1212274	+	126	NA	promoter-TSS (ID=exon_PF3D7_1328600-E2;Parent=PF3D7_1328600.1)	NA	-270	PF3D7_1328600
[truncated: 3,884 more rows]

## Sheet: 16D_H3K9ME3
Peak	Chr	Start	End	Strand	Peak Score	Focus Ratio/Region Size	Annotation	Detailed Annotation	Distance to TSS	Nearest Gene ID
[truncated: 867 more rows]

[truncated: 9 more sheets: 16R_H3K4ME3, 16R_H3K9ac, 16R_H3K9ME3, 40D_H3K4ME3, 40D_H3K9ac, 40D_H3K9ME3, 40R_H3K4ME3, 40R_H3K9ac, 40R_H3K9ME3]
